# Supplementary material for: Forging out-of-equilibrium supramolecular gels
Source: Nat Synth. 2024 Sep 6;3(12):1481–9. doi: 10.1038/s44160-024-00623-4 (PMC11628395; doi:10.1038/s44160-024-00623-4)
Supplement: Supplementary file 2 — Source data for Supplementary Figs. 2–11. [file 44160_2024_623_MOESM2_ESM.xlsx]

## Sheet: S. Figure 2
(a)							(b)
Rheology			pH
Time	Storage Modulus	Loss Modulus	Time	pH			Angular Frequency	Storage Modulus	Loss Modulus
[min]	[Pa]	[Pa]	[min]				[rad/s]	[Pa]	[Pa]
1.5	10400	1870	0	3.42			1	1.99	0.972
2	10400	1850	0.5	3.91			1.12	1.86	1.27
2.5	9740	1760	1	4			1.26	2.6	1.5
3	7810	1510	1.5	4.1			1.41	3.39	1.57
3.5	4630	1020	2	4.25			1.58	4.16	1.88
4	1820	493	2.5	4.4			1.78	4.7	2.44
4.5	400	194	3	4.63			2	5.71	2.12
5	0	109	3.5	4.9			2.24	6.54	2.85
5.5	0	170	4	5.27			2.51	7.84	3.06
6	0	188	4.5	5.79			2.82	9.17	3.4
6.5	0	189	5	6.24			3.16	10.6	3.44
7	0	189	5.5	6.75			3.55	11.2	3.85
7.5	0	181	6	7.11			3.98	13.1	4.37
8	0	182	6.5	7.33			4.47	14.2	4.66
8.5	0	169	7	7.48			5.01	16.1	5.19
9	0	166	7.5	7.59			5.62	17.8	5.41
9.5	0	160	8	7.7			6.31	20.5	5.86
10	0	163	8.5	7.75			7.08	23.3	6.63
10.5	0	159	9	7.78			7.94	26.7	7.23
11	0	155	9.5	7.78			8.91	31.4	8.11
11.5	0	155	10	7.78			10	36.9	8.8
12	0	151	10.5	7.76			11.2	43	9.66
12.5	0	149	11	7.75			12.6	50.8	10.6
13	0	146	11.5	7.72			14.1	59.7	11.7
13.5	0	149	12	7.69			15.8	71.5	13.3
14	0	143	12.5	7.66			17.8	85.6	15.1
14.5	0	135	13	7.61			20	105	16.6
15	0	138	13.5	7.57			22.4	127	18.8
15.5	0	138	14	7.53			25.1	203	24.4
16	0	141	14.5	7.49			28.2	189	25.4
16.5	0	131	15	7.45			31.6	232	29.7
17	0	135	15.5	7.41			35.5	285	35.9
17.5	0	130	16	7.38			39.8	356	42.7
18	0	132	16.5	7.34			44.7	447	37.7
18.5	0	131	17	7.31			50.1	571	43.5
19	0	126	17.5	7.29			56.2	730	52.6
19.5	0	127	18	7.26			63.1	937	63.7
20	0	128	18.5	7.23			70.8	1150	79.8
20.5	0	123	19	7.21			79.4	1440	99.1
21	0	126	19.5	7.2			89.1	1810	126
21.5	0	120	20	7.18			100	2290	157
22	0	123	20.5	7.16
22.5	0	118	21	7.14
23	0	119	21.5	7.13
23.5	0	115	22	7.11
24	0	120	22.5	7.1
24.5	0	120	23	7.08
25	0	117	23.5	7.06
25.5	0	113	24	7.06
26	0	113	24.5	7.05
26.5	0	116	25	7.04
27	0	111	25.5	7.03
27.5	0	110	26	7.01
28	0	108	26.5	7.01
28.5	0	106	27	7
29	0	113	27.5	6.99
29.5	0	108	28	6.98
30	0	109	28.5	6.97
30.5	0	107	29	6.96
31	0	104	29.5	6.95
31.5	0	107	30	6.94
32	0	103	30.5	6.94
32.5	0	102	31	6.94
33	0	99.2	31.5	6.92
33.5	0	99.9	32	6.92
34	0	99.5	32.5	6.9
34.5	0	97.7	33	6.9
35	0	95.3	33.5	6.89
35.5	0	92.4	34	6.89
36	0	94	34.5	6.88
36.5	0	89.7	35	6.88
37	0	93.8	35.5	6.87
37.5	0	93	36	6.86
38	0	91.3	36.5	6.86
38.5	0	91.7	37	6.85
39	0	91.6	37.5	6.84
39.5	0	95.7	38	6.84
40	0	92.4	38.5	6.83
40.5	0	88.9	39	6.83
41	0	88.5	39.5	6.82
41.5	0	89.2	40	6.82
42	0	88	40.5	6.81
42.5	0	89.7	41	6.81
43	0	89.4	41.5	6.81
43.5	0	87.1	42	6.8
44	0	87	42.5	6.79
44.5	0	86.8	43	6.79
45	0	86.7	43.5	6.79
45.5	0	84.9	44	6.78
46	0	84	44.5	6.78
46.5	0	86.3	45	6.77
47	0	82.2	45.5	6.77
47.5	0	86	46	6.76
48	0	86.9	46.5	6.76
48.5	0	84.6	47	6.76
49	0	84.4	47.5	6.75
49.5	0	83.8	48	6.75
50	0	82.6	48.5	6.74
50.5	0	83.7	49	6.74
51	0	83.4	49.5	6.73
51.5	0	84.3	50	6.73
52	0	84	50.5	6.72
52.5	0	84.3	51	6.72
53	0	84.2	51.5	6.71
53.5	0	84.5	52	6.71
54	0	84.4	52.5	6.71
54.5	0	84.8	53	6.7
55	0	85.3	53.5	6.71
55.5	1.59	84.8	54	6.69
56	0.486	85.9	54.5	6.7
56.5	3.35	86.3	55	6.7
57	7.49	86.6	55.5	6.69
57.5	10.6	87.7	56	6.69
58	5.41	88.3	56.5	6.69
58.5	16.6	87.5	57	6.68
59	12.5	87.6	57.5	6.68
59.5	16.6	88.9	58	6.67
60	16	89.4	58.5	6.67
60.5	20.5	89.7	59	6.67
61	24.6	91.2	59.5	6.66
61.5	25.9	91.9	60	6.66
62	32.1	91.8	60.5	6.66
62.5	34.8	92.5	61	6.66
63	36.7	92.9	61.5	6.65
63.5	40.3	93.7	62	6.64
64	43.1	93.2	62.5	6.64
64.5	42.1	93.7	63	6.64
65	43	95.1	63.5	6.64
65.5	50.6	95.4	64	6.64
66	55.8	96.6	64.5	6.63
66.5	55.5	96	65	6.64
67	54.1	96.2	65.5	6.63
67.5	58.4	97	66	6.63
68	63.8	98	66.5	6.62
68.5	64.7	97.9	67	6.63
69	67.5	99	67.5	6.63
69.5	68.7	99.7	68	6.62
70	72.4	101	68.5	6.61
70.5	76.5	101	69	6.61
71	76.6	102	69.5	6.61
71.5	82.7	102	70	6.61
72	83.3	104	70.5	6.61
72.5	86.4	104	71	6.6
73	97.2	104	71.5	6.6
73.5	97.8	105	72	6.6
74	103	106	72.5	6.6
74.5	102	106	73	6.59
75	107	107	73.5	6.59
75.5	117	107	74	6.59
76	115	109	74.5	6.59
76.5	122	109	75	6.59
77	131	109	75.5	6.58
77.5	123	110	76	6.58
78	136	111	76.5	6.58
78.5	141	112	77	6.58
79	142	113	77.5	6.57
79.5	143	113	78	6.57
80	152	114	78.5	6.56
80.5	157	115	79	6.57
81	153	115	79.5	6.56
81.5	166	116	80	6.56
82	170	117	80.5	6.56
82.5	174	117	81	6.55
83	172	119	81.5	6.55
83.5	183	119	82	6.55
84	185	120	82.5	6.56
84.5	188	121	83	6.55
85	192	121	83.5	6.55
85.5	202	122	84	6.54
86	199	124	84.5	6.54
86.5	214	124	85	6.54
87	218	125	85.5	6.54
87.5	215	125	86	6.53
88	220	126	86.5	6.53
88.5	221	127	87	6.53
89	231	128	87.5	6.52
89.5	232	129	88	6.52
90	235	130	88.5	6.53
90.5	243	130	89	6.52
91	244	131	89.5	6.52
91.5	257	132	90	6.51
92	263	133	90.5	6.51
92.5	264	134	91	6.51
93	272	134	91.5	6.51
93.5	275	136	92	6.51
94	283	137	92.5	6.5
94.5	284	137	93	6.51
95	285	138	93.5	6.51
95.5	291	140	94	6.5
96	296	139	94.5	6.49
96.5	306	140	95	6.49
97	310	143	95.5	6.48
97.5	314	142	96	6.49
98	323	143	96.5	6.48
98.5	334	144	97	6.49
99	331	145	97.5	6.49
99.5	337	146	98	6.49
100	344	146	98.5	6.47
100.5	344	147	99	6.48
101	351	148	99.5	6.48
101.5	354	149	100	6.47
102	352	150	100.5	6.47
102.5	356	151	101	6.47
103	361	151	101.5	6.47
103.5	373	152	102	6.47
104	376	154	102.5	6.46
104.5	389	154	103	6.47
105	387	155	103.5	6.46
105.5	395	155	104	6.46
106	396	157	104.5	6.47
106.5	406	158	105	6.46
107	403	158	105.5	6.46
107.5	414	159	106	6.45
108	412	160	106.5	6.46
108.5	416	161	107	6.46
109	424	161	107.5	6.46
109.5	431	163	108	6.45
110	435	163	108.5	6.45
110.5	442	164	109	6.45
111	444	165	109.5	6.45
111.5	451	165	110	6.44
112	448	167	110.5	6.44
112.5	459	168	111	6.44
113	466	169	111.5	6.44
113.5	466	169	112	6.44
114	473	171	112.5	6.44
114.5	478	171	113	6.44
115	483	172	113.5	6.43
115.5	490	173	114	6.44
116	496	173	114.5	6.43
116.5	503	175	115	6.43
117	501	176	115.5	6.43
117.5	505	176	116	6.43
118	512	178	116.5	6.43
118.5	515	179	117	6.42
119	521	179	117.5	6.43
119.5	524	181	118	6.42
120	530	182	118.5	6.42
120.5	536	184	119	6.43
121	543	183	119.5	6.42
121.5	548	184	120	6.41
122	557	186	120.5	6.42
122.5	563	187	121	6.41
123	563	188	121.5	6.41
123.5	572	188	122	6.41
124	569	190	122.5	6.41
124.5	574	191	123	6.41
125	586	193	123.5	6.4
125.5	594	194	124	6.4
126	598	194	124.5	6.41
126.5	602	195	125	6.41
127	606	196	125.5	6.4
127.5	614	198	126	6.4
128	615	199	126.5	6.4
128.5	627	199	127	6.39
129	631	201	127.5	6.38
129.5	643	202	128	6.39
130	642	203	128.5	6.39
130.5	649	204	129	6.39
131	660	205	129.5	6.39
131.5	660	207	130	6.38
132	667	208	130.5	6.38
132.5	675	210	131	6.38
133	683	211	131.5	6.39
133.5	687	212	132	6.38
134	696	213	132.5	6.38
134.5	707	214	133	6.38
135	709	215	133.5	6.39
135.5	722	217	134	6.38
136	727	218	134.5	6.38
136.5	730	219	135	6.38
137	740	220	135.5	6.38
137.5	745	222	136	6.37
138	754	224	136.5	6.37
138.5	767	224	137	6.37
139	766	226	137.5	6.37
139.5	779	227	138	6.37
140	785	228	138.5	6.36
140.5	798	230	139	6.36
141	804	232	139.5	6.36
141.5	811	233	140	6.36
142	816	232	140.5	6.37
142.5	827	234	141	6.36
143	839	235	141.5	6.36
143.5	848	236	142	6.35
144	859	238	142.5	6.36
144.5	861	239	143	6.36
145	873	239	143.5	6.35
145.5	883	241	144	6.35
146	887	242	144.5	6.35
146.5	898	242	145	6.35
147	905	244	145.5	6.35
147.5	915	245	146	6.35
148	931	245	146.5	6.34
148.5	931	247	147	6.34
149	942	247	147.5	6.34
149.5	953	248	148	6.34
150	961	249	148.5	6.34
150.5	970	250	149	6.34
151	971	250	149.5	6.34
151.5	984	250	150	6.34
152	996	252	150.5	6.33
152.5	1010	252	151	6.34
153	1020	253	151.5	6.34
153.5	1030	253	152	6.33
154	1040	254	152.5	6.33
154.5	1050	255	153	6.33
155	1050	256	153.5	6.33
155.5	1060	256	154	6.33
156	1080	257	154.5	6.33
156.5	1080	258	155	6.33
157	1090	257	155.5	6.33
157.5	1100	258	156	6.32
158	1110	259	156.5	6.33
158.5	1120	260	157	6.32
159	1130	261	157.5	6.32
159.5	1140	260	158	6.32
160	1160	261	158.5	6.32
160.5	1160	261	159	6.32
161	1160	261	159.5	6.31
161.5	1180	262	160	6.32
162	1190	262	160.5	6.3
162.5	1190	263	161	6.31
163	1200	264	161.5	6.31
163.5	1210	264	162	6.31
164	1220	264	162.5	6.31
164.5	1220	265	163	6.31
165	1240	265	163.5	6.31
165.5	1250	265	164	6.3
166	1260	266	164.5	6.3
166.5	1270	266	165	6.31
167	1280	267	165.5	6.29
167.5	1290	267	166	6.29
167.667	1290	267	166.5	6.3
169.333	1310	268	167	6.3
169.333	1310	269	167.5	6.29
169.333	1330	268	168	6.3
169.333	1330	269	168.5	6.3
171	1340	269	169	6.3
171	1350	270	169.5	6.29
171	1350	270	170	6.29
172.667	1360	271	170.5	6.29
172.667	1380	271	171	6.3
172.667	1380	272	171.5	6.29
174.333	1390	272	172	6.29
174.333	1400	272	172.5	6.29
174.333	1410	273	173	6.29
174.333	1420	273	173.5	6.29
176	1430	274	174	6.28
176	1440	274	174.5	6.28
176	1450	275	175	6.28
177.667	1450	275	175.5	6.28
177.667	1470	276	176	6.28
177.667	1470	276	176.5	6.28
179.333	1480	278	177	6.27
179.333	1490	278	177.5	6.27
179.333	1500	278	178	6.28
179.333	1510	279	178.5	6.28
181	1520	279	179	6.28
181	1530	279	179.5	6.27
181	1540	280	180	6.27
182.667	1550	282	180.5	6.27
182.667	1550	282	181	6.27
182.667	1560	283	181.5	6.26
184.333	1570	284	182	6.27
184.333	1580	284	182.5	6.27
184.333	1590	285	183	6.26
184.333	1600	286	183.5	6.27
186	1610	285	184	6.26
186	1620	286	184.5	6.26
186	1630	287	185	6.27
187.667	1640	287	185.5	6.26
187.667	1650	289	186	6.26
187.667	1660	289	186.5	6.26
189.333	1670	290	187	6.26
189.333	1680	290	187.5	6.26
189.333	1690	291	188	6.26
189.333	1700	291	188.5	6.26
191	1710	292	189	6.26
191	1720	293	189.5	6.25
191	1730	294	190	6.25
192.667	1740	294	190.5	6.25
192.667	1760	295	191	6.26
192.667	1770	296	191.5	6.25
194.333	1770	297	192	6.25
194.333	1780	298	192.5	6.25
194.333	1790	299	193	6.25
194.333	1800	299	193.5	6.25
196	1820	300	194	6.25
196	1830	302	194.5	6.25
196	1840	302	195	6.25
197.667	1850	303	195.5	6.24
197.667	1870	303	196	6.25
197.667	1870	305	196.5	6.25
199.333	1890	306	197	6.24
199.333	1900	307	197.5	6.24
199.333	1910	308	198	6.24
199.333	1920	309	198.5	6.24
201	1940	309	199	6.24
201	1950	311	199.5	6.23
201	1960	311	200	6.24
202.667	1970	312	200.5	6.24
202.667	1980	313	201	6.23
202.667	1990	313	201.5	6.23
204.333	2000	315	202	6.24
204.333	2010	315	202.5	6.23
204.333	2010	317	203	6.23
204.333	2030	318	203.5	6.23
206	2040	318	204	6.23
206	2050	320	204.5	6.22
206	2060	321	205	6.22
207.667	2080	322	205.5	6.23
207.667	2100	322	206	6.23
207.667	2100	323	206.5	6.23
209.333	2120	325	207	6.22
209.333	2120	325	207.5	6.22
209.333	2140	327	208	6.22
209.333	2150	328	208.5	6.22
211	2160	328	209	6.23
211	2180	329	209.5	6.22
211	2190	331	210	6.22
212.667	2200	332	210.5	6.22
212.667	2220	333	211	6.21
212.667	2240	333	211.5	6.22
214.333	2240	334	212	6.22
214.333	2260	336	212.5	6.22
214.333	2280	336	213	6.21
214.333	2290	338	213.5	6.21
216	2300	339	214	6.21
216	2310	340	214.5	6.21
216	2330	340	215	6.21
217.667	2330	342	215.5	6.21
217.667	2340	343	216	6.21
217.667	2370	344	216.5	6.2
219.333	2380	345	217	6.21
219.333	2390	346	217.5	6.21
219.333	2410	347	218	6.2
219.333	2410	348	218.5	6.21
221	2430	348	219	6.2
221	2450	351	219.5	6.2
221	2460	352	220	6.2
222.667	2480	353	220.5	6.2
222.667	2490	354	221	6.2
222.667	2500	355	221.5	6.2
224.333	2520	355	222	6.19
224.333	2530	356	222.5	6.19
224.333	2540	357	223	6.2
224.333	2550	359	223.5	6.2
226	2570	359	224	6.19
226	2580	361	224.5	6.2
226	2590	363	225	6.18
227.667	2610	363	225.5	6.19
227.667	2620	364	226	6.19
227.667	2630	365	226.5	6.19
229.333	2650	366	227	6.19
229.333	2680	366	227.5	6.2
229.333	2690	368	228	6.19
229.333	2700	369	228.5	6.19
231	2720	370	229	6.19
231	2730	371	229.5	6.18
231	2740	373	230	6.18
232.667	2760	374	230.5	6.18
232.667	2770	374	231	6.18
232.667	2790	375	231.5	6.18
234.333	2800	377	232	6.19
234.333	2810	378	232.5	6.18
234.333	2830	379	233	6.18
234.333	2840	380	233.5	6.18
236	2850	381	234	6.18
236	2860	382	234.5	6.18
236	2880	383	235	6.18
237.667	2890	385	235.5	6.18
237.667	2910	385	236	6.17
237.667	2920	386	236.5	6.18
239.333	2940	387	237	6.18
239.333	2960	388	237.5	6.18
239.333	2970	389	238	6.17
239.333	2980	390	238.5	6.17
241	2990	391	239	6.18
241	3010	392	239.5	6.17
241	3020	393	240	6.17
242.667	3040	394	240.5	6.17
242.667	3050	396	241	6.17
242.667	3070	397	241.5	6.17
244.333	3080	398	242	6.18
244.333	3090	399	242.5	6.18
244.333	3110	400	243	6.18
244.333	3130	400	243.5	6.17
246	3140	401	244	6.17
246	3150	403	244.5	6.17
246	3170	404	245	6.16
247.667	3180	405	245.5	6.17
247.667	3200	406	246	6.17
247.667	3210	407	246.5	6.17
249.333	3230	408	247	6.18
249.333	3240	409	247.5	6.17
249.333	3260	410	248	6.17
249.333	3280	412	248.5	6.17
251	3290	412	249	6.17
251	3300	414	249.5	6.17
251	3320	414	250	6.17
252.667	3330	415	250.5	6.17
252.667	3350	416	251	6.17
252.667	3360	418	251.5	6.16
254.333	3380	418	252	6.16
254.333	3400	419	252.5	6.16
254.333	3410	420	253	6.16
254.333	3430	421	253.5	6.16
256	3440	422	254	6.16
256	3460	423	254.5	6.17
256	3460	424	255	6.17
257.667	3480	424	255.5	6.16
257.667	3500	426	256	6.15
257.667	3510	427	256.5	6.16
259.333	3530	428	257	6.15
259.333	3550	430	257.5	6.16
259.333	3560	430	258	6.16
259.333	3570	431	258.5	6.16
261	3590	431	259	6.15
261	3610	434	259.5	6.16
261	3630	434	260	6.15
262.667	3640	435	260.5	6.15
262.667	3650	436	261	6.15
262.667	3670	437	261.5	6.15
264.333	3680	438	262	6.15
264.333	3700	439	262.5	6.15
264.333	3710	440	263	6.15
264.333	3730	441	263.5	6.15
266	3740	442	264	6.15
266	3760	443	264.5	6.15
266	3770	444	265	6.15
267.667	3780	445	265.5	6.15
267.667	3800	446	266	6.15
267.667	3820	447	266.5	6.14
269.333	3830	448	267	6.14
269.333	3840	449	267.5	6.15
269.333	3860	449	268	6.15
269.333	3870	450	268.5	6.14
271	3890	452	269	6.14
271	3900	453	269.5	6.14
271	3920	454	270	6.14
272.667	3930	455	270.5	6.14
272.667	3950	456	271	6.14
272.667	3960	457	271.5	6.14
274.333	3980	458	272	6.13
274.333	4000	459	272.5	6.14
274.333	4010	460	273	6.14
274.333	4020	461	273.5	6.13
276	4040	462	274	6.13
276	4060	462	274.5	6.13
276	4070	463	275	6.14
277.667	4090	465	275.5	6.14
277.667	4100	465	276	6.13
277.667	4120	466	276.5	6.14
279.333	4130	468	277	6.13
279.333	4140	468	277.5	6.13
279.333	4160	469	278	6.13
279.333	4170	470	278.5	6.13
281	4180	471	279	6.13
281	4210	472	279.5	6.13
281	4220	473	280	6.12
282.667	4230	474	280.5	6.13
282.667	4250	476	281	6.13
282.667	4270	476	281.5	6.13
284.333	4280	477	282	6.13
284.333	4300	477	282.5	6.12
284.333	4310	479	283	6.13
284.333	4330	479	283.5	6.13
286	4340	480	284	6.13
286	4360	481	284.5	6.12
286	4370	483	285	6.12
287.667	4390	484	285.5	6.12
287.667	4410	484	286	6.12
287.667	4420	486	286.5	6.11
289.333	4430	487	287	6.11
289.333	4440	488	287.5	6.11
289.333	4460	489	288	6.12
289.333	4480	490	288.5	6.12
291	4490	491	289	6.12
291	4510	492	289.5	6.11
291	4520	492	290	6.12
292.667	4540	493	290.5	6.11
292.667	4560	494	291	6.11
292.667	4570	495	291.5	6.11
294.333	4580	496	292	6.11
294.333	4600	497	292.5	6.11
294.333	4620	498	293	6.11
294.333	4630	500	293.5	6.11
296	4650	501	294	6.11
296	4660	502	294.5	6.11
296	4670	501	295	6.11
297.667	4690	503	295.5	6.11
297.667	4700	504	296	6.1
297.667	4730	504	296.5	6.1
299.333	4730	506	297	6.1
299.333	4740	507	297.5	6.11
299.333	4760	508	298	6.1
299.333	4770	508	298.5	6.1
301	4790	510	299	6.1
301	4800	510	299.5	6.1
301	4820	512	300	6.1
302.667	4840	512	300.5	6.1
302.667	4850	513	301	6.1
302.667	4870	515	301.5	6.1
304.333	4880	516	302	6.09
304.333	4910	516	302.5	6.1
304.333	4910	517	303	6.09
304.333	4930	518	303.5	6.1
306	4940	519	304	6.09
306	4960	519	304.5	6.09
306	4980	521	305	6.09
307.667	4990	522	305.5	6.09
307.667	5000	524	306	6.09
307.667	5010	523	306.5	6.09
309.333	5030	525	307	6.09
309.333	5050	526	307.5	6.09
309.333	5060	527	308	6.09
309.333	5080	528	308.5	6.09
311	5090	529	309	6.09
311	5110	530	309.5	6.08
311	5120	530	310	6.09
312.667	5140	532	310.5	6.09
312.667	5160	532	311	6.08
312.667	5180	533	311.5	6.08
314.333	5180	534	312	6.08
314.333	5200	536	312.5	6.08
314.333	5220	536	313	6.08
314.333	5230	537	313.5	6.08
316	5250	539	314	6.08
316	5260	539	314.5	6.08
316	5270	540	315	6.09
317.667	5290	541	315.5	6.08
317.667	5310	542	316	6.08
317.667	5320	543	316.5	6.09
319.333	5330	544	317	6.07
319.333	5350	545	317.5	6.07
319.333	5360	546	318	6.07
319.333	5380	547	318.5	6.07
321	5390	547	319	6.08
321	5410	549	319.5	6.08
321	5420	548	320	6.07
322.667	5430	550	320.5	6.07
322.667	5450	552	321	6.07
322.667	5470	552	321.5	6.07
324.333	5480	554	322	6.07
324.333	5510	554	322.5	6.06
324.333	5520	555	323	6.07
324.333	5530	556	323.5	6.07
326	5540	557	324	6.07
326	5560	558	324.5	6.07
326	5570	559	325	6.07
327.667	5590	560	325.5	6.07
327.667	5600	561	326	6.07
327.667	5620	562	326.5	6.07
329.333	5640	562	327	6.06
329.333	5650	564	327.5	6.06
329.333	5660	564	328	6.06
329.333	5680	565	328.5	6.06
331	5700	566	329	6.06
331	5710	567	329.5	6.06
331	5720	568	330	6.06
332.667	5740	569	330.5	6.06
332.667	5750	570	331	6.06
332.667	5770	571	331.5	6.06
334.333	5780	572	332	6.06
334.333	5800	572	332.5	6.06
334.333	5810	574	333	6.06
334.333	5820	575	333.5	6.05
336	5840	576	334	6.05
336	5860	577	334.5	6.05
336	5870	579	335	6.05
337.667	5880	579	335.5	6.05
337.667	5900	580	336	6.05
337.667	5910	581	336.5	6.05
339.333	5920	582	337	6.05
339.333	5940	583	337.5	6.04
339.333	5960	583	338	6.04
339.333	5970	585	338.5	6.05
341	5980	585	339	6.05
341	6000	586	339.5	6.03
341	6020	587	340	6.03
342.667	6030	589	340.5	6.04
342.667	6040	589	341	6.05
342.667	6060	591	341.5	6.04
344.333	6070	591	342	6.03
344.333	6090	592	342.5	6.02
344.333	6100	593	343	6.02
344.333	6110	594	343.5	6.03
346	6130	595	344	6.03
346	6150	596	344.5	6.02
346	6160	596	345	6.03
347.667	6180	598	345.5	6.03
347.667	6190	599	346	6.01
347.667	6210	599	346.5	6
349.333	6220	600	347	6
349.333	6230	601	347.5	5.98
349.333	6250	603	348	5.98
349.333	6260	603	348.5	5.97
351	6270	604	349	5.98
351	6290	605	349.5	5.97
351	6300	606	350	5.97
352.667	6320	607	350.5	5.97
352.667	6340	607	351	5.97
352.667	6350	608	351.5	5.97
354.333	6360	610	352	5.96
354.333	6380	611	352.5	5.96
354.333	6390	611	353	5.96
354.333	6410	613	353.5	5.96
356	6420	613	354	5.96
356	6430	614	354.5	5.96
356	6440	615	355	5.96
357.667	6460	617	355.5	5.96
357.667	6480	617	356	5.96
357.667	6490	617	356.5	5.96
359.333	6500	619	357	5.96
359.333	6520	620	357.5	5.96
359.333	6530	621	358	5.95
359.333	6550	625	358.5	5.96
361	6560	626	359	5.95
361	6580	624	359.5	5.95
361	6590	624	360	5.95
362.667	6610	626	360.5	5.96
362.667	6620	626	361	5.95
362.667	6630	628	361.5	5.95
364.333	6650	629	362	5.95
364.333	6660	629	362.5	5.95
364.333	6680	630	363	5.95
364.333	6690	632	363.5	5.95
366	6700	632	364	5.95
366	6720	633	364.5	5.95
366	6740	634	365	5.95
367.667	6750	635	365.5	5.95
367.667	6760	636	366	5.95
367.667	6780	637	366.5	5.95
369.333	6790	638	367	5.94
369.333	6800	638	367.5	5.94
369.333	6820	639	368	5.94
369.333	6830	640	368.5	5.94
371	6850	642	369	5.94
371	6870	642	369.5	5.94
371	6870	643	370	5.94
372.667	6890	645	370.5	5.94
372.667	6900	645	371	5.94
372.667	6920	647	371.5	5.94
374.333	6930	647	372	5.94
374.333	6940	648	372.5	5.94
374.333	6950	649	373	5.94
374.333	6970	650	373.5	5.94
376	6990	650	374	5.93
376	7000	651	374.5	5.93
376	7010	653	375	5.93
377.667	7040	654	375.5	5.93
377.667	7040	654	376	5.93
377.667	7060	656	376.5	5.93
379.333	7070	656	377	5.93
379.333	7080	658	377.5	5.93
379.333	7100	658	378	5.93
379.333	7110	658	378.5	5.93
381	7120	660	379	5.93
381	7130	661	379.5	5.93
381	7150	662	380	5.92
382.667	7170	663	380.5	5.93
382.667	7180	663	381	5.93
382.667	7200	665	381.5	5.92
384.333	7210	665	382	5.92
384.333	7220	666	382.5	5.92
384.333	7240	667	383	5.92
384.333	7260	667	383.5	5.92
386	7270	669	384	5.92
386	7280	670	384.5	5.92
386	7290	671	385	5.92
387.667	7300	672	385.5	5.92
387.667	7320	673	386	5.93
387.667	7330	674	386.5	5.92
389.333	7350	674	387	5.92
389.333	7370	676	387.5	5.92
389.333	7370	677	388	5.92
389.333	7390	677	388.5	5.92
391	7410	678	389	5.92
391	7420	679	389.5	5.92
391	7430	680	390	5.92
392.667	7440	681	390.5	5.92
392.667	7460	682	391	5.92
392.667	7470	682	391.5	5.92
394.333	7480	684	392	5.92
394.333	7500	684	392.5	5.91
394.333	7510	685	393	5.91
394.333	7530	687	393.5	5.91
396	7540	687	394	5.92
396	7550	689	394.5	5.91
396	7570	690	395	5.91
397.667	7580	690	395.5	5.91
397.667	7590	692	396	5.91
397.667	7600	692	396.5	5.91
399.333	7620	692	397	5.91
399.333	7630	694	397.5	5.91
399.333	7640	695	398	5.91
399.333	7660	696	398.5	5.91
401	7680	697	399	5.91
401	7690	698	399.5	5.9
401	7700	699	400	5.9
402.667	7710	699	400.5	5.9
402.667	7730	701	401	5.9
402.667	7740	701	401.5	5.9
404.333	7760	702	402	5.9
404.333	7770	703	402.5	5.9
404.333	7780	704	403	5.9
404.333	7800	705	403.5	5.9
406	7810	706	404	5.9
406	7820	706	404.5	5.9
406	7830	707	405	5.9
407.667	7850	709	405.5	5.9
407.667	7860	709	406	5.89
407.667	7880	711	406.5	5.89
409.333	7890	711	407	5.89
409.333	7910	712	407.5	5.89
409.333	7910	713	408	5.89
409.333	7930	714	408.5	5.89
411	7950	715	409	5.89
411	7960	716	409.5	5.89
411	7960	717	410	5.9
412.667	7980	718	410.5	5.89
412.667	8000	719	411	5.89
412.667	8000	719	411.5	5.89
414.333	8020	720	412	5.89
414.333	8040	721	412.5	5.89
414.333	8050	722	413	5.89
414.333	8060	724	413.5	5.89
416	8070	725	414	5.89
416	8090	725	414.5	5.88
416	8110	726	415	5.89
417.667	8120	727	415.5	5.89
417.667	8130	728	416	5.89
417.667	8140	729	416.5	5.89
419.333	8160	730	417	5.89
419.333	8170	731	417.5	5.89
419.333	8180	732	418	5.89
419.333	8190	732	418.5	5.88
421	8210	733	419	5.89
421	8220	734	419.5	5.89
421	8230	735	420	5.88
422.667	8240	735	420.5	5.88
422.667	8260	737	421	5.88
422.667	8270	738	421.5	5.88
424.333	8290	739	422	5.88
424.333	8300	740	422.5	5.88
424.333	8310	740	423	5.88
424.333	8330	741	423.5	5.88
426	8340	742	424	5.88
426	8360	743	424.5	5.88
426	8370	744	425	5.88
427.667	8380	745	425.5	5.88
427.667	8390	745	426	5.87
427.667	8400	747	426.5	5.88
429.333	8410	748	427	5.88
429.333	8430	749	427.5	5.87
429.333	8440	750	428	5.87
429.333	8450	751	428.5	5.87
431	8470	751	429	5.87
431	8480	753	429.5	5.87
431	8490	753	430	5.87
432.667	8500	754	430.5	5.87
432.667	8520	755	431	5.87
432.667	8530	756	431.5	5.87
434.333	8550	756	432	5.87
434.333	8560	758	432.5	5.87
434.333	8570	759	433	5.87
434.333	8580	759	433.5	5.87
436	8600	761	434	5.87
436	8600	762	434.5	5.87
436	8620	762	435	5.87
437.667	8640	763	435.5	5.86
437.667	8640	764	436	5.86
437.667	8660	766	436.5	5.86
439.333	8670	766	437	5.87
439.333	8690	767	437.5	5.86
439.333	8700	767	438	5.86
439.333	8710	769	438.5	5.86
441	8720	769	439	5.86
441	8740	770	439.5	5.86
441	8750	772	440	5.86
442.667	8760	772	440.5	5.86
442.667	8770	773	441	5.86
442.667	8780	774	441.5	5.86
444.333	8800	775	442	5.85
444.333	8810	776	442.5	5.86
444.333	8820	777	443	5.86
444.333	8840	778	443.5	5.86
446	8840	778	444	5.86
446	8860	780	444.5	5.86
446	8870	781	445	5.86
447.667	8880	781	445.5	5.85
447.667	8900	782	446	5.85
447.667	8910	783	446.5	5.86
449.333	8920	784	447	5.85
449.333	8940	785	447.5	5.85
449.333	8950	786	448	5.85
449.333	8960	787	448.5	5.85
451	8970	788	449	5.85
451	8990	788	449.5	5.85
451	9000	789	450	5.85
452.667	9010	790	450.5	5.85
452.667	9030	792	451	5.85
452.667	9040	792	451.5	5.85
454.333	9040	794	452	5.85
454.333	9060	794	452.5	5.85
454.333	9070	796	453	5.85
454.333	9090	796	453.5	5.85
456	9100	797	454	5.85
456	9110	798	454.5	5.85
456	9130	799	455	5.85
457.667	9140	799	455.5	5.85
457.667	9150	801	456	5.85
457.667	9160	802	456.5	5.84
459.333	9180	802	457	5.84
459.333	9190	803	457.5	5.84
459.333	9200	805	458	5.84
459.333	9210	805	458.5	5.84
461	9220	806	459	5.84
461	9230	807	459.5	5.84
461	9250	807	460	5.84
462.667	9260	809	460.5	5.84
462.667	9270	809	461	5.84
462.667	9280	810	461.5	5.84
464.333	9290	811	462	5.84
464.333	9300	812	462.5	5.84
464.333	9320	813	463	5.84
464.333	9330	814	463.5	5.84
466	9350	815	464	5.84
466	9360	815	464.5	5.84
466	9360	817	465	5.84
467.667	9380	817	465.5	5.84
467.667	9390	819	466	5.84
467.667	9400	819	466.5	5.84
469.333	9410	820	467	5.84
469.333	9430	821	467.5	5.83
469.333	9440	823	468	5.83
469.333	9450	823	468.5	5.83
471	9470	824	469	5.83
471	9480	825	469.5	5.83
471	9490	826	470	5.83
472.667	9500	826	470.5	5.83
472.667	9510	826	471	5.83
472.667	9530	828	471.5	5.83
474.333	9540	829	472	5.83
474.333	9550	830	472.5	5.83
474.333	9560	831	473	5.83
474.333	9580	831	473.5	5.83
476	9590	833	474	5.82
476	9600	834	474.5	5.83
476	9620	834	475	5.83
477.667	9630	835	475.5	5.83
477.667	9640	836	476	5.82
477.667	9650	837	476.5	5.82
479.333	9660	837	477	5.82
479.333	9670	838	477.5	5.82
479.333	9690	840	478	5.82
479.333	9700	842	478.5	5.82
481	9710	841	479	5.82
481	9720	842	479.5	5.82
481	9730	843	480	5.81
482.667	9740	844	480.5	5.82
482.667	9760	845	481	5.82
482.667	9770	845	481.5	5.82
484.333	9780	847	482	5.82
484.333	9790	848	482.5	5.82
484.333	9800	848	483	5.82
484.333	9810	849	483.5	5.82
486	9830	850	484	5.82
486	9830	851	484.5	5.82
486	9850	852	485	5.81
487.667	9850	852	485.5	5.82
487.667	9870	853	486	5.81
487.667	9890	854	486.5	5.81
489.333	9900	855	487	5.81
489.333	9910	856	487.5	5.81
489.333	9920	857	488	5.81
489.333	9940	858	488.5	5.81
491	9940	859	489	5.81
491	9960	859	489.5	5.81
491	9970	861	490	5.81
492.667	9980	861	490.5	5.81
492.667	10000	862	491	5.81
492.667	10000	863	491.5	5.81
494.333	10000	864	492	5.81
494.333	10000	865	492.5	5.81
494.333	10000	866	493	5.81
494.333	10100	866	493.5	5.81
496	10100	867	494	5.81
496	10100	868	494.5	5.81
496	10100	869	495	5.8
497.667	10100	870	495.5	5.81
497.667	10100	871	496	5.81
497.667	10100	871	496.5	5.8
499.333	10100	872	497	5.81
499.333	10100	874	497.5	5.8
499.333	10200	874	498	5.81
499.333	10200	875	498.5	5.81
501	10200	877	499	5.81
501	10200	878	499.5	5.8
501	10200	879	500	5.8
502.667	10200	879	500.5	5.8
502.667	10200	879	501	5.8
502.667	10200	881	501.5	5.8
504.333	10300	882	502	5.8
504.333	10300	882	502.5	5.8
504.333	10300	883	503	5.8
504.333	10300	884	503.5	5.8
506	10300	884	504	5.8
506	10300	886	504.5	5.8
506	10300	886	505	5.8
507.667	10300	887	505.5	5.79
507.667	10400	888	506	5.8
507.667	10400	889	506.5	5.8
509.333	10400	891	507	5.8
509.333	10400	891	507.5	5.8
509.333	10400	893	508	5.79
509.333	10400	894	508.5	5.79
511	10400	894	509	5.79
511	10400	894	509.5	5.8
511	10400	896	510	5.79
512.667	10500	896	510.5	5.79
512.667	10500	897	511	5.8
512.667	10500	898	511.5	5.79
514.333	10500	899	512	5.79
514.333	10500	899	512.5	5.79
514.333	10500	900	513	5.79
514.333	10500	901	513.5	5.79
516	10500	902	514	5.79
516	10600	902	514.5	5.79
516	10600	903	515	5.79
517.667	10600	905	515.5	5.79
517.667	10600	906	516	5.79
517.667	10600	906	516.5	5.79
519.333	10600	907	517	5.79
519.333	10600	909	517.5	5.79
519.333	10600	909	518	5.78
519.333	10600	910	518.5	5.78
521	10700	910	519	5.79
521	10700	912	519.5	5.78
521	10700	912	520	5.78
522.667	10700	913	520.5	5.78
522.667	10700	914	521	5.78
522.667	10700	915	521.5	5.78
524.333	10700	916	522	5.79
524.333	10700	916	522.5	5.78
524.333	10800	917	523	5.78
524.333	10800	919	523.5	5.78
526	10800	920	524	5.78
526	10800	920	524.5	5.78
526	10800	921	525	5.78
527.667	10800	922	525.5	5.78
527.667	10800	923	526	5.78
527.667	10800	923	526.5	5.78
529.333	10800	924	527	5.78
529.333	10900	925	527.5	5.78
529.333	10900	926	528	5.78
529.333	10900	927	528.5	5.78
531	10900	928	529	5.78
531	10900	928	529.5	5.78
531	10900	929	530	5.78
532.667	10900	929	530.5	5.78
532.667	10900	931	531	5.78
532.667	10900	932	531.5	5.78
534.333	11000	932	532	5.77
534.333	11000	933	532.5	5.77
534.333	11000	934	533	5.77
534.333	11000	936	533.5	5.77
536	11000	936	534	5.77
536	11000	937	534.5	5.77
536	11000	938	535	5.77
537.667	11000	939	535.5	5.77
537.667	11100	939	536	5.77
537.667	11100	941	536.5	5.77
539.333	11100	941	537	5.77
539.333	11100	942	537.5	5.77
539.333	11100	942	538	5.77
539.333	11100	944	538.5	5.77
541	11100	945	539	5.77
541	11100	945	539.5	5.77
541	11100	946	540	5.77
542.667	11200	947	540.5	5.77
542.667	11200	948	541	5.77
542.667	11200	948	541.5	5.77
544.333	11200	949	542	5.77
544.333	11200	950	542.5	5.77
544.333	11200	951	543	5.77
544.333	11200	952	543.5	5.77
546	11200	953	544	5.76
546	11200	953	544.5	5.76
546	11300	955	545	5.77
547.667	11300	955	545.5	5.77
547.667	11300	955	546	5.76
547.667	11300	957	546.5	5.76
549.333	11300	958	547	5.76
549.333	11300	959	547.5	5.76
549.333	11300	960	548	5.76
549.333	11300	960	548.5	5.76
551	11300	961	549	5.76
551	11400	962	549.5	5.76
551	11400	963	550	5.76
552.667	11400	963	550.5	5.76
552.667	11400	965	551	5.76
552.667	11400	965	551.5	5.76
554.333	11400	966	552	5.76
554.333	11400	967	552.5	5.76
554.333	11400	968	553	5.76
554.333	11400	969	553.5	5.76
556	11500	969	554	5.76
556	11500	970	554.5	5.76
556	11500	972	555	5.75
557.667	11500	972	555.5	5.76
557.667	11500	972	556	5.75
557.667	11500	974	556.5	5.76
559.333	11500	974	557	5.75
559.333	11500	976	557.5	5.75
559.333	11500	976	558	5.75
559.333	11600	977	558.5	5.75
561	11600	977	559	5.75
561	11600	978	559.5	5.75
561	11600	979	560	5.75
562.667	11600	981	560.5	5.75
562.667	11600	981	561	5.75
562.667	11600	982	561.5	5.75
564.333	11600	983	562	5.75
564.333	11600	983	562.5	5.75
564.333	11700	984	563	5.75
564.333	11700	986	563.5	5.75
566	11700	986	564	5.75
566	11700	987	564.5	5.75
566	11700	988	565	5.75
567.667	11700	988	565.5	5.75
567.667	11700	990	566	5.74
567.667	11700	990	566.5	5.75
569.333	11700	991	567	5.75
569.333	11800	992	567.5	5.74
569.333	11800	993	568	5.74
569.333	11800	994	568.5	5.74
571	11800	994	569	5.74
571	11800	995	569.5	5.74
571	11800	997	570	5.74
572.667	11800	996	570.5	5.74
572.667	11800	998	571	5.74
572.667	11800	999	571.5	5.74
574.333	11900	1000	572	5.74
574.333	11900	1000	572.5	5.74
574.333	11900	1000	573	5.74
574.333	11900	1000	573.5	5.74
576	11900	1000	574	5.74
576	11900	1000	574.5	5.74
576	11900	1000	575	5.74
577.667	11900	1010	575.5	5.74
577.667	11900	1010	576	5.74
577.667	12000	1010	576.5	5.74
579.333	12000	1010	577	5.74
579.333	12000	1010	577.5	5.74
579.333	12000	1010	578	5.74
579.333	12000	1010	578.5	5.74
581	12000	1010	579	5.73
581	12000	1010	579.5	5.73
581	12000	1010	580	5.73
582.667	12000	1010	580.5	5.73
582.667	12100	1010	581	5.73
582.667	12100	1020	581.5	5.74
584.333	12100	1020	582	5.73
584.333	12100	1020	582.5	5.73
584.333	12100	1020	583	5.73
584.333	12100	1020	583.5	5.73
586	12100	1020	584	5.73
586	12100	1020	584.5	5.73
586	12100	1020	585	5.73
587.667	12200	1020	585.5	5.73
587.667	12200	1020	586	5.73
587.667	12200	1020	586.5	5.72
589.333	12200	1020	587	5.73
589.333	12200	1020	587.5	5.73
589.333	12200	1030	588	5.73
589.333	12200	1030	588.5	5.72
591	12200	1030	589	5.72
591	12200	1030	589.5	5.72
591	12200	1030	590	5.72
592.667	12300	1030	590.5	5.72
592.667	12300	1030	591	5.72
592.667	12300	1030	591.5	5.72
594.333	12300	1030	592	5.72
594.333	12300	1030	592.5	5.72
594.333	12300	1030	593	5.72
594.333	12300	1040	593.5	5.72
596	12300	1040	594	5.72
596	12300	1040	594.5	5.72
596	12300	1040	595	5.72
597.667	12400	1040	595.5	5.72
597.667	12400	1040	596	5.72
597.667	12400	1040	596.5	5.72
599.333	12400	1040	597	5.72
599.333	12400	1040	597.5	5.72
599.333	12400	1040	598	5.72
599.333	12400	1040	598.5	5.72
601	12400	1040	599	5.72
601	12400	1040	599.5	5.72
601	12500	1050	600	5.72
602.667	12500	1050	600.5	5.72
602.667	12500	1050	601	5.72
602.667	12500	1050	601.5	5.72
604.333	12500	1050	602	5.71
604.333	12500	1050	602.5	5.72
604.333	12500	1050	603	5.71
604.333	12500	1050	603.5	5.72
606	12500	1050	604	5.71
606	12500	1050	604.5	5.71
606	12600	1050	605	5.71
607.667	12600	1050	605.5	5.72
607.667	12600	1060	606	5.71
607.667	12600	1060	606.5	5.71
609.333	12600	1060	607	5.71
609.333	12600	1060	607.5	5.71
609.333	12600	1060	608	5.71
609.333	12600	1060	608.5	5.72
611	12600	1060	609	5.71
611	12700	1060	609.5	5.71
611	12700	1060	610	5.71
612.667	12700	1060	610.5	5.71
612.667	12700	1060	611	5.71
612.667	12700	1060	611.5	5.71
614.333	12700	1070	612	5.71
614.333	12700	1070	612.5	5.71
614.333	12700	1070	613	5.71
614.333	12700	1070	613.5	5.71
616	12700	1070	614	5.71
616	12800	1070	614.5	5.7
616	12800	1070	615	5.7
617.667	12800	1070	615.5	5.7
617.667	12800	1070	616	5.7
617.667	12800	1070	616.5	5.71
619.333	12800	1070	617	5.7
619.333	12800	1070	617.5	5.7
619.333	12800	1070	618	5.7
619.333	12800	1080	618.5	5.7
621	12900	1080	619	5.7
621	12900	1080	619.5	5.7
621	12900	1080	620	5.7
622.667	12900	1080	620.5	5.7
622.667	12900	1080	621	5.7
622.667	12900	1080	621.5	5.7
624.333	12900	1080	622	5.7
624.333	12900	1080	622.5	5.7
624.333	12900	1080	623	5.7
624.333	12900	1080	623.5	5.7
626	13000	1090	624	5.7
626	13000	1090	624.5	5.7
626	13000	1090	625	5.7
627.667	13000	1090	625.5	5.7
627.667	13000	1090	626	5.7
627.667	13000	1090	626.5	5.7
629.333	13000	1090	627	5.7
629.333	13000	1090	627.5	5.7
629.333	13000	1090	628	5.7
629.333	13000	1090	628.5	5.7
631	13100	1090	629	5.7
631	13100	1090	629.5	5.7
631	13100	1090	630	5.7
632.667	13100	1100	630.5	5.69
632.667	13100	1100	631	5.69
632.667	13100	1100	631.5	5.69
634.333	13100	1100	632	5.69
634.333	13100	1100	632.5	5.69
634.333	13100	1100	633	5.69
634.333	13100	1100	633.5	5.69
636	13200	1100	634	5.69
636	13200	1100	634.5	5.7
636	13200	1100	635	5.69
637.667	13200	1100	635.5	5.69
637.667	13200	1100	636	5.69
637.667	13200	1110	636.5	5.69
639.333	13200	1110	637	5.69
639.333	13200	1110	637.5	5.69
639.333	13200	1110	638	5.69
639.333	13300	1110	638.5	5.69
641	13300	1110	639	5.69
641	13300	1110	639.5	5.69
641	13300	1110	640	5.69
642.667	13300	1110	640.5	5.69
642.667	13300	1110	641	5.69
642.667	13300	1110	641.5	5.68
644.333	13300	1110	642	5.68
644.333	13300	1110	642.5	5.68
644.333	13300	1120	643	5.69
644.333	13400	1120	643.5	5.69
646	13400	1120	644	5.69
646	13400	1120	644.5	5.69
646	13400	1120	645	5.69
647.667	13400	1120	645.5	5.69
647.667	13400	1120	646	5.69
647.667	13400	1120	646.5	5.69
649.333	13400	1120	647	5.68
649.333	13400	1120	647.5	5.69
649.333	13400	1120	648	5.68
649.333	13500	1120	648.5	5.68
651	13500	1130	649	5.68
651	13500	1130	649.5	5.68
651	13500	1130	650	5.69
652.667	13500	1130	650.5	5.68
652.667	13500	1130	651	5.68
652.667	13500	1130	651.5	5.69
654.333	13500	1130	652	5.68
654.333	13500	1130	652.5	5.68
654.333	13500	1130	653	5.68
654.333	13600	1130	653.5	5.68
656	13600	1130	654	5.68
656	13600	1140	654.5	5.68
656	13600	1130	655	5.68
657.667	13600	1140	655.5	5.68
657.667	13600	1140	656	5.68
657.667	13600	1140	656.5	5.68
659.333	13600	1140	657	5.68
659.333	13600	1140	657.5	5.68
659.333	13600	1140	658	5.68
659.333	13700	1140	658.5	5.68
661	13700	1140	659	5.67
661	13700	1140	659.5	5.67
661	13700	1140	660	5.67
662.667	13700	1140	660.5	5.67
662.667	13700	1140	661	5.67
662.667	13700	1140	661.5	5.67
664.333	13700	1150	662	5.67
664.333	13700	1150	662.5	5.67
664.333	13700	1150	663	5.67
664.333	13800	1150	663.5	5.67
666	13800	1150	664	5.67
666	13800	1150	664.5	5.67
666	13800	1150	665	5.67
667.667	13800	1150	665.5	5.67
667.667	13800	1150	666	5.67
667.667	13800	1150	666.5	5.67
669.333	13800	1150	667	5.67
669.333	13800	1150	667.5	5.67
669.333	13800	1160	668	5.67
669.333	13900	1160	668.5	5.67
671	13900	1160	669	5.67
671	13900	1160	669.5	5.67
671	13900	1160	670	5.67
672.667	13900	1160	670.5	5.67
672.667	13900	1160	671	5.67
672.667	13900	1160	671.5	5.66
674.333	13900	1160	672	5.66
674.333	13900	1160	672.5	5.66
674.333	13900	1160	673	5.67
674.333	14000	1170	673.5	5.66
676	14000	1170	674	5.67
676	14000	1170	674.5	5.67
676	14000	1170	675	5.66
677.667	14000	1170	675.5	5.66
677.667	14000	1170	676	5.67
677.667	14000	1170	676.5	5.67
679.333	14000	1170	677	5.66
679.333	14000	1170	677.5	5.66
679.333	14000	1170	678	5.66
679.333	14100	1170	678.5	5.66
681	14100	1170	679	5.66
681	14100	1170	679.5	5.66
681	14100	1180	680	5.66
682.667	14100	1180	680.5	5.66
682.667	14100	1180	681	5.66
682.667	14100	1180	681.5	5.66
684.333	14100	1180	682	5.66
684.333	14100	1180	682.5	5.66
684.333	14100	1180	683	5.66
684.333	14200	1180	683.5	5.66
686	14200	1180	684	5.66
686	14200	1180	684.5	5.66
686	14200	1180	685	5.66
687.667	14200	1180	685.5	5.65
687.667	14200	1180	686	5.66
687.667	14200	1190	686.5	5.66
689.333	14200	1190	687	5.66
689.333	14200	1190	687.5	5.66
689.333	14200	1190	688	5.66
689.333	14200	1190	688.5	5.66
691	14200	1190	689	5.65
691	14300	1190	689.5	5.65
691	14300	1190	690	5.66
692.667	14300	1190	690.5	5.65
692.667	14300	1190	691	5.65
692.667	14300	1190	691.5	5.66
694.333	14300	1190	692	5.65
694.333	14300	1190	692.5	5.65
694.333	14300	1200	693	5.65
694.333	14300	1200	693.5	5.65
696	14300	1200	694	5.65
696	14400	1200	694.5	5.65
696	14400	1200	695	5.65
697.667	14400	1200	695.5	5.65
697.667	14400	1200	696	5.65
697.667	14400	1200	696.5	5.65
699.333	14400	1200	697	5.65
699.333	14400	1200	697.5	5.65
699.333	14400	1200	698	5.65
699.333	14400	1200	698.5	5.66
701	14400	1200	699	5.65
701	14500	1210	699.5	5.65
701	14500	1210	700	5.65
702.667	14500	1210	700.5	5.65
702.667	14500	1210	701	5.65
702.667	14500	1210	701.5	5.65
704.333	14500	1210	702	5.65
704.333	14500	1210	702.5	5.65
704.333	14500	1210	703	5.65
704.333	14500	1210	703.5	5.64
706	14500	1210	704	5.65
706	14600	1210	704.5	5.65
706	14600	1210	705	5.65
707.667	14600	1210	705.5	5.64
707.667	14600	1220	706	5.65
707.667	14600	1220	706.5	5.65
709.333	14600	1220	707	5.65
709.333	14600	1220	707.5	5.65
709.333	14600	1220	708	5.64
709.333	14600	1220	708.5	5.64
711	14600	1220	709	5.65
711	14600	1220	709.5	5.64
711	14700	1220	710	5.64
712.667	14700	1220	710.5	5.65
712.667	14700	1220	711	5.64
712.667	14700	1220	711.5	5.64
714.333	14700	1220	712	5.64
714.333	14700	1230	712.5	5.64
714.333	14700	1230	713	5.64
714.333	14700	1230	713.5	5.64
716	14700	1230	714	5.64
716	14800	1230	714.5	5.64
716	14800	1230	715	5.64
717.667	14800	1230	715.5	5.64
717.667	14800	1230	716	5.64
717.667	14800	1230	716.5	5.64
719.333	14800	1230	717	5.64
719.333	14800	1230	717.5	5.64
719.333	14800	1230	718	5.64
719.333	14800	1230	718.5	5.64
721	14800	1240	719	5.64
721	14800	1240	719.5	5.64
721	14900	1240	720	5.64
722.667	14900	1240	720.5	5.64
722.667	14900	1240	721	5.63
722.667	14900	1240	721.5	5.64
724.333	14900	1240	722	5.64
724.333	14900	1240	722.5	5.64
724.333	14900	1240	723	5.64
724.333	14900	1240	723.5	5.63
726	14900	1240	724	5.64
726	14900	1240	724.5	5.64
726	14900	1250	725	5.64
727.667	15000	1250	725.5	5.64
727.667	15000	1250	726	5.64
727.667	15000	1250	726.5	5.64
729.333	15000	1250	727	5.64
729.333	15000	1250	727.5	5.63
729.333	15000	1250	728	5.64
729.333	15000	1250	728.5	5.63
731	15000	1250	729	5.64
731	15000	1250	729.5	5.63
731	15000	1250	730	5.63
732.667	15000	1250	730.5	5.63
732.667	15100	1250	731	5.63
732.667	15100	1260	731.5	5.63
734.333	15100	1260	732	5.63
734.333	15100	1260	732.5	5.63
734.333	15100	1260	733	5.63
734.333	15100	1260	733.5	5.63
736	15100	1260	734	5.63
736	15100	1260	734.5	5.63
736	15100	1260	735	5.63
737.667	15100	1260	735.5	5.63
737.667	15200	1260	736	5.63
737.667	15200	1260	736.5	5.62
739.333	15200	1260	737	5.63
739.333	15200	1260	737.5	5.62
739.333	15200	1270	738	5.62
739.333	15200	1270	738.5	5.63
741	15200	1270	739	5.63
741	15200	1270	739.5	5.63
741	15200	1270	740	5.63
742.667	15200	1270	740.5	5.63
742.667	15200	1270	741	5.63
742.667	15300	1270	741.5	5.63
744.333	15300	1270	742	5.63
744.333	15300	1270	742.5	5.63
744.333	15300	1270	743	5.63
744.333	15300	1270	743.5	5.62
746	15300	1270	744	5.62
746	15300	1270	744.5	5.62
746	15300	1280	745	5.62
747.667	15300	1280	745.5	5.62
747.667	15300	1280	746	5.62
747.667	15300	1280	746.5	5.62
749.333	15400	1280	747	5.62
749.333	15400	1280	747.5	5.62
749.333	15400	1280	748	5.62
749.333	15400	1280	748.5	5.62
751	15400	1280	749	5.62
751	15400	1280	749.5	5.63
751	15400	1280	750	5.62
752.667	15400	1280	750.5	5.62
752.667	15400	1280	751	5.62
752.667	15400	1290	751.5	5.62
754.333	15400	1290	752	5.62
754.333	15500	1290	752.5	5.62
754.333	15500	1290	753	5.62
754.333	15500	1290	753.5	5.62
756	15500	1290	754	5.61
756	15500	1290	754.5	5.62
756	15500	1290	755	5.62
757.667	15500	1290	755.5	5.62
757.667	15500	1290	756	5.62
757.667	15500	1290	756.5	5.62
759.333	15500	1290	757	5.62
759.333	15500	1290	757.5	5.62
759.333	15600	1300	758	5.62
759.333	15600	1300	758.5	5.62
761	15600	1300	759	5.62
761	15600	1300	759.5	5.62
761	15600	1300	760	5.62
762.667	15600	1300	760.5	5.61
762.667	15600	1300	761	5.62
762.667	15600	1300	761.5	5.61
764.333	15600	1300	762	5.62
764.333	15600	1300	762.5	5.61
764.333	15600	1300	763	5.61
764.333	15700	1300	763.5	5.61
766	15700	1300	764	5.61
766	15700	1310	764.5	5.61
766	15700	1310	765	5.61
767.667	15700	1310	765.5	5.61
767.667	15700	1310	766	5.61
767.667	15700	1310	766.5	5.61
769.333	15700	1310	767	5.61
769.333	15700	1310	767.5	5.61
769.333	15700	1310	768	5.61
769.333	15700	1310	768.5	5.61
771	15800	1310	769	5.62
771	15800	1310	769.5	5.61
771	15800	1310	770	5.61
772.667	15800	1310	770.5	5.61
772.667	15800	1310	771	5.61
772.667	15800	1320	771.5	5.61
774.333	15800	1320	772	5.61
774.333	15800	1320	772.5	5.61
774.333	15800	1320	773	5.61
774.333	15800	1320	773.5	5.61
776	15800	1320	774	5.61
776	15800	1320	774.5	5.61
776	15900	1320	775	5.61
777.667	15900	1320	775.5	5.61
777.667	15900	1320	776	5.61
777.667	15900	1320	776.5	5.61
779.333	15900	1320	777	5.6
779.333	15900	1320	777.5	5.61
779.333	15900	1320	778	5.61
779.333	15900	1330	778.5	5.6
781	15900	1330	779	5.61
781	15900	1330	779.5	5.6
781	15900	1330	780	5.6
782.667	15900	1330	780.5	5.61
782.667	16000	1330	781	5.61
782.667	16000	1330	781.5	5.6
784.333	16000	1330	782	5.61
784.333	16000	1330	782.5	5.61
784.333	16000	1330	783	5.61
784.333	16000	1330	783.5	5.6
786	16000	1330	784	5.6
786	16000	1330	784.5	5.6
786	16000	1340	785	5.6
787.667	16000	1340	785.5	5.6
787.667	16100	1340	786	5.6
787.667	16100	1340	786.5	5.6
789.333	16100	1340	787	5.6
789.333	16100	1340	787.5	5.6
789.333	16100	1340	788	5.6
789.333	16100	1340	788.5	5.6
791	16100	1340	789	5.6
791	16100	1340	789.5	5.6
791	16100	1340	790	5.6
792.667	16100	1340	790.5	5.6
792.667	16100	1340	791	5.6
792.667	16100	1340	791.5	5.6
794.333	16100	1350	792	5.6
794.333	16200	1350	792.5	5.6
794.333	16200	1350	793	5.6
794.333	16200	1350	793.5	5.59
796	16200	1350	794	5.6
796	16200	1350	794.5	5.59
796	16200	1350	795	5.59
797.667	16200	1350	795.5	5.6
797.667	16200	1350	796	5.6
797.667	16200	1350	796.5	5.6
799.333	16200	1350	797	5.6
799.333	16200	1350	797.5	5.6
799.333	16300	1360	798	5.59
799.333	16300	1360	798.5	5.59
801	16300	1360	799	5.6
801	16300	1360	799.5	5.6
801	16300	1360	800	5.6
802.667	16300	1360	800.5	5.6
802.667	16300	1360	801	5.59
802.667	16300	1360	801.5	5.59
804.333	16300	1360	802	5.59
804.333	16300	1360	802.5	5.6
804.333	16300	1360	803	5.59
804.333	16400	1360	803.5	5.59
806	16400	1360	804	5.6
806	16400	1360	804.5	5.59
806	16400	1370	805	5.6
807.667	16400	1370	805.5	5.59
807.667	16400	1370	806	5.59
807.667	16400	1370	806.5	5.59
809.333	16400	1370	807	5.59
809.333	16400	1370	807.5	5.59
809.333	16400	1370	808	5.59
809.333	16400	1370	808.5	5.59
811	16500	1370	809	5.59
811	16500	1370	809.5	5.59
811	16500	1370	810	5.59
812.667	16500	1370	810.5	5.59
812.667	16500	1370	811	5.59
812.667	16500	1380	811.5	5.59
814.333	16500	1380	812	5.59
814.333	16500	1380	812.5	5.59
814.333	16500	1380	813	5.59
814.333	16500	1380	813.5	5.59
816	16500	1380	814	5.59
816	16500	1380	814.5	5.59
816	16500	1380	815	5.59
817.667	16600	1380	815.5	5.59
817.667	16600	1380	816	5.59
817.667	16600	1380	816.5	5.59
819.333	16600	1380	817	5.59
819.333	16600	1380	817.5	5.59
819.333	16600	1380	818	5.59
819.333	16600	1390	818.5	5.59
821	16600	1390	819	5.59
821	16600	1390	819.5	5.59
821	16600	1390	820	5.59
822.667	16600	1390	820.5	5.58
822.667	16700	1390	821	5.59
822.667	16700	1390	821.5	5.59
824.333	16700	1390	822	5.58
824.333	16700	1390	822.5	5.59
824.333	16700	1390	823	5.59
824.333	16700	1390	823.5	5.58
826	16700	1390	824	5.59
826	16700	1390	824.5	5.58
826	16700	1390	825	5.59
827.667	16700	1390	825.5	5.58
827.667	16700	1400	826	5.58
827.667	16700	1400	826.5	5.59
829.333	16800	1400	827	5.58
829.333	16800	1400	827.5	5.58
829.333	16800	1400	828	5.58
829.333	16800	1400	828.5	5.58
831	16800	1400	829	5.58
831	16800	1400	829.5	5.58
831	16800	1400	830	5.58
832.667	16800	1400	830.5	5.58
832.667	16800	1400	831	5.58
832.667	16800	1400	831.5	5.58
834.333	16800	1410	832	5.58
834.333	16900	1410	832.5	5.58
834.333	16900	1410	833	5.59
834.333	16900	1410	833.5	5.58
836	16900	1410	834	5.58
836	16900	1410	834.5	5.58
836	16900	1410	835	5.58
837.667	16900	1410	835.5	5.58
837.667	16900	1410	836	5.58
837.667	16900	1410	836.5	5.58
839.333	16900	1410	837	5.58
839.333	16900	1410	837.5	5.59
839.333	16900	1410	838	5.58
839.333	17000	1410	838.5	5.58
841	17000	1410	839	5.58
841	17000	1420	839.5	5.58
841	17000	1420	840	5.58
842.667	17000	1420	840.5	5.58
842.667	17000	1420	841	5.58
842.667	17000	1420	841.5	5.58
844.333	17000	1420	842	5.58
844.333	17000	1420	842.5	5.58
844.333	17000	1420	843	5.58
844.333	17000	1420	843.5	5.58
846	17000	1420	844	5.58
846	17100	1420	844.5	5.58
846	17100	1420	845	5.57
847.667	17100	1420	845.5	5.58
847.667	17100	1430	846	5.57
847.667	17100	1430	846.5	5.57
849.333	17100	1430	847	5.57
849.333	17100	1430	847.5	5.58
849.333	17100	1430	848	5.58
849.333	17100	1430	848.5	5.58
851	17100	1430	849	5.58
851	17100	1430	849.5	5.57
851	17200	1430	850	5.58
852.667	17200	1430	850.5	5.57
852.667	17200	1430	851	5.57
852.667	17200	1430	851.5	5.57
854.333	17200	1430	852	5.58
854.333	17200	1430	852.5	5.57
854.333	17200	1440	853	5.57
854.333	17200	1440	853.5	5.57
856	17200	1440	854	5.57
856	17200	1440	854.5	5.57
856	17200	1440	855	5.57
857.667	17200	1440	855.5	5.57
857.667	17300	1440	856	5.57
857.667	17300	1440	856.5	5.57
859.333	17300	1440	857	5.57
859.333	17300	1440	857.5	5.57
859.333	17300	1440	858	5.57
859.333	17300	1440	858.5	5.57
861	17300	1440	859	5.57
861	17300	1440	859.5	5.57
861	17300	1450	860	5.57
862.667	17300	1450	860.5	5.57
862.667	17300	1450	861	5.57
862.667	17300	1450	861.5	5.57
864.333	17400	1450	862	5.57
864.333	17400	1450	862.5	5.57
864.333	17400	1450	863	5.57
864.333	17400	1450	863.5	5.57
866	17400	1450	864	5.57
866	17400	1450	864.5	5.57
866	17400	1450	865	5.57
867.667	17400	1450	865.5	5.57
867.667	17400	1450	866	5.57
867.667	17400	1450	866.5	5.57
869.333	17400	1450	867	5.57
869.333	17400	1460	867.5	5.56
869.333	17500	1460	868	5.57
869.333	17500	1460	868.5	5.56
871	17500	1460	869	5.57
871	17500	1460	869.5	5.57
871	17500	1460	870	5.57
872.667	17500	1460	870.5	5.57
872.667	17500	1460	871	5.56
872.667	17500	1460	871.5	5.57
874.333	17500	1460	872	5.56
874.333	17500	1460	872.5	5.57
874.333	17500	1460	873	5.56
874.333	17600	1460	873.5	5.56
876	17600	1470	874	5.56
876	17600	1470	874.5	5.56
876	17600	1470	875	5.56
877.667	17600	1470	875.5	5.56
877.667	17600	1470	876	5.57
877.667	17600	1470	876.5	5.56
879.333	17600	1470	877	5.57
879.333	17600	1470	877.5	5.56
879.333	17600	1470	878	5.56
879.333	17600	1470	878.5	5.56
881	17600	1470	879	5.57
881	17700	1470	879.5	5.56
881	17700	1470	880	5.56
882.667	17700	1480	880.5	5.56
882.667	17700	1480	881	5.56
882.667	17700	1480	881.5	5.57
884.333	17700	1480	882	5.56
884.333	17700	1480	882.5	5.56
884.333	17700	1480	883	5.56
884.333	17700	1480	883.5	5.56
886	17700	1480	884	5.56
886	17700	1480	884.5	5.56
886	17800	1480	885	5.56
887.667	17800	1480	885.5	5.56
887.667	17800	1480	886	5.56
887.667	17800	1480	886.5	5.56
889.333	17800	1480	887	5.56
889.333	17800	1480	887.5	5.55
889.333	17800	1490	888	5.56
889.333	17800	1490	888.5	5.56
891	17800	1490	889	5.55
891	17800	1490	889.5	5.55
891	17800	1490	890	5.55
892.667	17800	1490	890.5	5.55
892.667	17800	1490	891	5.55
892.667	17800	1490	891.5	5.55
894.333	17900	1490	892	5.55
894.333	17900	1490	892.5	5.55
894.333	17900	1490	893	5.55
894.333	17900	1500	893.5	5.55
896	17900	1500	894	5.55
896	17900	1500	894.5	5.55
896	17900	1500	895	5.54
897.667	17900	1500	895.5	5.55
897.667	17900	1500	896	5.54
897.667	17900	1500	896.5	5.55
899.333	17900	1500	897	5.55
899.333	18000	1500	897.5	5.54
899.333	18000	1500	898	5.54
899.333	18000	1500	898.5	5.54
901	18000	1500	899	5.55
901	18000	1500	899.5	5.55
901	18000	1500	900	5.54
902.667	18000	1500	900.5	5.54
902.667	18000	1510	901	5.54
902.667	18000	1510	901.5	5.54
904.333	18000	1510	902	5.55
904.333	18000	1510	902.5	5.54
904.333	18000	1510	903	5.55
904.333	18100	1510	903.5	5.54
906	18100	1510	904	5.54
906	18100	1510	904.5	5.54
906	18100	1510	905	5.54
907.667	18100	1510	905.5	5.54
907.667	18100	1510	906	5.54
907.667	18100	1510	906.5	5.54
909.333	18100	1510	907	5.54
909.333	18100	1510	907.5	5.54
909.333	18100	1510	908	5.54
909.333	18100	1520	908.5	5.54
911	18100	1520	909	5.54
911	18200	1520	909.5	5.54
911	18200	1520	910	5.54
912.667	18200	1520	910.5	5.54
912.667	18200	1520	911	5.54
912.667	18200	1520	911.5	5.54
914.333	18200	1520	912	5.54
914.333	18200	1520	912.5	5.54
914.333	18200	1520	913	5.54
914.333	18200	1520	913.5	5.54
916	18200	1520	914	5.54
916	18200	1520	914.5	5.53
916	18200	1520	915	5.54
917.667	18200	1530	915.5	5.54
917.667	18300	1530	916	5.54
917.667	18300	1530	916.5	5.53
919.333	18300	1530	917	5.53
919.333	18300	1530	917.5	5.53
919.333	18300	1530	918	5.53
919.333	18300	1530	918.5	5.54
921	18300	1530	919	5.54
921	18300	1530	919.5	5.53
921	18300	1530	920	5.53
922.667	18300	1530	920.5	5.53
922.667	18300	1530	921	5.53
922.667	18300	1530	921.5	5.53
924.333	18400	1530	922	5.53
924.333	18400	1540	922.5	5.53
924.333	18400	1540	923	5.53
924.333	18400	1540	923.5	5.53
926	18400	1540	924	5.53
926	18400	1540	924.5	5.53
926	18400	1540	925	5.53
927.667	18400	1540	925.5	5.53
927.667	18400	1540	926	5.53
927.667	18400	1540	926.5	5.53
929.333	18400	1540	927	5.53
929.333	18400	1540	927.5	5.53
929.333	18500	1540	928	5.53
929.333	18500	1540	928.5	5.53
931	18500	1550	929	5.53
931	18500	1550	929.5	5.53
931	18500	1550	930	5.53
932.667	18500	1550	930.5	5.53
932.667	18500	1550	931	5.53
932.667	18500	1550	931.5	5.53
934.333	18500	1550	932	5.53
934.333	18500	1550	932.5	5.53
934.333	18500	1550	933	5.53
934.333	18500	1550	933.5	5.53
936	18500	1550	934	5.53
936	18600	1550	934.5	5.53
936	18600	1550	935	5.53
937.667	18600	1550	935.5	5.53
937.667	18600	1550	936	5.52
937.667	18600	1560	936.5	5.52
939.333	18600	1560	937	5.53
939.333	18600	1560	937.5	5.52
939.333	18600	1560	938	5.52
939.333	18600	1560	938.5	5.52
941	18600	1560	939	5.53
941	18600	1560	939.5	5.52
941	18600	1560	940	5.53
942.667	18600	1560	940.5	5.53
942.667	18700	1560	941	5.52
942.667	18700	1560	941.5	5.52
944.333	18700	1560	942	5.53
944.333	18700	1560	942.5	5.53
944.333	18700	1560	943	5.53
944.333	18700	1560	943.5	5.53
946	18700	1560	944	5.52
946	18700	1570	944.5	5.52
946	18700	1570	945	5.52
947.667	18700	1570	945.5	5.52
947.667	18700	1570	946	5.52
947.667	18700	1570	946.5	5.53
949.333	18700	1570	947	5.52
949.333	18700	1570	947.5	5.52
949.333	18800	1570	948	5.52
949.333	18800	1570	948.5	5.52
951	18800	1570	949	5.52
951	18800	1570	949.5	5.52
951	18800	1570	950	5.53
952.667	18800	1570	950.5	5.52
952.667	18800	1570	951	5.52
952.667	18800	1580	951.5	5.52
954.333	18800	1580	952	5.51
954.333	18800	1580	952.5	5.52
954.333	18800	1580	953	5.52
954.333	18800	1580	953.5	5.52
956	18800	1580	954	5.52
956	18900	1580	954.5	5.51
956	18900	1580	955	5.52
957.667	18900	1580	955.5	5.52
957.667	18900	1580	956	5.52
957.667	18900	1580	956.5	5.52
959.333	18900	1580	957	5.52
959.333	18900	1580	957.5	5.52
959.333	18900	1580	958	5.52
959.333	18900	1580	958.5	5.52
961	18900	1590	959	5.52
961	18900	1590	959.5	5.52
961	18900	1590	960	5.51
962.667	19000	1590	960.5	5.52
962.667	19000	1590	961	5.52
962.667	19000	1590	961.5	5.52
964.333	19000	1590	962	5.52
964.333	19000	1590	962.5	5.52
964.333	19000	1590	963	5.51
964.333	19000	1590	963.5	5.51
966	19000	1590	964	5.52
966	19000	1590	964.5	5.52
966	19000	1590	965	5.51
967.667	19000	1590	965.5	5.51
967.667	19000	1600	966	5.52
967.667	19100	1600	966.5	5.51
969.333	19100	1600	967	5.52
969.333	19100	1600	967.5	5.51
969.333	19100	1600	968	5.51
969.333	19100	1600	968.5	5.51
971	19100	1600	969	5.51
971	19100	1600	969.5	5.52
971	19100	1600	970	5.51
972.667	19100	1600	970.5	5.51
972.667	19100	1600	971	5.51
972.667	19100	1600	971.5	5.51
974.333	19100	1600	972	5.52
974.333	19100	1600	972.5	5.51
974.333	19100	1600	973	5.51
974.333	19200	1600	973.5	5.51
976	19200	1610	974	5.51
976	19200	1610	974.5	5.51
976	19200	1610	975	5.51
977.667	19200	1610	975.5	5.51
977.667	19200	1610	976	5.51
977.667	19200	1610	976.5	5.51
979.333	19200	1610	977	5.51
979.333	19200	1610	977.5	5.51
979.333	19200	1610	978	5.5
979.333	19200	1610	978.5	5.51
981	19200	1610	979	5.51
981	19300	1610	979.5	5.51
981	19300	1610	980	5.51
982.667	19300	1620	980.5	5.51
982.667	19300	1620	981	5.51
982.667	19300	1620	981.5	5.51
984.333	19300	1620	982	5.51
984.333	19300	1620	982.5	5.51
984.333	19300	1620	983	5.51
984.333	19300	1620	983.5	5.51
986	19300	1620	984	5.51
986	19300	1620	984.5	5.51
986	19300	1620	985	5.51
987.667	19300	1620	985.5	5.51
987.667	19400	1620	986	5.51
987.667	19400	1620	986.5	5.51
989.333	19400	1620	987	5.51
989.333	19400	1620	987.5	5.51
989.333	19400	1620	988	5.51
989.333	19400	1630	988.5	5.5
991	19400	1630	989	5.51
991	19400	1630	989.5	5.51
991	19400	1630	990	5.51
992.667	19400	1630	990.5	5.51
992.667	19400	1630	991	5.51
992.667	19400	1630	991.5	5.51
994.333	19400	1630	992	5.5
994.333	19500	1630	992.5	5.51
994.333	19500	1630	993	5.51
994.333	19500	1630	993.5	5.51
996	19500	1630	994	5.51
996	19500	1640	994.5	5.51
996	19500	1640	995	5.51
997.667	19500	1640	995.5	5.5
997.667	19500	1640	996	5.51
997.667	19500	1640	996.5	5.5
999.333	19500	1640	997	5.5
999.333	19500	1640	997.5	5.5
[truncated: 809 more rows]

## Sheet: S. Figure 3
(b)
Shear	Viscosity
Constant	--
[1/s]	[Pa.s]
1	1.0013
1.19	0.86031
1.41	0.69805
1.68	0.58281
2	0.49142
2.37	0.41513
2.82	0.34787
3.35	0.29845
3.98	0.26445
4.73	0.22784
5.63	0.20077
6.69	0.17703
7.95	0.15674
9.45	0.13832
11.2	0.12347
13.3	0.11038
15.9	0.09811
18.8	0.08814
22.4	0.07841
26.6	0.06868
31.6	0.05939
37.6	0.05118
44.7	0.04553
53.1	0.04061
63.1	0.03687
75	0.03212
89.2	0.02901
106	0.02644
126	0.02345
150	0.02022
178	0.01786
211	0.01535
251	0.01372
299	0.01224
355	0.01103
422	0.01023
502	0.00974
596	0.00955
708	0.00947

## Sheet: S. Figure 4
(a)				(b)
Strain	Storage Modulus	Loss Modulus		Strain	Storage Modulus	Loss Modulus
--				--
[%]	[Pa]	[Pa]		[%]	[Pa]	[Pa]
0.0101	62887	2232.3		0.1	4743	782.82
0.0134	62706	2106.7		0.127	4560.9	779.11
0.0179	63459	2323.5		0.159	4368.8	774.88
0.0238	63324	2428.3		0.201	4142.3	760.69
0.0318	62977	2596.8		0.252	3946	752.48
0.0424	62297	2796.7		0.318	3771.7	729.53
0.0565	61413	3079.9		0.4	3639.1	705.46
0.0754	60440	3224.2		0.504	3511.7	680
0.101	59003	3472.3		0.634	3352.9	665.49
0.134	57438	3649		0.798	3116.9	652.59
0.179	55646	3814.4		1.01	2721.8	654.67
0.238	53887	3914.9		1.27	1818.5	759.79
0.318	52126	4008.9		1.59	1217.4	735.08
0.424	50243	4090.9		2.01	879.02	608.7
0.565	47393	4274.9		2.52	607.54	484.31
0.754	39569	4982.9		3.18	436.71	383.38
1.01	24744	5447		4	327.94	311.11
1.34	15953	4088.3		5.04	241.76	251.77
1.79	11061	2932.1		6.34	175.61	204.8
2.38	7369.8	1968.4		7.98	122.54	167.59
3.18	5403.3	1417.9		10.1	82.567	137.15
4.24	3480.1	914.36		12.7	52.28	110.55
5.65	2140.4	573.84		15.9	31.019	88.702
7.54	1376.9	380.88		20.1	19.674	73.118
10.1	808.7	261.94		25.2	13.239	60.836
13.4	168.34	102.92		31.8	8.9875	51.93
17.9	45.61	49.236		40	6.0568	44.353
23.8	24.805	34.749		50.4	4.0859	37.356
31.8	13.4	23.926		63.4	2.9148	31.873
42.4	7.2117	17.521		79.8	2.0165	26.542
56.5	3.3589	13.247		101	1.3529	21.08
75.4	1.8027	10.013		127	1.0704	16.429
101	0.86583	7.7839		159	0.89227	12.167
134	0.3243	5.9909		201	0.75992	8.9567
179	0.09024	4.6254		252	0.75558	6.6944
238	0.00019005	3.801		318	0.35903	4.7401
318	0.00015404	3.0808		400	0.37488	3.6016
424	0.00013122	2.6244		504	0.462	3.1279
565	0.0001122	2.2439		634	0.56894	2.5001
754	0.00010168	2.0335		798	0.51672	2.1036
1010	9.1935e-05	1.8387		1010	0.37853	1.8853

## Sheet: S. Figure 5
(a)						(b)
Rheology			pH
Time	Storage Modulus	Loss Modulus	Time	pH		Strain	Storage Modulus	Loss Modulus
[min]	[Pa]	[Pa]	[min]			--
			0	3.42		[%]	[Pa]	[Pa]
1	14306	2038	0.5	3.91		0.101	12488	753.11
1.5	10477	1704	1	4		0.134	12356	782.71
2	6375.2	1191.9	1.5	4.1		0.179	12166	819.19
2.5	3278.5	681.29	2	4.25		0.238	11930	858.95
3	1524.4	319.66	2.5	4.4		0.318	11604	909.48
3.5	744.52	126.87	3	4.63		0.424	11156	969.01
4	438.97	58.534	3.5	4.9		0.565	8635.9	1029.7
4.5	334.77	37.394	4	5.27		0.754	6872.8	1002.7
5	300.04	30.652	4.5	5.79		1.01	5427.5	949.95
5.5	290.59	28.284	5	6.24		1.34	3921.3	833.9
6	290.9	27.518	5.5	6.75		1.79	2861.4	705.54
6.5	296.21	27.378	6	7.11		2.38	2072	576.67
7	303.86	27.748	6.5	7.33		3.18	1473.6	474.97
			7	7.48		4.24	879.73	347.35
18	93.357	19.053	7.5	7.59		5.65	371.09	202.66
18.5	109.28	18.734	8	7.7		7.54	150.89	107.58
19	119.93	18.696	8.5	7.75		10.1	85.419	69.443
19.5	127.88	18.391	9	7.78		13.4	49.448	45.716
20	133.81	18.316	9.5	7.78		17.9	26.496	29.864
20.5	138.77	18.206	10	7.78		23.8	15.503	20.549
21	143.08	18.124	10.5	7.76		31.8	8.7181	14.324
21.5	146.84	18.265	11	7.75		42.4	5.5316	10.029
22	150.15	18.255	11.5	7.72		56.5	2.966	7.3897
22.5	153.23	18.292	12	7.69		75.4	1.9738	5.4323
23	155.87	18.321	12.5	7.66		101	1.0108	3.8192
23.5	158.82	18.461	13	7.61		134	0.63171	2.8201
24	161.26	18.424	13.5	7.57		179	0.23759	2.0678
24.5	163.52	18.514	14	7.53		238	0.11257	1.5743
25	165.74	18.643	14.5	7.49		318	0.02661	1.278
25.5	167.88	18.66	15	7.45		424	4.7845e-05	0.9569
26	170	18.928	15.5	7.41		565	3.8004e-05	0.76008
26.5	171.93	18.844	16	7.38		754	2.9875e-05	0.5975
27	173.88	19.085	16.5	7.34		1010	2.1954e-05	0.43909
27.5	175.87	18.997	17	7.31
28	177.54	19.249	17.5	7.29
28.5	179.4	19.188	18	7.26
29	181.15	19.358	18.5	7.23
29.5	182.74	19.316	19	7.21
30	184.51	19.502	19.5	7.2
30.5	186.14	19.461	20	7.18
31	187.77	19.684	20.5	7.16
31.5	189.31	19.753	21	7.14
32	190.88	19.796	21.5	7.13
32.5	192.52	19.838	22	7.11
33	193.95	19.99	22.5	7.1
33.5	195.58	19.995	23	7.08
34	196.98	20.033	23.5	7.06
34.5	198.47	20.187	24	7.06
35	199.89	20.297	24.5	7.05
35.5	201.42	20.373	25	7.04
36	202.71	20.416	25.5	7.03
36.5	204.28	20.557	26	7.01
37	205.74	20.504	26.5	7.01
37.5	207.05	20.678	27	7
38	208.58	20.734	27.5	6.99
38.5	210.05	20.958	28	6.98
39	211.31	20.941	28.5	6.97
39.5	212.72	21.043	29	6.96
40	214.07	21.187	29.5	6.95
40.5	215.47	21.264	30	6.94
41	216.87	21.202	30.5	6.94
41.5	218.27	21.306	31	6.94
42	219.54	21.407	31.5	6.92
42.5	220.8	21.563	32	6.92
43	222.2	21.549	32.5	6.9
43.5	223.59	21.726	33	6.9
44	224.95	21.748	33.5	6.89
44.5	226.22	21.836	34	6.89
45	227.47	22.01	34.5	6.88
45.5	228.92	22.133	35	6.88
46	230.33	22.153	35.5	6.87
46.5	231.58	22.285	36	6.86
47	232.86	22.426	36.5	6.86
47.5	234.3	22.437	37	6.85
48	235.6	22.534	37.5	6.84
48.5	237	22.588	38	6.84
49	238.42	22.652	38.5	6.83
49.5	239.76	22.902	39	6.83
50	241.25	23.032	39.5	6.82
50.5	242.43	23.116	40	6.82
51	243.92	23.1	40.5	6.81
51.5	245.23	23.301	41	6.81
52	246.58	23.447	41.5	6.81
52.5	247.99	23.703	42	6.8
53	249.27	23.668	42.5	6.79
53.5	250.98	23.848	43	6.79
54	252.35	23.935	43.5	6.79
54.5	253.7	23.95	44	6.78
55	255.14	24.036	44.5	6.78
55.5	256.72	24.369	45	6.77
56	257.95	24.462	45.5	6.77
56.5	259.42	24.608	46	6.76
57	260.98	24.609	46.5	6.76
57.5	262.43	24.912	47	6.76
58	264.01	24.985	47.5	6.75
58.5	265.37	24.996	48	6.75
59	267.04	25.248	48.5	6.74
59.5	268.71	25.36	49	6.74
60	270.06	25.546	49.5	6.73
60.5	271.69	25.858	50	6.73
61	273.43	25.913	50.5	6.72
61.5	274.79	26.053	51	6.72
62	276.4	26.227	51.5	6.71
62.5	278.13	26.338	52	6.71
63	279.69	26.497	52.5	6.71
63.5	281.32	26.756	53	6.7
64	283.07	26.983	53.5	6.71
64.5	284.79	27.033	54	6.69
65	286.43	27.237	54.5	6.7
65.5	288.28	27.388	55	6.7
66	290.11	27.677	55.5	6.69
66.5	291.83	27.768	56	6.69
67	293.54	28.161	56.5	6.69
67.5	295.59	28.305	57	6.68
68	297.34	28.584	57.5	6.68
68.5	299.21	28.722	58	6.67
69	300.89	28.887	58.5	6.67
69.5	302.92	29.245	59	6.67
70	304.68	29.493	59.5	6.66
70.5	306.23	29.847	60	6.66
71	307.55	30.429	60.5	6.66
71.5	309.26	30.915	61	6.66
72	310.82	31.326	61.5	6.65
72.5	312.46	31.826	62	6.64
73	314	32.023	62.5	6.64
73.5	315.93	32.502	63	6.64
74	317.76	32.844	63.5	6.64
74.5	319.61	33.333	64	6.64
75	321.2	33.641	64.5	6.63
75.5	322.71	34.24	65	6.64
76	324.05	34.92	65.5	6.63
76.5	325.51	35.601	66	6.63
77	326.83	36.36	66.5	6.62
77.5	327.62	37.219	67	6.63
78	328.45	37.971	67.5	6.63
78.5	329.47	38.78	68	6.62
79	330.4	39.672	68.5	6.61
79.5	330.41	41.1	69	6.61
80	331.2	42.019	69.5	6.61
80.5	332.32	42.67	70	6.61
81	333.19	43.66	70.5	6.61
81.5	333.56	44.695	71	6.6
82	334.28	46.059	71.5	6.6
82.5	334.85	47.284	72	6.6
83	335.06	48.32	72.5	6.6
83.5	336.76	48.793	73	6.59
84	338.59	49.409	73.5	6.59
84.5	340.45	49.825	74	6.59
85	342.64	50.291	74.5	6.59
85.5	344.68	50.623	75	6.59
86	346.78	51.072	75.5	6.58
86.5	348.98	51.535	76	6.58
87	351.02	52.01	76.5	6.58
87.5	353.04	52.546	77	6.58
88	354.97	52.899	77.5	6.57
88.5	357.15	53.36	78	6.57
89	359.32	53.99	78.5	6.56
89.5	361.48	54.56	79	6.57
90	363.21	55.08	79.5	6.56
90.5	365.49	55.583	80	6.56
91	367.35	56.247	80.5	6.56
91.5	369.67	56.852	81	6.55
92	371.65	57.61	81.5	6.55
92.5	374.03	58.14	82	6.55
93	376.43	58.869	82.5	6.56
93.5	379.13	59.398	83	6.55
94	382.09	59.853	83.5	6.55
94.5	385.2	60.626	84	6.54
95	388.45	61.112	84.5	6.54
95.5	391.82	61.718	85	6.54
96	394.63	62.055	85.5	6.54
96.5	397.58	62.664	86	6.53
97	400.8	63.419	86.5	6.53
97.5	403.98	63.99	87	6.53
98	407.06	64.56	87.5	6.52
98.5	410.31	65.087	88	6.52
99	413.37	65.748	88.5	6.53
99.5	416.85	66.422	89	6.52
100	420.56	67.17	89.5	6.52
100.5	424.36	67.758	90	6.51
101	428.34	68.688	90.5	6.51
101.5	431.89	69.743	91	6.51
102	436.4	70.369	91.5	6.51
102.5	440.7	71.036	92	6.51
103	444.91	71.432	92.5	6.5
103.5	449.15	71.631	93	6.51
104	452.78	72.149	93.5	6.51
104.5	456.39	72.388	94	6.5
105	460.04	73.022	94.5	6.49
105.5	463.19	73.492	95	6.49
106	466.19	73.907	95.5	6.48
106.5	469.03	74.583	96	6.49
107	472.2	75.014	96.5	6.48
107.5	476.38	75.359	97	6.49
108	479.83	75.639	97.5	6.49
108.5	482.71	75.834	98	6.49
109	485.24	75.983	98.5	6.47
109.5	488.85	76.501	99	6.48
110	492.9	76.551	99.5	6.48
110.5	497.11	76.727	100	6.47
111	501.63	76.687	100.5	6.47
111.5	504.62	76.774	101	6.47
112	506.56	77.032	101.5	6.47
112.5	508.49	77.591	102	6.47
113	512.88	77.645	102.5	6.46
113.5	516.57	77.741	103	6.47
114	517.67	78.364	103.5	6.46
114.5	518.61	79.052	104	6.46
115	521.17	79.147	104.5	6.47
115.5	523.18	79.727	105	6.46
116	525.28	80.234	105.5	6.46
116.5	526.23	80.899	106	6.45
117	528.46	81.693	106.5	6.46
117.5	530.95	82.306	107	6.46
118	532.9	82.833	107.5	6.46
118.5	535.11	83.807	108	6.45
119	534.95	84.988	108.5	6.45
119.5	534.5	86.306	109	6.45
120	534.14	87.527	109.5	6.45
120.5	534.55	88.865	110	6.44
121	535.71	90.281	110.5	6.44
121.5	535.73	91.404	111	6.44
122	537.14	92.8	111.5	6.44
122.5	539.14	93.886	112	6.44
123	541.4	94.689	112.5	6.44
123.5	543.68	95.31	113	6.44
124	546.18	96.091	113.5	6.43
124.5	549.1	96.718	114	6.44
125	551.22	97.123	114.5	6.43
125.5	553.84	97.862	115	6.43
126	556.91	98.442	115.5	6.43
126.5	559.56	99.118	116	6.43
127	562.89	99.815	116.5	6.43
127.5	565.9	100.39	117	6.42
128	569.4	101.4	117.5	6.43
128.5	572.97	102.05	118	6.42
129	573.62	103.13	118.5	6.42
129.5	576.18	104.31	119	6.43
130	580.18	105.28	119.5	6.42
130.5	583.73	105.61	120	6.41
131	588.87	106.4	120.5	6.42
131.5	593.76	106.87	121	6.41
132	598.62	107.46	121.5	6.41
132.5	603.11	107.71	122	6.41
133	606.7	108.58	122.5	6.41
133.5	609.62	109.32	123	6.41
134	612.33	110.38	123.5	6.4
134.5	616.74	110.91	124	6.4
135	621.28	111.5	124.5	6.41
135.5	626.25	111.94	125	6.41
136	631.05	111.86	125.5	6.4
136.5	635.56	112.54	126	6.4
137	639.22	112.86	126.5	6.4
137.5	643.56	113.34	127	6.39
138	647.5	113.75	127.5	6.38
138.5	652.31	114.16	128	6.39
139	657.7	114.35	128.5	6.39
139.5	663.12	114.84	129	6.39
140	669.26	115.18	129.5	6.39
140.5	673.83	115.21	130	6.38
141	679.93	115.57	130.5	6.38
141.5	685.86	115.65	131	6.38
142	691.84	115.81	131.5	6.39
142.5	697.32	116.37	132	6.38
143	702.98	116.64	132.5	6.38
143.5	708.61	117.12	133	6.38
144	714.87	117.32	133.5	6.39
144.5	720.5	117.67	134	6.38
145	725.11	118.55	134.5	6.38
145.5	729.37	119.24	135	6.38
146	734.17	120.17	135.5	6.38
146.5	738.12	121.05	136	6.37
147	742.02	121.84	136.5	6.37
147.5	748.55	122.63	137	6.37
148	754.37	123	137.5	6.37
148.5	760.47	123.83	138	6.37
149	763.97	124.48	138.5	6.36
149.5	768.76	126.23	139	6.36
150	770	127.15	139.5	6.36
150.5	773.99	128.68	140	6.36
151	776.8	130.17	140.5	6.37
151.5	783.34	131.12	141	6.36
152	788.98	130.92	141.5	6.36
152.5	794.43	131.32	142	6.35
153	800.35	131.92	142.5	6.36
153.5	807.99	132.31	143	6.36
154	815.15	132.15	143.5	6.35
154.5	822.11	132.16	144	6.35
155	826.62	132.86	144.5	6.35
155.5	832.5	132.86	145	6.35
156	837.75	134.02	145.5	6.35
156.5	843.19	134.34	146	6.35
157	849.32	134.86	146.5	6.34
157.5	855.68	135.13	147	6.34
158	862.7	135.3	147.5	6.34
158.5	869.03	135.51	148	6.34
159	874.8	136.17	148.5	6.34
159.5	880.68	136.73	149	6.34
160	887.44	137.22	149.5	6.34
160.5	895.25	137.56	150	6.34
161	902.67	137.27	150.5	6.33
161.5	909.59	137.16	151	6.34
162	915.81	137.71	151.5	6.34
162.5	923.52	137.97	152	6.33
163	930.41	138.09	152.5	6.33
163.5	936.92	138.5	153	6.33
164	943.88	138.8	153.5	6.33
164.5	950.78	138.96	154	6.33
165	957.62	139.41	154.5	6.33
165.5	964.55	139.62	155	6.33
166	969.3	140.2	155.5	6.33
166.5	976.23	140.89	156	6.32
167	984.36	141.28	156.5	6.33
167.5	991.46	141.43	157	6.32
168	1000.4	141.38	157.5	6.32
168.5	1006.8	141.9	158	6.32
169	1014.4	141.86	158.5	6.32
169.5	1021.1	142.76	159	6.32
170	1028.3	142.74	159.5	6.31
170.5	1035.5	143	160	6.32
171	1043.4	143.22	160.5	6.3
171.5	1051.6	143.12	161	6.31
172	1058.4	143.6	161.5	6.31
172.5	1063.9	144.16	162	6.31
173	1070.3	144.43	162.5	6.31
173.5	1075.7	145.88	163	6.31
174	1080.9	146.73	163.5	6.31
174.5	1090.9	146.79	164	6.3
175	1096.6	146.8	164.5	6.3
175.5	1105	147.72	165	6.31
176	1111.6	148.47	165.5	6.29
176.5	1119.5	148.32	166	6.29
177	1125.8	149.44	166.5	6.3
177.5	1134.8	149.46	167	6.3
178	1143.6	149.67	167.5	6.29
178.5	1149.3	150.16	168	6.3
179	1157.9	150.77	168.5	6.3
179.5	1165	151.23	169	6.3
180	1173.8	151.32	169.5	6.29
180.5	1179.8	152.05	170	6.29
181	1187	152.23	170.5	6.29
181.5	1194.1	152.87	171	6.3
182	1204.8	153.11	171.5	6.29
182.5	1211.4	153.51	172	6.29
183	1219.6	153.98	172.5	6.29
183.5	1228.2	154.42	173	6.29
184	1237.6	154.64	173.5	6.29
184.5	1245.7	154.69	174	6.28
185	1253.2	155.12	174.5	6.28
185.5	1259.6	156.11	175	6.28
186	1268.4	156.41	175.5	6.28
186.5	1276.8	157.07	176	6.28
187	1283.4	157.75	176.5	6.28
187.5	1292.8	158.35	177	6.27
188	1299.3	158.89	177.5	6.27
188.5	1305.1	160.35	178	6.28
189	1313.3	160.8	178.5	6.28
189.5	1323.8	160.96	179	6.28
190	1329.9	161.34	179.5	6.27
190.5	1338.2	162.24	180	6.27
191	1347.1	162.95	180.5	6.27
191.5	1356.5	162.79	181	6.27
192	1366.3	163.56	181.5	6.26
192.5	1375.4	163.77	182	6.27
193	1380.8	165.14	182.5	6.27
193.5	1392.4	165.74	183	6.26
194	1403	165.76	183.5	6.27
194.5	1412.7	165.95	184	6.26
195	1422.1	166.5	184.5	6.26
195.5	1432.2	166.9	185	6.27
196	1442.7	167.3	185.5	6.26
196.5	1452.2	167.95	186	6.26
197	1459.4	168.88	186.5	6.26
197.5	1468.6	169.61	187	6.26
198	1479.4	169.96	187.5	6.26
198.5	1487.2	171.16	188	6.26
199	1498	171.45	188.5	6.26
199.5	1508.3	171.57	189	6.26
200	1518.6	172.43	189.5	6.25
200.5	1527.2	172.86	190	6.25
201	1536	173.56	190.5	6.25
201.5	1546.3	173.81	191	6.26
202	1556.2	174.66	191.5	6.25
202.5	1563.8	175.51	192	6.25
203	1574.2	175.98	192.5	6.25
203.5	1584.8	176.71	193	6.25
204	1595.4	177.4	193.5	6.25
204.5	1608	177.85	194	6.25
205	1618.2	178.31	194.5	6.25
205.5	1628.6	178.99	195	6.25
206	1641.6	178.89	195.5	6.24
206.5	1652.8	179.33	196	6.25
207	1661.2	180.69	196.5	6.25
207.5	1671.7	181.68	197	6.24
208	1681.9	181.99	197.5	6.24
208.5	1693.6	182.88	198	6.24
209	1705.8	182.8	198.5	6.24
209.5	1718.4	183.4	199	6.24
210	1728.1	184.39	199.5	6.23
210.5	1738.6	185.13	200	6.24
211	1746.5	186.08	200.5	6.24
211.5	1761.6	185.98	201	6.23
212	1772	186.73	201.5	6.23
212.5	1782.8	187.45	202	6.24
213	1794.5	188.22	202.5	6.23
213.5	1805.2	189.02	203	6.23
214	1815.6	190.01	203.5	6.23
214.5	1825.1	191.19	204	6.23
215	1837.5	191.67	204.5	6.22
215.5	1848.2	192.61	205	6.22
216	1861	193.66	205.5	6.23
216.5	1874.6	194.41	206	6.23
217	1886.3	194.71	206.5	6.23
217.5	1898.5	195.24	207	6.22
218	1912	196.12	207.5	6.22
218.5	1923.6	196.83	208	6.22
219	1933.9	197.98	208.5	6.22
219.5	1944.5	199.12	209	6.23
220	1958.9	199.7	209.5	6.22
220.5	1969.3	201.14	210	6.22
221	1982.7	202.05	210.5	6.22
221.5	1995.4	202.8	211	6.21
222	2010.6	203.54	211.5	6.22
222.5	2025.1	204.41	212	6.22
223	2039.5	205.1	212.5	6.22
223.5	2054.9	205.83	213	6.21
224	2067.8	206.82	213.5	6.21
224.5	2079.1	208.05	214	6.21
225	2090.3	209.48	214.5	6.21
225.5	2102.9	210.49	215	6.21
226	2115.7	211.62	215.5	6.21
226.5	2130.6	212.49	216	6.21
227	2143	213.55	216.5	6.2
227.5	2157	214.63	217	6.21
228	2171.5	215.35	217.5	6.21
228.5	2185.9	216.53	218	6.2
229	2201.6	217.3	218.5	6.21
229.5	2216.9	218.24	219	6.2
230	2232.9	219.05	219.5	6.2
230.5	2247.1	220.02	220	6.2
231	2263	221.09	220.5	6.2
231.5	2276.2	222.63	221	6.2
232	2290.8	223.61	221.5	6.2
232.5	2306.2	224.45	222	6.19
233	2322.5	225.54	222.5	6.19
233.5	2338.7	226.6	223	6.2
234	2353.2	228.42	223.5	6.2
234.5	2368.6	229.19	224	6.19
235	2382.8	230.7	224.5	6.2
235.5	2398.4	231.89	225	6.18
236	2415.9	232.74	225.5	6.19
236.5	2432.9	233.86	226	6.19
237	2448.4	234.89	226.5	6.19
237.5	2463.7	235.74	227	6.19
238	2481.2	237.47	227.5	6.2
238.5	2498.8	238.87	228	6.19
239	2515.6	240.19	228.5	6.19
239.5	2531.5	241.51	229	6.19
240	2546.7	242.72	229.5	6.18
240.5	2564.2	244.12	230	6.18
241	2581.6	245.07	230.5	6.18
241.5	2598.4	246.33	231	6.18
242	2614.6	247.58	231.5	6.18
242.5	2631.4	248.2	232	6.19
243	2648.4	249.25	232.5	6.18
243.5	2665.2	250.43	233	6.18
244	2682.1	251.7	233.5	6.18
244.5	2698.8	252.68	234	6.18
245	2715.5	254.11	234.5	6.18
245.5	2733.1	255.03	235	6.18
246	2750	255.96	235.5	6.18
246.5	2766.7	257.39	236	6.17
247	2784	258.74	236.5	6.18
247.5	2800.5	259.97	237	6.18
248	2817.9	261.49	237.5	6.18
248.5	2834.1	262.63	238	6.17
249	2846.5	264.52	238.5	6.17
249.5	2865	265.35	239	6.18
250	2882.9	266.45	239.5	6.17
250.5	2901.5	267.77	240	6.17
251	2919.8	269.06	240.5	6.17
251.5	2938.8	270.43	241	6.17
252	2957.5	272.08	241.5	6.17
252.5	2975	273.42	242	6.18
253	2993.5	274.8	242.5	6.18
253.5	3011.4	275.55	243	6.18
254	3030.4	276.66	243.5	6.17
254.5	3049.3	278.68	244	6.17
255	3067.7	280.31	244.5	6.17
255.5	3085.9	281.5	245	6.16
256	3104.9	282.87	245.5	6.17
256.5	3124.3	284.7	246	6.17
257	3143	286.07	246.5	6.17
257.5	3162.6	287.69	247	6.18
258	3182.1	289.55	247.5	6.17
258.5	3201.3	291.35	248	6.17
259	3221.4	293.36	248.5	6.17
259.5	3242	294.81	249	6.17
260	3262.8	296.05	249.5	6.17
260.5	3283.8	298.02	250	6.17
261	3304.7	299.71	250.5	6.17
261.5	3325.5	301.34	251	6.17
262	3346.1	302.68	251.5	6.16
262.5	3366.9	304.37	252	6.16
263	3387.8	305.84	252.5	6.16
263.5	3408.3	307.33	253	6.16
264	3429	309.12	253.5	6.16
264.5	3449.2	310.32	254	6.16
265	3470.3	311.86	254.5	6.17
265.5	3491.6	313.39	255	6.17
266	3512	315.25	255.5	6.16
266.5	3532.2	316.9	256	6.15
267	3552.3	318.33	256.5	6.16
267.5	3572	319.22	257	6.15
268	3593.5	321.19	257.5	6.16
268.5	3614.3	323.11	258	6.16
269	3636.6	325.26	258.5	6.16
269.5	3657.7	326.93	259	6.15
270	3680.6	328.42	259.5	6.16
270.5	3701.7	330.09	260	6.15
271	3723.8	331.92	260.5	6.15
271.5	3746.5	334.27	261	6.15
272	3768.5	335.72	261.5	6.15
272.5	3790.4	337.54	262	6.15
273	3813.6	339.49	262.5	6.15
273.5	3835.4	340.8	263	6.15
274	3857.8	343.24	263.5	6.15
274.5	3881.5	345.3	264	6.15
275	3903.3	346.65	264.5	6.15
275.5	3926.4	348.29	265	6.15
276	3947.9	349.78	265.5	6.15
276.5	3970.1	351.09	266	6.15
277	3992.6	353.34	266.5	6.14
277.5	4015	354.71	267	6.14
278	4036.6	355.89	267.5	6.15
278.5	4058.6	358.09	268	6.15
279	4081	359.48	268.5	6.14
279.5	4104.3	361.78	269	6.14
280	4126.4	363.59	269.5	6.14
280.5	4148.2	364.56	270	6.14
281	4170.7	365.81	270.5	6.14
281.5	4193.2	368.1	271	6.14
282	4214.9	369.53	271.5	6.14
282.5	4236.8	371.34	272	6.13
283	4259.8	372.46	272.5	6.14
283.5	4282.9	374.7	273	6.14
284	4306.1	376.83	273.5	6.13
284.5	4327.9	378.69	274	6.13
285	4350.4	380.07	274.5	6.13
285.5	4372.7	381.64	275	6.14
286	4394.5	382.98	275.5	6.14
286.5	4416.2	384.04	276	6.13
287	4439.2	386.14	276.5	6.14
287.5	4461	388.19	277	6.13
288	4483.7	389.16	277.5	6.13
288.5	4505.3	391.02	278	6.13
289	4527.2	392.56	278.5	6.13
289.5	4550	394.41	279	6.13
290	4572.2	395.91	279.5	6.13
290.5	4590	397.13	280	6.12
291	4613	399.27	280.5	6.13
291.5	4635.8	400.72	281	6.13
292	4656.6	402.12	281.5	6.13
292.5	4678	403.6	282	6.13
293	4702.8	405.46	282.5	6.12
293.5	4725.3	407.43	283	6.13
294	4746.2	408.93	283.5	6.13
294.5	4770.5	410.89	284	6.13
295	4794.3	412.94	284.5	6.12
295.5	4817.3	414.42	285	6.12
296	4840.3	416.29	285.5	6.12
296.5	4865.3	418.56	286	6.12
297	4890.1	421.14	286.5	6.11
297.5	4914	422.79	287	6.11
298	4937.6	424.69	287.5	6.11
298.5	4960.5	426.59	288	6.12
299	4985.8	428.49	288.5	6.12
299.5	5009.1	430.28	289	6.12
300	5033.6	432.21	289.5	6.11
300.5	5057.9	434.14	290	6.12
301	5082.2	435.81	290.5	6.11
301.5	5107.3	438.26	291	6.11
302	5131.9	440.73	291.5	6.11
302.5	5155.8	442.39	292	6.11
303	5180.3	444.55	292.5	6.11
303.5	5203.4	446	293	6.11
304	5227.1	447.56	293.5	6.11
304.5	5252.6	449.65	294	6.11
305	5277.9	451.8	294.5	6.11
305.5	5302.9	454.48	295	6.11
306	5327	456.23	295.5	6.11
306.5	5350.9	457.58	296	6.1
307	5375.4	459.94	296.5	6.1
307.5	5399.4	461.75	297	6.1
308	5423.4	463.42	297.5	6.11
308.5	5450.3	466.06	298	6.1
309	5472.2	466.95	298.5	6.1
309.5	5495.3	468.39	299	6.1
310	5521.4	470.66	299.5	6.1
310.5	5546.3	472.9	300	6.1
311	5571.3	474.29	300.5	6.1
311.5	5594.6	476.47	301	6.1
312	5621.8	478.86	301.5	6.1
312.5	5647.9	481.36	302	6.09
313	5671.3	482.66	302.5	6.1
313.5	5695.8	484.62	303	6.09
314	5720.4	486.77	303.5	6.1
314.5	5744.2	488.23	304	6.09
315	5770.8	490.72	304.5	6.09
315.5	5795.4	492.56	305	6.09
316	5820.5	494.98	305.5	6.09
316.5	5846.3	497.43	306	6.09
317	5871.2	499.37	306.5	6.09
317.5	5895.1	501.68	307	6.09
318	5919.4	503.04	307.5	6.09
318.5	5944	505.24	308	6.09
319	5968.5	506.9	308.5	6.09
319.5	5992.2	508.85	309	6.09
320	6017.1	510.65	309.5	6.08
320.5	6041.2	512.81	310	6.09
321	6065.5	514.9	310.5	6.09
321.5	6089.7	516.41	311	6.08
322	6116	519.22	311.5	6.08
322.5	6141.2	521.71	312	6.08
323	6164.7	522.99	312.5	6.08
323.5	6188.7	524.81	313	6.08
324	6212.9	526.99	313.5	6.08
324.5	6237.1	528.64	314	6.08
325	6260.8	530.39	314.5	6.08
325.5	6286.1	533.12	315	6.09
326	6311.1	534.72	315.5	6.08
326.5	6336.1	537.28	316	6.08
327	6357.9	539.19	316.5	6.09
327.5	6384.1	541.77	317	6.07
328	6410.5	544.32	317.5	6.07
328.5	6435.4	545.81	318	6.07
329	6457.6	547.42	318.5	6.07
329.5	6479.9	549.69	319	6.08
330	6501.1	552.34	319.5	6.08
330.5	6521.2	554.71	320	6.07
331	6543.3	557.15	320.5	6.07
331.5	6567.3	559.31	321	6.07
332	6585.7	561.4	321.5	6.07
332.5	6603.9	564.13	322	6.07
333	6619.1	565.91	322.5	6.06
333.5	6636	568.28	323	6.07
334	6650.1	570.46	323.5	6.07
334.5	6663.7	572.63	324	6.07
335	6661.3	575.12	324.5	6.07
335.5	6668	576.24	325	6.07
336	6676.9	578.21	325.5	6.07
336.5	6686.2	579.68	326	6.07
337	6696.7	580.37	326.5	6.07
337.5	6699.7	582.65	327	6.06
338	6708.5	583.56	327.5	6.06
338.5	6711.3	585.37	328	6.06
339	6710.7	586.58	328.5	6.06
339.5	6713.7	588.23	329	6.06
340	6716.5	590.47	329.5	6.06
340.5	6720.8	591.92	330	6.06
341	6718.1	594.07	330.5	6.06
341.5	6723.4	595.31	331	6.06
342	6728.3	595.84	331.5	6.06
342.5	6736.4	597.16	332	6.06
343	6748.8	599.78	332.5	6.06
343.5	6761.5	600.85	333	6.06
344	6768.5	602.05	333.5	6.05
344.5	6776.5	602.45	334	6.05
345	6791.2	604.77	334.5	6.05
345.5	6800.4	606.1	335	6.05
346	6801.6	608.77	335.5	6.05
346.5	6804.3	610	336	6.05
347	6810.9	611.56	336.5	6.05
347.5	6819.1	612.61	337	6.05
348	6831.3	613.7	337.5	6.04
348.5	6845.5	614.11	338	6.04
349	6863.5	615.59	338.5	6.05
349.5	6878.9	618.08	339	6.05
350	6892.3	619.14	339.5	6.03
350.5	6899.8	620.44	340	6.03
351	6898.9	621.34	340.5	6.04
351.5	6910.5	622.38	341	6.05
352	6924.9	624.81	341.5	6.04
352.5	6941	624.61	342	6.03
353	6958.4	627.02	342.5	6.02
353.5	6973.2	627.24	343	6.02
354	6990.6	629.21	343.5	6.03
354.5	7005.8	631.43	344	6.03
355	7020.4	632.83	344.5	6.02
355.5	7035	633.54	345	6.03
356	7046.9	634.51	345.5	6.03
356.5	7058.8	635.76	346	6.01
357	7068	637.15	346.5	6
357.5	7071.3	637.31	347	6
358	7081.4	637.63	347.5	5.98
358.5	7092.5	638.45	348	5.98
359	7104.6	638.55	348.5	5.97
359.5	7117.3	640.25	349	5.98
360	7129.4	640.69	349.5	5.97
360.5	7144.4	641.82	350	5.97
361	7152.7	643.94	350.5	5.97
361.5	7163.1	644.95	351	5.97
362	7173.9	645.68	351.5	5.97
362.5	7179.8	645.97	352	5.96
363	7191.6	646.95	352.5	5.96
363.5	7206.3	647.65	353	5.96
364	7218.1	648.91	353.5	5.96
364.5	7228	648.71	354	5.96
365	7241.7	649.29	354.5	5.96
365.5	7253.4	650.66	355	5.96
366	7264	651.26	355.5	5.96
366.5	7278.1	652.94	356	5.96
367	7291.7	653.33	356.5	5.96
367.5	7304.4	653.37	357	5.96
368	7311.8	655.72	357.5	5.96
368.5	7316.6	656.07	358	5.95
369	7318.7	656.45	358.5	5.96
369.5	7325.6	658.56	359	5.95
370	7327.1	661.23	359.5	5.95
370.5	7321.5	660.11	360	5.95
371	7330.5	662.28	360.5	5.96
371.5	7335.8	663.35	361	5.95
372	7332	663.94	361.5	5.95
372.5	7334.6	664.97	362	5.95
373	7329.4	664.79	362.5	5.95
373.5	7333.3	665.21	363	5.95
374	7339.3	665.95	363.5	5.95
374.5	7345.7	666.97	364	5.95
375	7355.2	667.88	364.5	5.95
375.5	7367.3	669.03	365	5.95
376	7378.6	669.26	365.5	5.95
376.5	7392.4	671.03	366	5.95
377	7401.1	672.3	366.5	5.95
377.5	7410	673.22	367	5.94
378	7413.6	674.72	367.5	5.94
378.5	7413.2	675.93	368	5.94
379	7417.3	675.66	368.5	5.94
379.5	7421.5	675.14	369	5.94
380	7431.5	675.78	369.5	5.94
380.5	7442.1	677.17	370	5.94
381	7452.8	678.74	370.5	5.94
381.5	7463.1	680.22	371	5.94
382	7477.7	680.38	371.5	5.94
382.5	7491.2	681.98	372	5.94
383	7499.6	682.9	372.5	5.94
383.5	7494.5	683.9	373	5.94
384	7496.9	685.97	373.5	5.94
384.5	7500.4	686.4	374	5.93
385	7485.9	688.11	374.5	5.93
385.5	7475.3	687.16	375	5.93
386	7470.7	688.11	375.5	5.93
386.5	7461.6	686.64	376	5.93
387	7452.9	685.98	376.5	5.93
387.5	7447.8	685.54	377	5.93
388	7441.1	685.66	377.5	5.93
388.5	7438.6	686.09	378	5.93
389	7434.9	686.46	378.5	5.93
389.5	7430.6	686.61	379	5.93
390	7424.7	687.66	379.5	5.93
390.5	7416.4	686.77	380	5.92
391	7407.5	685.97	380.5	5.93
391.5	7397.8	685.61	381	5.93
392	7390.9	684.23	381.5	5.92
392.5	7385	683.63	382	5.92
393	7382.2	683.57	382.5	5.92
393.5	7379.4	683.49	383	5.92
394	7377.7	682.56	383.5	5.92
394.5	7373.8	682.86	384	5.92
395	7369.2	682.94	384.5	5.92
395.5	7356	682.63	385	5.92
396	7355.6	681.31	385.5	5.92
396.5	7356.4	681.65	386	5.93
397	7349.5	681.8	386.5	5.92
397.5	7339.3	680.59	387	5.92
398	7330.2	679.8	387.5	5.92
398.5	7309.9	679.45	388	5.92
399	7292.5	680.06	388.5	5.92
399.5	7264.3	678.96	389	5.92
400	7247	677.53	389.5	5.92
400.5	7211.7	677.24	390	5.92
401	7186.2	675.83	390.5	5.92
401.5	7175.2	674.41	391	5.92
402	7161.3	674.28	391.5	5.92
402.5	7149.8	673.61	392	5.92
403	7133.3	673.26	392.5	5.91
403.5	7121.6	671.35	393	5.91
404	7105.5	671.04	393.5	5.91
404.5	7085.3	671.19	394	5.92
405	7065.3	668.32	394.5	5.91
405.5	7041.5	669.37	395	5.91
406	7000.2	668.84	395.5	5.91
406.5	6973.4	669.03	396	5.91
407	6957.9	668.39	396.5	5.91
407.5	6932.3	667.88	397	5.91
408	6913.5	667.39	397.5	5.91
408.5	6907	664.96	398	5.91
409	6906.4	665.7	398.5	5.91
409.5	6894	666.85	399	5.91
410	6883.2	666.54	399.5	5.9
410.5	6867.8	666.61	400	5.9
411	6857.2	665.27	400.5	5.9
411.5	6846.5	662.86	401	5.9
412	6839.1	662.92	401.5	5.9
412.5	6804	665.06	402	5.9
413	6782.7	663.65	402.5	5.9
413.5	6774.7	662.09	403	5.9
414	6763.9	662.59	403.5	5.9
414.5	6748.5	661.78	404	5.9
415	6718.9	662.51	404.5	5.9
415.5	6682.9	662.58	405	5.9
416	6664.5	661.46	405.5	5.9
416.5	6631.9	662.19	406	5.89
417	6593.4	661.92	406.5	5.89
417.5	6557.6	660.17	407	5.89
418	6535.2	657.92	407.5	5.89
418.5	6520	656.47	408	5.89
419	6488.6	656.64	408.5	5.89
419.5	6430.8	655.92	409	5.89
420	6386	655.75	409.5	5.89
420.5	6345.4	654.38	410	5.9
421	6291	651.48	410.5	5.89
421.5	6260.1	647.97	411	5.89
422	6242.8	647.11	411.5	5.89
422.5	6215.7	646.04	412	5.89
423	6187.7	645.84	412.5	5.89
423.5	6167.4	643.77	413	5.89
424	6153.7	643.02	413.5	5.89
424.5	6136.2	642.9	414	5.89
425	6125.5	644.07	414.5	5.88
425.5	6110.8	644.74	415	5.89
426	6095.8	642.73	415.5	5.89
426.5	6071.5	640.7	416	5.89
427	6053.9	639.87	416.5	5.89
427.5	6045	638.94	417	5.89
428	6042.5	637.38	417.5	5.89
428.5	6041.2	638.27	418	5.89
429	6021.3	635.07	418.5	5.88
429.5	6022.6	635.28	419	5.89
430	6030.5	634.67	419.5	5.89
430.5	6020.4	634.69	420	5.88
431	6015.7	635	420.5	5.88
431.5	6010.7	634.22	421	5.88
432	6009.7	633.72	421.5	5.88
432.5	6011.5	634.14	422	5.88
433	6019.3	634.33	422.5	5.88
433.5	6023.8	635.42	423	5.88
434	6030.9	635.19	423.5	5.88
434.5	6038.9	635.99	424	5.88
435	6028.6	636.99	424.5	5.88
435.5	6017.1	639.51	425	5.88
436	6008.9	639.58	425.5	5.88
436.5	6007.4	639.55	426	5.87
437	6011.3	638.15	426.5	5.88
437.5	6021.9	638.46	427	5.88
438	6022.5	638.64	427.5	5.87
438.5	6008.7	637.92	428	5.87
439	6009.2	637.12	428.5	5.87
439.5	6018.1	634.87	429	5.87
440	6033.2	637.27	429.5	5.87
440.5	6033.8	637.1	430	5.87
441	6040.9	639.47	430.5	5.87
441.5	6051.8	640.42	431	5.87
442	6051.5	642.15	431.5	5.87
442.5	6026.9	643.63	432	5.87
443	6010.2	644.52	432.5	5.87
443.5	6007.6	644.45	433	5.87
444	5998.9	643.05	433.5	5.87
444.5	5998.5	642.61	434	5.87
445	6012.2	642.58	434.5	5.87
445.5	6026.2	643.39	435	5.87
446	6034.3	643.78	435.5	5.86
446.5	6040.9	645.67	436	5.86
447	6048.5	647.33	436.5	5.86
447.5	6050.8	646.51	437	5.87
448	6065.3	647.03	437.5	5.86
448.5	6076.3	646.81	438	5.86
449	6072.1	646.22	438.5	5.86
449.5	6068	646.58	439	5.86
450	6068.4	648.14	439.5	5.86
450.5	6068.5	649.11	440	5.86
451	6068.6	648.9	440.5	5.86
451.5	6067.6	650.87	441	5.86
452	6062.6	650.34	441.5	5.86
452.5	6067.3	648.81	442	5.85
453	6073.1	647.93	442.5	5.86
453.5	6081.5	647.51	443	5.86
454	6075.2	650.22	443.5	5.86
454.5	6080.8	650.83	444	5.86
455	6078	651.1	444.5	5.86
455.5	6079.7	650.38	445	5.86
456	6093.7	651.89	445.5	5.85
456.5	6099.9	652.78	446	5.85
457	6089.9	655.19	446.5	5.86
457.5	6082	654.45	447	5.85
458	6080.6	655.74	447.5	5.85
458.5	6052.5	656.05	448	5.85
459	6029.6	655.95	448.5	5.85
459.5	6029.9	655.78	449	5.85
460	6027.1	655.47	449.5	5.85
460.5	6021.3	655.7	450	5.85
461	5998.4	654.97	450.5	5.85
461.5	5981.4	657.19	451	5.85
462	5947.8	656.1	451.5	5.85
462.5	5926	653.91	452	5.85
463	5907.5	653.7	452.5	5.85
463.5	5898.7	653.64	453	5.85
464	5870	654.54	453.5	5.85
464.5	5830.3	653.3	454	5.85
465	5813.5	652.85	454.5	5.85
465.5	5799.6	650.5	455	5.85
466	5799.1	649.14	455.5	5.85
466.5	5796.7	647.68	456	5.85
467	5784.5	645.81	456.5	5.84
467.5	5788.1	647.91	457	5.84
468	5795.2	646.45	457.5	5.84
468.5	5803.7	644.9	458	5.84
469	5821.1	644.6	458.5	5.84
469.5	5829	643.54	459	5.84
470	5829.6	645.93	459.5	5.84
470.5	5843.8	645.64	460	5.84
471	5855.6	645.76	460.5	5.84
471.5	5860.1	645.51	461	5.84
472	5862.5	644.68	461.5	5.84
472.5	5870.2	645.49	462	5.84
473	5886.1	646.29	462.5	5.84
473.5	5906.2	644.93	463	5.84
474	5917.1	645.42	463.5	5.84
474.5	5935.1	647.35	464	5.84
475	5951	646.59	464.5	5.84
475.5	5976.9	647.71	465	5.84
476	6006.1	649.18	465.5	5.84
476.5	6011.6	650.4	466	5.84
477	6023.6	651.87	466.5	5.84
477.5	6044.5	653.98	467	5.84
478	6069.3	655.35	467.5	5.83
478.5	6091	655.02	468	5.83
479	6114.7	656.21	468.5	5.83
479.5	6139.4	657.01	469	5.83
480	6134.6	655.15	469.5	5.83
480.5	6128.2	654.94	470	5.83
481	6139.4	654.68	470.5	5.83
481.5	6146	655.2	471	5.83
482	6159.6	654.49	471.5	5.83
482.5	6178.1	656.25	472	5.83
483	6194.2	656.56	472.5	5.83
483.5	6214.8	659.14	473	5.83
484	6240	660.33	473.5	5.83
484.5	6265.4	661.5	474	5.82
485	6294.6	663.46	474.5	5.83
485.5	6315.1	664.9	475	5.83
486	6337.6	667.1	475.5	5.83
486.5	6342.2	666.6	476	5.82
487	6357.8	667.8	476.5	5.82
487.5	6357.8	667.94	477	5.82
488	6365.4	669.74	477.5	5.82
488.5	6377.6	669.84	478	5.82
489	6380.1	670.9	478.5	5.82
489.5	6382.5	671.18	479	5.82
490	6402	671.52	479.5	5.82
490.5	6422.4	672.15	480	5.81
491	6448.1	672.7	480.5	5.82
491.5	6467.8	674.38	481	5.82
492	6490	675.45	481.5	5.82
492.5	6515.8	675.89	482	5.82
493	6533.8	678.29	482.5	5.82
493.5	6545.5	676.67	483	5.82
494	6564.6	676.84	483.5	5.82
494.5	6580.9	677.35	484	5.82
495	6599.1	679.31	484.5	5.82
495.5	6597.2	678.99	485	5.81
496	6608.5	679.16	485.5	5.82
496.5	6618	679.83	486	5.81
497	6624.5	679.75	486.5	5.81
497.5	6633	679.73	487	5.81
498	6648.1	679.25	487.5	5.81
498.5	6665.9	679.41	488	5.81
499	6680.1	678.76	488.5	5.81
499.5	6698.5	679.03	489	5.81
500	6709	679.17	489.5	5.81
500.5	6724.6	680.26	490	5.81
501	6734.8	680.84	490.5	5.81
501.5	6752	682.23	491	5.81
502	6770.7	683.35	491.5	5.81
502.5	6792.8	684.4	492	5.81
503	6809.9	685.05	492.5	5.81
503.5	6823.8	685.28	493	5.81
504	6828.7	684.42	493.5	5.81
504.5	6834.4	685.5	494	5.81
505	6844	685.55	494.5	5.81
505.5	6852.2	686.14	495	5.8
506	6862.1	685.53	495.5	5.81
506.5	6879.7	685.92	496	5.81
507	6874.2	684.36	496.5	5.8
507.5	6881.1	683.81	497	5.81
508	6899.8	683.71	497.5	5.8
508.5	6917.5	683.66	498	5.81
509	6931.5	682.84	498.5	5.81
509.5	6949.9	682.56	499	5.81
510	6968.6	683.57	499.5	5.8
510.5	6976.5	683.02	500	5.8
511	6993.3	683.5	500.5	5.8
511.5	7020.3	685.13	501	5.8
512	7043.9	687.31	501.5	5.8
512.5	7071.2	689.44	502	5.8
513	7088.8	691.34	502.5	5.8
513.5	7109.6	693.46	503	5.8
514	7122.5	694.13	503.5	5.8
514.5	7141.4	695.83	504	5.8
515	7157.3	694.51	504.5	5.8
515.5	7180.5	694.31	505	5.8
516	7201.4	695.35	505.5	5.79
516.5	7213.7	696.24	506	5.8
517	7223.5	696.34	506.5	5.8
517.5	7239.7	695.36	507	5.8
518	7237.9	694.8	507.5	5.8
518.5	7247.6	694.11	508	5.79
519	7256.9	694.44	508.5	5.79
519.5	7276.3	694.59	509	5.79
520	7292.9	694.69	509.5	5.8
520.5	7306.6	695.84	510	5.79
521	7317.1	696.08	510.5	5.79
521.5	7304.2	694.69	511	5.8
522	7322.2	695.05	511.5	5.79
522.5	7336.1	696.77	512	5.79
523	7356.7	697.45	512.5	5.79
523.5	7376.5	698.9	513	5.79
524	7394.1	698.59	513.5	5.79
524.5	7419.5	699.78	514	5.79
525	7444.1	701.04	514.5	5.79
525.5	7464.2	701.9	515	5.79
526	7471.3	703.52	515.5	5.79
526.5	7489.2	704.29	516	5.79
527	7511.8	704.55	516.5	5.79
527.5	7528.1	705.5	517	5.79
528	7549.2	707	517.5	5.79
528.5	7572.2	707.63	518	5.78
529	7595.2	709.23	518.5	5.78
529.5	7603.4	710.51	519	5.79
530	7624.7	710.89	519.5	5.78
530.5	7646	711.13	520	5.78
531	7658	711.86	520.5	5.78
531.5	7682	713.2	521	5.78
532	7693.8	713.55	521.5	5.78
532.5	7712.4	714	522	5.79
533	7731.8	715.12	522.5	5.78
533.5	7750.2	715.83	523	5.78
534	7767.9	716.19	523.5	5.78
534.5	7783.2	716.52	524	5.78
535	7804.2	717.42	524.5	5.78
535.5	7817.7	718.51	525	5.78
536	7831.3	718.21	525.5	5.78
536.5	7852	719.97	526	5.78
537	7868.3	720.53	526.5	5.78
537.5	7881.1	720.98	527	5.78
538	7898.8	721.52	527.5	5.78
538.5	7916.5	722.31	528	5.78
539	7934.7	722.25	528.5	5.78
539.5	7952.8	723.36	529	5.78
540	7967.5	724.31	529.5	5.78
540.5	7983.1	724.91	530	5.78
541	7998.2	726.27	530.5	5.78
541.5	8011.2	726.94	531	5.78
542	8027.8	728.66	531.5	5.78
542.5	8036	728.06	532	5.77
543	8055.8	727.69	532.5	5.77
543.5	8070.7	727.84	533	5.77
544	8088.8	727.67	533.5	5.77
544.5	8101.8	728.57	534	5.77
545	8113.9	728.87	534.5	5.77
545.5	8127.3	728.71	535	5.77
546	8139.8	729.15	535.5	5.77
546.5	8152.7	729.42	536	5.77
547	8163.7	729.38	536.5	5.77
547.5	8180.6	730.5	537	5.77
548	8193.6	731.87	537.5	5.77
548.5	8210.2	732.79	538	5.77
549	8224.9	733.74	538.5	5.77
549.5	8235.5	733.34	539	5.77
550	8247.6	733.16	539.5	5.77
550.5	8261.2	732.94	540	5.77
551	8273.3	732.1	540.5	5.77
551.5	8290.7	731.01	541	5.77
552	8303.9	728.96	541.5	5.77
552.5	8312	728.75	542	5.77
553	8320.5	728.3	542.5	5.77
553.5	8336.5	729.2	543	5.77
554	8344.7	729.11	543.5	5.77
554.5	8353	728.78	544	5.76
555	8362.6	729.52	544.5	5.76
555.5	8373.9	729.82	545	5.77
556	8382.4	729.8	545.5	5.77
556.5	8385.3	729.12	546	5.76
557	8397.3	729.47	546.5	5.76
557.5	8406.1	729.56	547	5.76
558	8416.6	729.39	547.5	5.76
558.5	8432.1	730.18	548	5.76
559	8447.6	730.09	548.5	5.76
559.5	8455.5	730.47	549	5.76
560	8465.2	731.28	549.5	5.76
560.5	8473.3	730.62	550	5.76
561	8481.2	730.28	550.5	5.76
561.5	8495.1	731.56	551	5.76
562	8502.8	731.6	551.5	5.76
562.5	8510.3	731.39	552	5.76
563	8516.6	731.26	552.5	5.76
563.5	8528.3	731.29	553	5.76
564	8534.1	731.96	553.5	5.76
564.5	8542.7	730.85	554	5.76
565	8553.8	731.27	554.5	5.76
565.5	8562.7	731.46	555	5.75
566	8574.2	731.75	555.5	5.76
566.5	8584.4	732.04	556	5.75
567	8588.6	731.87	556.5	5.76
567.5	8593.7	731.95	557	5.75
568	8599.8	731.39	557.5	5.75
568.5	8607.9	731.7	558	5.75
569	8615.6	732.16	558.5	5.75
569.5	8630.1	732.53	559	5.75
570	8638	732.26	559.5	5.75
570.5	8642.3	732.46	560	5.75
571	8648.2	731.67	560.5	5.75
571.5	8655.1	731.89	561	5.75
572	8662.2	732.34	561.5	5.75
572.5	8671.6	731.76	562	5.75
573	8676.1	731.66	562.5	5.75
573.5	8684	732.27	563	5.75
574	8691.6	732.41	563.5	5.75
574.5	8698.4	732.15	564	5.75
575	8703.4	732.41	564.5	5.75
575.5	8707.1	732.25	565	5.75
576	8712	731.38	565.5	5.75
576.5	8718.7	732.17	566	5.74
577	8724.8	732.15	566.5	5.75
577.5	8734.4	731.42	567	5.75
578	8740.8	731.55	567.5	5.74
578.5	8742.8	731.37	568	5.74
579	8751.1	731.59	568.5	5.74
579.5	8756.7	731.33	569	5.74
580	8760.7	732.12	569.5	5.74
580.5	8762.3	731.93	570	5.74
581	8762.3	732.47	570.5	5.74
581.5	8770.1	731.68	571	5.74
582	8776	731.95	571.5	5.74
582.5	8780.9	735.55	572	5.74
583	8783.4	736.15	572.5	5.74
583.5	8786.7	735.46	573	5.74
584	8787.2	735.87	573.5	5.74
584.5	8791.3	735.76	574	5.74
585	8796.2	735.32	574.5	5.74
585.5	8803.7	734.34	575	5.74
586	8811.2	732.99	575.5	5.74
586.5	8816.4	732.44	576	5.74
587	8820.4	733.92	576.5	5.74
587.5	8821.6	735.23	577	5.74
588	8823.5	735.43	577.5	5.74
588.5	8831.2	735.66	578	5.74
589	8841.9	735.53	578.5	5.74
589.5	8850.9	735.78	579	5.73
590	8858	735.67	579.5	5.73
590.5	8864.3	735	580	5.73
591	8872.4	735.42	580.5	5.73
591.5	8884.2	734.86	581	5.73
592	8893.1	733.49	581.5	5.74
592.5	8888.9	732.69	582	5.73
593	8894.7	731.86	582.5	5.73
593.5	8901.6	731.79	583	5.73
594	8913.8	731.28	583.5	5.73
594.5	8919.9	732.17	584	5.73
595	8924.5	732.11	584.5	5.73
595.5	8934.2	731.7	585	5.73
596	8940.5	732.05	585.5	5.73
596.5	8942.7	731.78	586	5.73
597	8947	731.08	586.5	5.72
597.5	8955.1	731.68	587	5.73
598	8964.4	731.65	587.5	5.73
598.5	8972.5	732.08	588	5.73
599	8979.2	732.63	588.5	5.72
599.5	8984.5	732.52	589	5.72
600	8985.3	732.99	589.5	5.72
600.5	8992.6	732.48	590	5.72
601	8999.2	732.27	590.5	5.72
601.5	9006.9	732.19	591	5.72
602	9012.8	732.08	591.5	5.72
602.5	9022.3	732.47	592	5.72
603	9026.1	732.77	592.5	5.72
603.5	9032.1	733.08	593	5.72
604	9037.9	732.76	593.5	5.72
604.5	9039.9	733.28	594	5.72
605	9044.9	733.23	594.5	5.72
605.5	9049.5	733.17	595	5.72
606	9050.6	732.74	595.5	5.72
606.5	9056.8	732.88	596	5.72
607	9067.3	733.37	596.5	5.72
607.5	9070.5	733.46	597	5.72
608	9075.2	732.55	597.5	5.72
608.5	9081.3	733.17	598	5.72
609	9088.1	733.11	598.5	5.72
609.5	9095	733.75	599	5.72
610	9099.1	733.7	599.5	5.72
610.5	9105.7	733.53	600	5.72
611	9111.5	733.9	600.5	5.72
611.5	9117.8	733.56	601	5.72
612	9124.9	734.39	601.5	5.72
612.5	9127.8	734.25	602	5.71
613	9130.8	733.87	602.5	5.72
613.5	9141.1	734.83	603	5.71
614	9143	734.02	603.5	5.72
614.5	9145.8	734.46	604	5.71
615	9146	733.98	604.5	5.71
615.5	9154.7	734.02	605	5.71
616	9160.8	734.79	605.5	5.72
616.5	9168.6	735.29	606	5.71
617	9163.3	735.16	606.5	5.71
617.5	9166	734.82	607	5.71
618	9170	735.75	607.5	5.71
618.5	9173.4	735.25	608	5.71
619	9171.5	736.19	608.5	5.72
619.5	9173.7	736.41	609	5.71
620	9179.1	736.51	609.5	5.71
620.5	9179.3	737.39	610	5.71
621	9179.6	737.74	610.5	5.71
621.5	9187.3	738.17	611	5.71
622	9197.4	739.09	611.5	5.71
622.5	9200.8	738.98	612	5.71
623	9201.4	738.72	612.5	5.71
623.5	9206.2	739.09	613	5.71
624	9212.1	739.17	613.5	5.71
624.5	9220.5	739.48	614	5.71
625	9223.8	739.76	614.5	5.7
625.5	9227.4	739.65	615	5.7
626	9232.2	739.6	615.5	5.7
626.5	9234.6	739.9	616	5.7
627	9240.8	739.88	616.5	5.71
627.5	9246.6	739.71	617	5.7
628	9250.4	739.68	617.5	5.7
628.5	9254.5	739.63	618	5.7
629	9261.4	739.83	618.5	5.7
629.5	9269.3	739.53	619	5.7
630	9274.2	740.25	619.5	5.7
630.5	9280.2	740.27	620	5.7
631	9289.4	740.18	620.5	5.7
631.5	9292	740	621	5.7
632	9296.3	740.1	621.5	5.7
632.5	9303.9	740.22	622	5.7
633	9305	740.38	622.5	5.7
633.5	9310	739.45	623	5.7
634	9313.8	740.12	623.5	5.7
634.5	9318.9	739.73	624	5.7
635	9324.2	739.93	624.5	5.7
635.5	9327.9	740.11	625	5.7
636	9333.7	739.81	625.5	5.7
636.5	9335.7	739.86	626	5.7
637	9338.2	739.93	626.5	5.7
637.5	9344.5	740.49	627	5.7
638	9351.7	740.02	627.5	5.7
638.5	9358.5	740.64	628	5.7
639	9367	741	628.5	5.7
639.5	9371.5	740.64	629	5.7
640	9374.8	740.06	629.5	5.7
640.5	9381.9	740.69	630	5.7
641	9384.8	740.52	630.5	5.69
641.5	9388.4	740.8	631	5.69
642	9393.4	740.61	631.5	5.69
642.5	9401.6	740.88	632	5.69
643	9409.6	740.92	632.5	5.69
643.5	9412.7	741.03	633	5.69
644	9418.6	741.05	633.5	5.69
644.5	9427.3	742.08	634	5.69
645	9432.2	741.86	634.5	5.7
645.5	9437.3	741.95	635	5.69
646	9443.2	741.83	635.5	5.69
646.5	9448.2	742.22	636	5.69
647	9451.4	741.83	636.5	5.69
647.5	9453	741.53	637	5.69
648	9455.4	742.01	637.5	5.69
648.5	9459.2	741.85	638	5.69
649	9466.3	742.12	638.5	5.69
649.5	9470	741.56	639	5.69
650	9475.2	742.09	639.5	5.69
650.5	9479.7	742.22	640	5.69
651	9478	741.92	640.5	5.69
651.5	9477.7	741.95	641	5.69
			641.5	5.68
			642	5.68
			642.5	5.68
			643	5.69
			643.5	5.69
			644	5.69
			644.5	5.69
			645	5.69
			645.5	5.69
			646	5.69
			646.5	5.69
			647	5.68
			647.5	5.69
			648	5.68
			648.5	5.68
			649	5.68
			649.5	5.68
			650	5.69
			650.5	5.68
			651	5.68
			651.5	5.69
			652	5.68
			652.5	5.68
			653	5.68
			653.5	5.68
			654	5.68
			654.5	5.68
			655	5.68
			655.5	5.68
			656	5.68
			656.5	5.68
			657	5.68
			657.5	5.68
			658	5.68
			658.5	5.68
			659	5.67
			659.5	5.67
			660	5.67
			660.5	5.67
			661	5.67
			661.5	5.67
			662	5.67
			662.5	5.67
			663	5.67
			663.5	5.67
			664	5.67
			664.5	5.67
			665	5.67
			665.5	5.67
			666	5.67
			666.5	5.67
			667	5.67
			667.5	5.67
			668	5.67
			668.5	5.67
			669	5.67
			669.5	5.67
			670	5.67
			670.5	5.67
			671	5.67
			671.5	5.66
			672	5.66
			672.5	5.66
			673	5.67
			673.5	5.66
			674	5.67
			674.5	5.67
			675	5.66
			675.5	5.66
			676	5.67
			676.5	5.67
			677	5.66
			677.5	5.66
			678	5.66
			678.5	5.66
			679	5.66
			679.5	5.66
			680	5.66
			680.5	5.66
			681	5.66
			681.5	5.66
			682	5.66
			682.5	5.66
			683	5.66
			683.5	5.66
			684	5.66
			684.5	5.66
			685	5.66
			685.5	5.65
			686	5.66
			686.5	5.66
			687	5.66
			687.5	5.66
			688	5.66
			688.5	5.66
			689	5.65
			689.5	5.65
			690	5.66
			690.5	5.65
			691	5.65
			691.5	5.66
			692	5.65
			692.5	5.65
			693	5.65
			693.5	5.65
			694	5.65
			694.5	5.65
			695	5.65
			695.5	5.65
			696	5.65
			696.5	5.65
			697	5.65
			697.5	5.65
			698	5.65
			698.5	5.66
			699	5.65
			699.5	5.65
			700	5.65
			700.5	5.65
			701	5.65
			701.5	5.65
			702	5.65
			702.5	5.65
			703	5.65
			703.5	5.64
			704	5.65
			704.5	5.65
			705	5.65
			705.5	5.64
			706	5.65
			706.5	5.65
			707	5.65
			707.5	5.65
			708	5.64
			708.5	5.64
			709	5.65
			709.5	5.64
			710	5.64
			710.5	5.65
			711	5.64
			711.5	5.64
			712	5.64
			712.5	5.64
			713	5.64
			713.5	5.64
			714	5.64
			714.5	5.64
			715	5.64
			715.5	5.64
			716	5.64
			716.5	5.64
			717	5.64
			717.5	5.64
			718	5.64
			718.5	5.64
			719	5.64
			719.5	5.64
			720	5.64
			720.5	5.64
			721	5.63
			721.5	5.64
			722	5.64
			722.5	5.64
			723	5.64
			723.5	5.63
			724	5.64
			724.5	5.64
			725	5.64
			725.5	5.64
			726	5.64
			726.5	5.64
			727	5.64
			727.5	5.63
			728	5.64
			728.5	5.63
			729	5.64
			729.5	5.63
			730	5.63
			730.5	5.63
			731	5.63
			731.5	5.63
			732	5.63
			732.5	5.63
			733	5.63
			733.5	5.63
			734	5.63
			734.5	5.63
			735	5.63
			735.5	5.63
			736	5.63
			736.5	5.62
			737	5.63
			737.5	5.62
			738	5.62
			738.5	5.63
			739	5.63
			739.5	5.63
			740	5.63
			740.5	5.63
			741	5.63
			741.5	5.63
			742	5.63
			742.5	5.63
			743	5.63
			743.5	5.62
			744	5.62
			744.5	5.62
			745	5.62
			745.5	5.62
			746	5.62
			746.5	5.62
			747	5.62
			747.5	5.62
			748	5.62
			748.5	5.62
			749	5.62
			749.5	5.63
			750	5.62
			750.5	5.62
			751	5.62
			751.5	5.62
			752	5.62
			752.5	5.62
			753	5.62
			753.5	5.62
			754	5.61
			754.5	5.62
			755	5.62
			755.5	5.62
			756	5.62
			756.5	5.62
			757	5.62
			757.5	5.62
			758	5.62
			758.5	5.62
			759	5.62
			759.5	5.62
			760	5.62
			760.5	5.61
			761	5.62
			761.5	5.61
			762	5.62
			762.5	5.61
			763	5.61
			763.5	5.61
			764	5.61
			764.5	5.61
			765	5.61
			765.5	5.61
			766	5.61
			766.5	5.61
			767	5.61
			767.5	5.61
			768	5.61
			768.5	5.61
			769	5.62
			769.5	5.61
			770	5.61
			770.5	5.61
			771	5.61
			771.5	5.61
			772	5.61
			772.5	5.61
			773	5.61
			773.5	5.61
			774	5.61
			774.5	5.61
			775	5.61
			775.5	5.61
			776	5.61
			776.5	5.61
			777	5.6
			777.5	5.61
			778	5.61
			778.5	5.6
			779	5.61
			779.5	5.6
			780	5.6
			780.5	5.61
			781	5.61
			781.5	5.6
			782	5.61
			782.5	5.61
			783	5.61
			783.5	5.6
			784	5.6
			784.5	5.6
			785	5.6
			785.5	5.6
			786	5.6
			786.5	5.6
			787	5.6
			787.5	5.6
			788	5.6
			788.5	5.6
			789	5.6
			789.5	5.6
			790	5.6
			790.5	5.6
			791	5.6
			791.5	5.6
			792	5.6
			792.5	5.6
			793	5.6
			793.5	5.59
			794	5.6
			794.5	5.59
			795	5.59
			795.5	5.6
			796	5.6
			796.5	5.6
			797	5.6
			797.5	5.6
			798	5.59
			798.5	5.59
			799	5.6
			799.5	5.6
			800	5.6
			800.5	5.6
			801	5.59
			801.5	5.59
			802	5.59
			802.5	5.6
			803	5.59
			803.5	5.59
			804	5.6
			804.5	5.59
			805	5.6
			805.5	5.59
			806	5.59
			806.5	5.59
			807	5.59
			807.5	5.59
			808	5.59
			808.5	5.59
			809	5.59
			809.5	5.59
			810	5.59
			810.5	5.59
			811	5.59
			811.5	5.59
			812	5.59
			812.5	5.59
			813	5.59
			813.5	5.59
			814	5.59
			814.5	5.59
			815	5.59
			815.5	5.59
			816	5.59
			816.5	5.59
			817	5.59
			817.5	5.59
			818	5.59
			818.5	5.59
			819	5.59
			819.5	5.59
			820	5.59
			820.5	5.58
			821	5.59
			821.5	5.59
			822	5.58
			822.5	5.59
			823	5.59
			823.5	5.58
			824	5.59
			824.5	5.58
			825	5.59
			825.5	5.58
			826	5.58
			826.5	5.59
			827	5.58
			827.5	5.58
			828	5.58
			828.5	5.58
			829	5.58
			829.5	5.58
			830	5.58
			830.5	5.58
			831	5.58
			831.5	5.58
			832	5.58
			832.5	5.58
			833	5.59
			833.5	5.58
			834	5.58
			834.5	5.58
			835	5.58
			835.5	5.58
			836	5.58
			836.5	5.58
			837	5.58
			837.5	5.59
			838	5.58
			838.5	5.58
			839	5.58
			839.5	5.58
			840	5.58
			840.5	5.58
			841	5.58
			841.5	5.58
			842	5.58
			842.5	5.58
			843	5.58
			843.5	5.58
			844	5.58
			844.5	5.58
			845	5.57
			845.5	5.58
			846	5.57
			846.5	5.57
			847	5.57
			847.5	5.58
			848	5.58
			848.5	5.58
			849	5.58
			849.5	5.57
			850	5.58
			850.5	5.57
			851	5.57
			851.5	5.57
			852	5.58
			852.5	5.57
			853	5.57
			853.5	5.57
			854	5.57
			854.5	5.57
			855	5.57
			855.5	5.57
			856	5.57
			856.5	5.57
			857	5.57
			857.5	5.57
			858	5.57
			858.5	5.57
			859	5.57
			859.5	5.57
			860	5.57
			860.5	5.57
			861	5.57
			861.5	5.57
			862	5.57
			862.5	5.57
			863	5.57
			863.5	5.57
			864	5.57
			864.5	5.57
			865	5.57
			865.5	5.57
			866	5.57
			866.5	5.57
			867	5.57
			867.5	5.56
			868	5.57
			868.5	5.56
			869	5.57
			869.5	5.57
			870	5.57
			870.5	5.57
			871	5.56
			871.5	5.57
			872	5.56
			872.5	5.57
			873	5.56
			873.5	5.56
			874	5.56
			874.5	5.56
			875	5.56
			875.5	5.56
			876	5.57
			876.5	5.56
			877	5.57
			877.5	5.56
			878	5.56
			878.5	5.56
			879	5.57
			879.5	5.56
			880	5.56
			880.5	5.56
			881	5.56
			881.5	5.57
			882	5.56
			882.5	5.56
			883	5.56
			883.5	5.56
			884	5.56
			884.5	5.56
			885	5.56
			885.5	5.56
			886	5.56
			886.5	5.56
			887	5.56
			887.5	5.55
			888	5.56
			888.5	5.56
			889	5.55
			889.5	5.55
			890	5.55
			890.5	5.55
			891	5.55
			891.5	5.55
			892	5.55
			892.5	5.55
			893	5.55
			893.5	5.55
			894	5.55
			894.5	5.55
			895	5.54
			895.5	5.55
			896	5.54
			896.5	5.55
			897	5.55
			897.5	5.54
			898	5.54
			898.5	5.54
			899	5.55
			899.5	5.55
			900	5.54
			900.5	5.54
			901	5.54
			901.5	5.54
			902	5.55
			902.5	5.54
			903	5.55
			903.5	5.54
			904	5.54
			904.5	5.54
			905	5.54
			905.5	5.54
			906	5.54
			906.5	5.54
			907	5.54
			907.5	5.54
			908	5.54
			908.5	5.54
			909	5.54
			909.5	5.54
			910	5.54
			910.5	5.54
			911	5.54
			911.5	5.54
			912	5.54
			912.5	5.54
			913	5.54
			913.5	5.54
			914	5.54
			914.5	5.53
			915	5.54
			915.5	5.54
			916	5.54
			916.5	5.53
			917	5.53
			917.5	5.53
			918	5.53
			918.5	5.54
			919	5.54
			919.5	5.53
			920	5.53
			920.5	5.53
			921	5.53
			921.5	5.53
			922	5.53
			922.5	5.53
			923	5.53
			923.5	5.53
			924	5.53
			924.5	5.53
			925	5.53
			925.5	5.53
			926	5.53
			926.5	5.53
			927	5.53
			927.5	5.53
			928	5.53
			928.5	5.53
			929	5.53
			929.5	5.53
			930	5.53
			930.5	5.53
			931	5.53
			931.5	5.53
			932	5.53
			932.5	5.53
			933	5.53
			933.5	5.53
			934	5.53
			934.5	5.53
			935	5.53
			935.5	5.53
			936	5.52
			936.5	5.52
			937	5.53
			937.5	5.52
			938	5.52
			938.5	5.52
			939	5.53
			939.5	5.52
			940	5.53
			940.5	5.53
			941	5.52
			941.5	5.52
			942	5.53
			942.5	5.53
			943	5.53
			943.5	5.53
			944	5.52
			944.5	5.52
			945	5.52
			945.5	5.52
			946	5.52
			946.5	5.53
			947	5.52
			947.5	5.52
			948	5.52
			948.5	5.52
			949	5.52
			949.5	5.52
			950	5.53
			950.5	5.52
			951	5.52
			951.5	5.52
			952	5.51
			952.5	5.52
			953	5.52
			953.5	5.52
			954	5.52
			954.5	5.51
			955	5.52
			955.5	5.52
			956	5.52
			956.5	5.52
			957	5.52
			957.5	5.52
			958	5.52
			958.5	5.52
			959	5.52
			959.5	5.52
			960	5.51
			960.5	5.52
			961	5.52
			961.5	5.52
			962	5.52
			962.5	5.52
			963	5.51
			963.5	5.51
			964	5.52
			964.5	5.52
			965	5.51
			965.5	5.51
			966	5.52
			966.5	5.51
			967	5.52
			967.5	5.51
			968	5.51
			968.5	5.51
			969	5.51
			969.5	5.52
			970	5.51
			970.5	5.51
			971	5.51
			971.5	5.51
			972	5.52
			972.5	5.51
			973	5.51
			973.5	5.51
			974	5.51
			974.5	5.51
			975	5.51
			975.5	5.51
			976	5.51
			976.5	5.51
			977	5.51
			977.5	5.51
			978	5.5
			978.5	5.51
			979	5.51
			979.5	5.51
			980	5.51
			980.5	5.51
			981	5.51
			981.5	5.51
			982	5.51
			982.5	5.51
			983	5.51
			983.5	5.51
			984	5.51
			984.5	5.51
			985	5.51
			985.5	5.51
			986	5.51
			986.5	5.51
			987	5.51
			987.5	5.51
			988	5.51
			988.5	5.5
			989	5.51
			989.5	5.51
			990	5.51
			990.5	5.51
			991	5.51
			991.5	5.51
			992	5.5
			992.5	5.51
			993	5.51
			993.5	5.51
			994	5.51
			994.5	5.51
			995	5.51
			995.5	5.5
			996	5.51
			996.5	5.5
			997	5.5
			997.5	5.5
[truncated: 105 more rows]

## Sheet: S. Figure 6
(a)						(b)
Rheology			pH
Time	Storage Modulus	Loss Modulus	Time	pH		Strain	Storage Modulus	Loss Modulus
[min]	[Pa]	[Pa]	[min]			--
1	13567	1129.4	0	3.42		[%]	[Pa]	[Pa]
1.5	13580	1077.8	0.5	3.91		0.101	3906.4	537.15
2	13145	1051	1	4		0.134	3842.7	547.6
2.5	12163	1020.1	1.5	4.1		0.179	3756.9	562.25
3	10546	956.85	2	4.25		0.238	3652.2	573.3
3.5	8428.1	837.38	2.5	4.4		0.318	3519.9	583.83
4	6155.4	659.62	3	4.63		0.424	3363.9	593.87
4.5	4160.7	471.25	3.5	4.9		0.565	3123.6	593.6
5	2691.7	319.24	4	5.27		0.754	2832.7	585.3
5.5	1720.1	208.1	4.5	5.79		1.01	2281.5	536.08
6	1144.3	138.96	5	6.24		1.34	1497.1	417.42
6.5	802.22	97.325	5.5	6.75		1.79	1135.9	353.59
7	589.51	73.424	6	7.11		2.38	878.72	305.94
7.5	451.09	58.501	6.5	7.33		3.18	662.66	257.56
8	353.06	48.767	7	7.48		4.24	475.68	213.23
8.5	275.19	41.063	7.5	7.59		5.65	300.42	173.63
9	212.35	34.014	8	7.7		7.54	148.56	125.44
9.5	162.87	27.401	8.5	7.75		10.1	88.298	86.258
10	128.95	22.439	9	7.78		13.4	56.054	60.812
			9.5	7.78		17.9	36.318	43.137
100	9.6406	3.6015	10	7.78		23.8	24.02	31.517
100.5	12.723	4.2061	10.5	7.76		31.8	15.706	22.902
101	14.546	4.4429	11	7.75		42.4	10.314	16.846
101.5	15.691	4.5963	11.5	7.72		56.5	6.8388	12.896
102	16.612	4.7889	12	7.69		75.4	4.7255	9.9387
102.5	17.586	4.8361	12.5	7.66		101	3.2764	7.5434
103	18.242	4.9493	13	7.61		134	2.3373	5.7559
103.5	18.747	5.0852	13.5	7.57		179	1.8238	4.3433
104	19.338	5.1561	14	7.53		238	1.5484	3.2463
104.5	19.816	5.0813	14.5	7.49		318	1.3622	2.4295
105	20.237	5.3065	15	7.45		424	1.0404	1.8346
105.5	20.829	5.4788	15.5	7.41		565	0.80574	1.4201
106	21.139	5.3378	16	7.38		754	0.73981	1.1722
106.5	21.61	5.3495	16.5	7.34		1010	0.80032	1.0815
107	21.877	5.432	17	7.31
107.5	22.352	5.4604	17.5	7.29
108	22.57	5.6759	18	7.26
108.5	23.106	5.5556	18.5	7.23
109	23.031	5.752	19	7.21
109.5	23.457	5.6723	19.5	7.2
110	23.821	5.5652	20	7.18
110.5	23.918	5.7979	20.5	7.16
111	24.352	5.8311	21	7.14
111.5	24.623	5.8337	21.5	7.13
112	24.888	5.8449	22	7.11
112.5	25.11	5.8929	22.5	7.1
113	25.307	5.9556	23	7.08
113.5	25.648	5.965	23.5	7.06
114	25.806	5.9849	24	7.06
114.5	26.148	6.0181	24.5	7.05
115	26.25	6.1241	25	7.04
115.5	26.418	6.1007	25.5	7.03
116	26.719	6.2477	26	7.01
116.5	26.828	6.2165	26.5	7.01
117	27.166	6.1514	27	7
117.5	27.312	6.2245	27.5	6.99
118	27.593	6.3744	28	6.98
118.5	27.742	6.2509	28.5	6.97
119	27.944	6.1924	29	6.96
119.5	28.008	6.3346	29.5	6.95
120	28.336	6.3352	30	6.94
120.5	28.633	6.3545	30.5	6.94
121	28.717	6.5187	31	6.94
121.5	28.98	6.4414	31.5	6.92
122	29.059	6.3898	32	6.92
122.5	29.213	6.5514	32.5	6.9
123	29.51	6.4384	33	6.9
123.5	29.773	6.5618	33.5	6.89
124	29.856	6.5126	34	6.89
124.5	30.067	6.5789	34.5	6.88
125	30.157	6.5143	35	6.88
125.5	30.379	6.556	35.5	6.87
126	30.666	6.6809	36	6.86
126.5	30.776	6.7209	36.5	6.86
127	31.096	6.6512	37	6.85
127.5	31.198	6.706	37.5	6.84
128	31.373	6.834	38	6.84
128.5	31.525	6.7693	38.5	6.83
129	31.521	6.7663	39	6.83
129.5	31.934	6.9271	39.5	6.82
130	31.943	6.9385	40	6.82
130.5	32.254	6.9599	40.5	6.81
131	32.422	6.8766	41	6.81
131.5	32.44	6.9461	41.5	6.81
132	32.703	6.9044	42	6.8
132.5	32.755	7.0097	42.5	6.79
133	32.927	7.058	43	6.79
133.5	33.174	7.1038	43.5	6.79
134	33.425	7.0945	44	6.78
134.5	33.443	7.1445	44.5	6.78
135	33.661	7.0924	45	6.77
135.5	33.906	7.2547	45.5	6.77
136	33.932	7.21	46	6.76
136.5	34.139	7.09	46.5	6.76
137	34.291	7.2102	47	6.76
137.5	34.363	7.3609	47.5	6.75
138	34.464	7.2675	48	6.75
138.5	34.7	7.2749	48.5	6.74
139	34.872	7.3725	49	6.74
139.5	35.082	7.3843	49.5	6.73
140	35.206	7.3291	50	6.73
140.5	35.262	7.3558	50.5	6.72
141	35.625	7.4934	51	6.72
141.5	35.595	7.5033	51.5	6.71
142	35.839	7.5712	52	6.71
142.5	36.065	7.5445	52.5	6.71
143	36.326	7.5992	53	6.7
143.5	36.298	7.6841	53.5	6.71
144	36.417	7.5246	54	6.69
144.5	36.713	7.7957	54.5	6.7
145	36.954	7.6308	55	6.7
145.5	37.046	7.7788	55.5	6.69
146	37.234	7.8264	56	6.69
146.5	37.448	7.8261	56.5	6.69
147	37.622	8.0018	57	6.68
147.5	37.669	8.0004	57.5	6.68
148	37.888	7.9294	58	6.67
148.5	37.997	7.9528	58.5	6.67
149	38.351	8.0716	59	6.67
149.5	38.442	8.0438	59.5	6.66
150	38.503	8.1034	60	6.66
150.5	38.759	8.2751	60.5	6.66
151	38.904	8.2439	61	6.66
151.5	39.188	8.0345	61.5	6.65
152	39.221	8.2925	62	6.64
152.5	39.422	8.3671	62.5	6.64
153	39.634	8.4441	63	6.64
153.5	39.887	8.3571	63.5	6.64
154	40.037	8.4994	64	6.64
154.5	40.161	8.3799	64.5	6.63
155	40.574	8.4513	65	6.64
155.5	40.561	8.5548	65.5	6.63
156	40.728	8.547	66	6.63
156.5	41.062	8.694	66.5	6.62
157	41.047	8.6298	67	6.63
157.5	41.295	8.8337	67.5	6.63
158	41.483	8.8168	68	6.62
158.5	41.705	8.7653	68.5	6.61
159	41.964	8.9226	69	6.61
159.5	42.133	8.9971	69.5	6.61
160	42.336	9.0352	70	6.61
160.5	42.496	9.1062	70.5	6.61
161	42.686	9.1576	71	6.6
161.5	43.006	9.2307	71.5	6.6
162	43.255	9.2152	72	6.6
162.5	43.468	9.4181	72.5	6.6
163	43.65	9.3871	73	6.59
163.5	43.926	9.4787	73.5	6.59
164	44.13	9.4344	74	6.59
164.5	44.416	9.6798	74.5	6.59
165	44.702	9.7411	75	6.59
165.5	44.868	9.8016	75.5	6.58
166	45.202	9.8182	76	6.58
166.5	45.438	9.9658	76.5	6.58
167	45.726	9.9669	77	6.58
167.5	45.975	10.136	77.5	6.57
168	46.173	10.237	78	6.57
168.5	46.57	10.187	78.5	6.56
169	46.722	10.394	79	6.57
169.5	47.12	10.384	79.5	6.56
170	47.362	10.599	80	6.56
170.5	47.652	10.796	80.5	6.56
171	48.056	10.724	81	6.55
171.5	48.408	11.003	81.5	6.55
172	48.429	10.97	82	6.55
172.5	48.721	10.936	82.5	6.56
173	49.1	11.134	83	6.55
173.5	49.463	11.222	83.5	6.55
174	49.692	11.38	84	6.54
174.5	50.057	11.557	84.5	6.54
175	50.466	11.639	85	6.54
175.5	50.901	11.867	85.5	6.54
176	51.199	11.889	86	6.53
176.5	51.626	12.049	86.5	6.53
177	52.128	12.133	87	6.53
177.5	52.355	12.207	87.5	6.52
178	52.879	12.543	88	6.52
178.5	53.256	12.518	88.5	6.53
179	53.704	12.677	89	6.52
179.5	54.094	12.864	89.5	6.52
180	54.563	13.048	90	6.51
180.5	54.982	13.322	90.5	6.51
181	55.376	13.529	91	6.51
181.5	55.219	13.282	91.5	6.51
182	56.31	13.658	92	6.51
182.5	56.091	14.741	92.5	6.5
183	57.419	14.062	93	6.51
183.5	57.907	14.266	93.5	6.51
184			94	6.5
184.5	59.02	14.559	94.5	6.49
185	59.439	14.951	95	6.49
185.5	60.036	15.071	95.5	6.48
186	60.531	15.212	96	6.49
186.5	61.133	15.466	96.5	6.48
187	61.545	15.586	97	6.49
187.5	62.302	15.762	97.5	6.49
188	62.861	16.022	98	6.49
188.5	63.413	16.129	98.5	6.47
189	64.071	16.357	99	6.48
189.5	64.715	16.547	99.5	6.48
190	65.375	16.928	100	6.47
190.5	66.01	17.057	100.5	6.47
191	66.739	17.292	101	6.47
191.5	67.192	17.533	101.5	6.47
192	67.907	17.728	102	6.47
192.5	68.551	17.92	102.5	6.46
193	69.383	18.229	103	6.47
193.5	69.994	18.49	103.5	6.46
194	70.724	18.757	104	6.46
194.5	71.514	19.057	104.5	6.47
195	72.32	19.278	105	6.46
195.5	73.148	19.572	105.5	6.46
196	73.844	19.731	106	6.45
196.5	74.72	20.04	106.5	6.46
197	75.5	20.538	107	6.46
197.5	76.48	20.775	107.5	6.46
198	77.253	20.86	108	6.45
198.5	77.982	21.264	108.5	6.45
199	78.881	21.501	109	6.45
199.5	79.9	21.758	109.5	6.45
200	80.661	22.283	110	6.44
200.5	81.595	22.405	110.5	6.44
201	82.379	22.8	111	6.44
201.5	83.405	23.024	111.5	6.44
202	84.295	23.419	112	6.44
202.5	85.13	23.687	112.5	6.44
203	86.043	23.904	113	6.44
203.5	87.12	24.299	113.5	6.43
204	88.068	24.584	114	6.44
204.5	89.14	24.884	114.5	6.43
205	90.099	25.37	115	6.43
205.5	91.012	25.6	115.5	6.43
206	92.035	25.91	116	6.43
206.5	92.934	26.288	116.5	6.43
207	93.93	26.695	117	6.42
207.5	94.908	26.849	117.5	6.43
208	95.932	27.108	118	6.42
208.5	97.065	27.609	118.5	6.42
209	98.088	27.879	119	6.43
209.5	99.226	28.235	119.5	6.42
210	100.29	28.664	120	6.41
210.5	101.35	28.935	120.5	6.42
211	102.49	29.344	121	6.41
211.5	103.36	29.7	121.5	6.41
212	104.39	30.172	122	6.41
212.5	105.56	30.399	122.5	6.41
213	106.58	30.824	123	6.41
213.5	107.81	31.123	123.5	6.4
214	108.85	31.668	124	6.4
214.5	110.02	31.723	124.5	6.41
215	111.12	32.245	125	6.41
215.5	112.29	32.548	125.5	6.4
216	113.36	33.016	126	6.4
216.5	114.46	33.262	126.5	6.4
217	115.56	33.67	127	6.39
217.5	116.71	34.125	127.5	6.38
218	117.79	34.242	128	6.39
218.5	118.98	34.772	128.5	6.39
219	120.02	35.1	129	6.39
219.5	121.39	35.545	129.5	6.39
220	122.53	35.959	130	6.38
220.5	123.81	36.308	130.5	6.38
221	124.92	36.537	131	6.38
221.5	126.1	37.039	131.5	6.39
222	127.21	37.316	132	6.38
222.5	128.42	37.758	132.5	6.38
223	129.64	38.154	133	6.38
223.5	130.92	38.534	133.5	6.39
224	132.05	38.904	134	6.38
224.5	133.37	39.34	134.5	6.38
225	134.58	39.674	135	6.38
225.5	135.85	39.904	135.5	6.38
226	137.29	40.499	136	6.37
226.5	138.4	40.855	136.5	6.37
227	139.67	41.329	137	6.37
227.5	140.88	41.61	137.5	6.37
228	142.28	42.046	138	6.37
228.5	143.48	42.487	138.5	6.36
229	144.7	42.94	139	6.36
229.5	145.98	43.249	139.5	6.36
230	147.17	43.643	140	6.36
230.5	148.63	43.994	140.5	6.37
231	149.77	44.383	141	6.36
231.5	150.93	44.862	141.5	6.36
232	152.16	45.18	142	6.35
232.5	153.66	45.581	142.5	6.36
233	154.93	45.981	143	6.36
233.5	156.19	46.409	143.5	6.35
234	157.52	46.729	144	6.35
234.5	158.8	47.13	144.5	6.35
235	160	47.558	145	6.35
235.5	161.34	48.027	145.5	6.35
236	162.59	48.268	146	6.35
236.5	164.06	48.655	146.5	6.34
237	165.39	49.107	147	6.34
237.5	166.68	49.646	147.5	6.34
238	168.01	49.851	148	6.34
238.5	169.22	50.327	148.5	6.34
239	170.61	50.697	149	6.34
239.5	172.08	50.989	149.5	6.34
240	173.43	51.55	150	6.34
240.5	174.74	51.861	150.5	6.33
241	176.23	52.304	151	6.34
241.5	177.37	52.561	151.5	6.34
242	178.65	53.013	152	6.33
242.5	180.16	53.46	152.5	6.33
243	181.37	53.849	153	6.33
243.5	182.64	54.237	153.5	6.33
244	184	54.632	154	6.33
244.5	185.49	55.005	154.5	6.33
245	186.92	55.291	155	6.33
245.5	188.23	55.783	155.5	6.33
246	189.53	56.241	156	6.32
246.5	190.86	56.47	156.5	6.33
247	192.14	56.796	157	6.32
247.5	193.68	57.324	157.5	6.32
248	194.98	57.634	158	6.32
248.5	196.28	57.876	158.5	6.32
249	197.7	58.389	159	6.32
249.5	199.26	58.894	159.5	6.31
250	200.6	59.266	160	6.32
250.5	202.04	59.579	160.5	6.3
251	203.43	59.949	161	6.31
251.5	204.76	60.372	161.5	6.31
252	206.13	60.727	162	6.31
252.5	207.49	61.003	162.5	6.31
253	208.98	61.524	163	6.31
253.5	210.37	61.862	163.5	6.31
254	211.64	62.18	164	6.3
254.5	213.02	62.675	164.5	6.3
255	214.47	63.104	165	6.31
255.5	215.88	63.314	165.5	6.29
256	217.26	63.79	166	6.29
256.5	218.75	64.02	166.5	6.3
257	220.07	64.434	167	6.3
257.5	221.58	64.792	167.5	6.29
258	222.72	65.209	168	6.3
258.5	224.28	65.587	168.5	6.3
259	225.72	65.965	169	6.3
259.5	227.13	66.344	169.5	6.29
260	228.4	66.613	170	6.29
260.5	229.77	67.019	170.5	6.29
261	231.07	67.219	171	6.3
261.5	232.49	67.775	171.5	6.29
262	233.85	67.977	172	6.29
262.5	235.22	68.346	172.5	6.29
263	236.69	68.852	173	6.29
263.5	238.13	69.058	173.5	6.29
264	239.52	69.325	174	6.28
264.5	240.81	69.808	174.5	6.28
265	242.22	70.27	175	6.28
265.5	243.67	70.426	175.5	6.28
266	245.1	70.932	176	6.28
266.5	246.43	71.236	176.5	6.28
267	247.98	71.537	177	6.27
267.5	249.3	71.828	177.5	6.27
268	250.85	72.238	178	6.28
268.5	252.2	72.617	178.5	6.28
269	253.54	72.916	179	6.28
269.5	255.05	73.306	179.5	6.27
270	256.57	73.647	180	6.27
270.5	257.9	74.019	180.5	6.27
271	259.38	74.225	181	6.27
271.5	260.75	74.672	181.5	6.26
272	262.19	75.073	182	6.27
272.5	263.6	75.33	182.5	6.27
273	264.72	75.618	183	6.26
273.5	266.33	76.033	183.5	6.27
274	267.66	76.274	184	6.26
274.5	268.97	76.491	184.5	6.26
275	270.26	76.901	185	6.27
275.5	271.8	77.176	185.5	6.26
276	273.08	77.458	186	6.26
276.5	274.26	77.703	186.5	6.26
277	275.8	78.197	187	6.26
277.5	277.39	78.398	187.5	6.26
278	278.79	78.747	188	6.26
278.5	280.16	78.928	188.5	6.26
279	281.37	79.18	189	6.26
279.5	282.92	79.666	189.5	6.25
280	284.09	80.015	190	6.25
280.5	285.62	80.293	190.5	6.25
281	287.05	80.587	191	6.26
281.5	288.18	80.893	191.5	6.25
282	289.71	81.272	192	6.25
282.5	290.95	81.433	192.5	6.25
283	292.23	81.824	193	6.25
283.5	293.54	81.924	193.5	6.25
284	294.95	82.225	194	6.25
284.5	296.44	82.616	194.5	6.25
285	297.76	83.042	195	6.25
285.5	299.03	83.066	195.5	6.24
286	300.39	83.448	196	6.25
286.5	301.75	83.686	196.5	6.25
287	303.17	84.052	197	6.24
287.5	304.65	84.245	197.5	6.24
288	305.98	84.504	198	6.24
288.5	307.49	84.86	198.5	6.24
289	308.88	85.072	199	6.24
289.5	310.27	85.364	199.5	6.23
290	311.83	85.751	200	6.24
290.5	313.14	86.073	200.5	6.24
291	314.65	86.446	201	6.23
291.5	316.15	86.747	201.5	6.23
292	317.42	86.831	202	6.24
292.5	318.86	87.281	202.5	6.23
293	320.16	87.511	203	6.23
293.5	321.65	87.832	203.5	6.23
294	323.01	88.085	204	6.23
294.5	324.28	88.393	204.5	6.22
295	325.6	88.538	205	6.22
295.5	327.04	88.91	205.5	6.23
296	328.55	89.232	206	6.23
296.5	330.03	89.538	206.5	6.23
297	331.34	89.728	207	6.22
297.5	332.53	90.046	207.5	6.22
298	334.06	90.362	208	6.22
298.5	335.23	90.538	208.5	6.22
299	336.61	90.756	209	6.23
299.5	338.02	91.055	209.5	6.22
300	339.39	91.251	210	6.22
300.5	340.62	91.674	210.5	6.22
301	342.06	91.948	211	6.21
301.5	343.72	92.102	211.5	6.22
302	344.97	92.157	212	6.22
302.5	346.51	92.546	212.5	6.22
303	347.65	92.989	213	6.21
303.5	348.87	93.091	213.5	6.21
304	348.13	93.103	214	6.21
304.5	349.62	93.315	214.5	6.21
305	351.43	93.563	215	6.21
305.5	352.96	93.992	215.5	6.21
306	354.6	94.105	216	6.21
306.5	356.11	94.264	216.5	6.2
307	357.76	94.778	217	6.21
307.5	359.25	94.922	217.5	6.21
308	360.93	95.279	218	6.2
308.5	362.43	95.745	218.5	6.21
309	363.96	95.845	219	6.2
309.5	365.44	96.118	219.5	6.2
310	366.8	96.545	220	6.2
310.5	368.25	96.633	220.5	6.2
311	369.78	96.964	221	6.2
311.5	371.24	97.296	221.5	6.2
312	372.71	97.465	222	6.19
312.5	374.12	97.66	222.5	6.19
313	375.65	98.098	223	6.2
313.5	377.09	98.302	223.5	6.2
314	378.42	98.609	224	6.19
314.5	379.68	98.697	224.5	6.2
315	381.25	98.98	225	6.18
315.5	382.57	99.156	225.5	6.19
316	384	99.581	226	6.19
316.5	385.26	99.776	226.5	6.19
317	386.59	99.92	227	6.19
317.5	388.21	100.26	227.5	6.2
318	389.52	100.53	228	6.19
318.5	391.1	100.6	228.5	6.19
319	392.35	100.98	229	6.19
319.5	393.73	101.35	229.5	6.18
320	395.15	101.46	230	6.18
320.5	396.44	101.71	230.5	6.18
321	397.81	101.82	231	6.18
321.5	399.33	102.17	231.5	6.18
322	400.5	102.41	232	6.19
322.5	401.84	102.61	232.5	6.18
323	403.14	102.76	233	6.18
323.5	404.68	103.07	233.5	6.18
324	405.94	103.35	234	6.18
324.5	407.35	103.62	234.5	6.18
325	408.53	103.6	235	6.18
325.5	410.1	103.92	235.5	6.18
326	411.24	104.3	236	6.17
326.5	412.7	104.52	236.5	6.18
327	414.04	104.52	237	6.18
327.5	415.56	104.91	237.5	6.18
328	416.86	105.1	238	6.17
328.5	418.1	105.28	238.5	6.17
329	419.42	105.77	239	6.18
329.5	420.87	105.75	239.5	6.17
330	422.21	105.97	240	6.17
330.5	423.55	106.2	240.5	6.17
331	424.69	106.28	241	6.17
331.5	426.19	106.58	241.5	6.17
332	427.19	106.94	242	6.18
332.5	428.6	106.96	242.5	6.18
333	429.81	107.18	243	6.18
333.5	431.19	107.39	243.5	6.17
334	432.45	107.69	244	6.17
334.5	433.74	107.81	244.5	6.17
335	435.02	108.15	245	6.16
335.5	436.3	108.37	245.5	6.17
336	437.49	108.61	246	6.17
336.5	438.83	108.76	246.5	6.17
337	440.25	109.02	247	6.18
337.5	441.55	109.15	247.5	6.17
338	442.61	109.27	248	6.17
338.5	444.07	109.49	248.5	6.17
339	445.34	109.74	249	6.17
339.5	446.61	109.81	249.5	6.17
340	448.12	110.25	250	6.17
340.5	449.32	110.15	250.5	6.17
341	450.74	110.56	251	6.17
341.5	451.85	110.78	251.5	6.16
342	452.98	110.89	252	6.16
342.5	454.32	111.14	252.5	6.16
343	455.52	111.42	253	6.16
343.5	456.75	111.41	253.5	6.16
344	458.11	111.62	254	6.16
344.5	459.24	111.93	254.5	6.17
345	460.43	112.16	255	6.17
345.5	461.94	112.26	255.5	6.16
346	463.07	112.45	256	6.15
346.5	464.42	112.75	256.5	6.16
347	465.64	112.87	257	6.15
347.5	467.12	113.19	257.5	6.16
348	468.77	113.22	258	6.16
348.5	470.18	113.75	258.5	6.16
349	471.58	113.76	259	6.15
349.5	472.88	114.16	259.5	6.16
350	474.2	114.36	260	6.15
350.5	475.76	114.56	260.5	6.15
351	476.8	114.69	261	6.15
351.5	478.17	115.05	261.5	6.15
352	479.8	114.96	262	6.15
352.5	481.01	115.21	262.5	6.15
353	482.16	115.45	263	6.15
353.5	483.63	115.85	263.5	6.15
354	484.74	115.81	264	6.15
354.5	485.9	115.93	264.5	6.15
355	487.14	116.17	265	6.15
355.5	488.26	116.38	265.5	6.15
356	489.53	116.66	266	6.15
356.5	490.59	116.64	266.5	6.14
357	492.04	117.09	267	6.14
357.5	493.34	117.12	267.5	6.15
358	494.79	117.55	268	6.15
358.5	496.11	117.5	268.5	6.14
359	497.6	117.77	269	6.14
359.5	498.84	117.89	269.5	6.14
360	500.28	118.28	270	6.14
360.5	501.47	118.41	270.5	6.14
361	502.77	118.6	271	6.14
361.5	504.07	118.73	271.5	6.14
362	505.49	119.06	272	6.13
362.5	506.53	119.29	272.5	6.14
363	507.63	119.47	273	6.14
363.5	508.8	119.53	273.5	6.13
364	510.25	119.69	274	6.13
364.5	511.31	120	274.5	6.13
365	512.76	120.15	275	6.14
365.5	514.03	120.37	275.5	6.14
366	515.35	120.4	276	6.13
366.5	516.76	120.62	276.5	6.14
367	518	120.92	277	6.13
367.5	519.27	121.14	277.5	6.13
368	520.49	121.26	278	6.13
368.5	521.8	121.53	278.5	6.13
369	523.36	121.75	279	6.13
369.5	524.9	121.98	279.5	6.13
370	526.14	122.21	280	6.12
370.5	527.82	122.55	280.5	6.13
371	529.35	122.83	281	6.13
371.5	530.83	122.9	281.5	6.13
372	532.17	123.31	282	6.13
372.5	533.62	123.53	282.5	6.12
373	534.88	123.53	283	6.13
373.5	536.24	123.81	283.5	6.13
374	537.59	123.95	284	6.13
374.5	538.87	123.97	284.5	6.12
375	540.55	124.43	285	6.12
375.5	541.78	124.78	285.5	6.12
376	543.13	124.88	286	6.12
376.5	544.47	125.14	286.5	6.11
377	545.62	125.19	287	6.11
377.5	547.12	125.49	287.5	6.11
378	548.13	125.51	288	6.12
378.5	549.44	125.86	288.5	6.12
379	550.74	126.13	289	6.12
379.5	552.12	126.27	289.5	6.11
380	553.37	126.34	290	6.12
380.5	554.8	126.62	290.5	6.11
381	555.74	126.66	291	6.11
381.5	557.18	126.96	291.5	6.11
382	558.35	127.19	292	6.11
382.5	559.84	127.4	292.5	6.11
383	561.03	127.51	293	6.11
383.5	562.41	127.92	293.5	6.11
384	563.94	128.05	294	6.11
384.5	565.24	128.22	294.5	6.11
385	566.6	128.47	295	6.11
385.5	567.84	128.62	295.5	6.11
386	569.08	128.85	296	6.1
386.5	570.55	129.07	296.5	6.1
387	571.72	129.13	297	6.1
387.5	573.07	129.46	297.5	6.11
388	574.42	129.57	298	6.1
388.5	575.69	129.79	298.5	6.1
389	577.18	129.9	299	6.1
389.5	578.34	130.17	299.5	6.1
390	579.7	130.41	300	6.1
390.5	580.82	130.65	300.5	6.1
391	582.08	130.71	301	6.1
391.5	583.5	130.97	301.5	6.1
392	584.84	131.45	302	6.09
392.5	586.37	131.3	302.5	6.1
393	587.63	131.58	303	6.09
393.5	588.86	131.79	303.5	6.1
394	590.18	132.01	304	6.09
394.5	591.57	132.28	304.5	6.09
395	592.99	132.4	305	6.09
395.5	594.22	132.59	305.5	6.09
396	595.38	132.82	306	6.09
396.5	596.62	133.02	306.5	6.09
397	597.81	133.16	307	6.09
397.5	599.08	133.35	307.5	6.09
398	600.47	133.6	308	6.09
398.5	601.53	133.89	308.5	6.09
399	602.63	133.98	309	6.09
399.5	604.14	134.15	309.5	6.08
400	605.02	134.24	310	6.09
400.5	606.39	134.53	310.5	6.09
401	607.73	134.63	311	6.08
401.5	609.04	134.82	311.5	6.08
402	610.24	135.19	312	6.08
402.5	611.64	135.32	312.5	6.08
403	612.85	135.42	313	6.08
403.5	614.25	135.65	313.5	6.08
404	615.49	135.77	314	6.08
404.5	616.59	136	314.5	6.08
405	618.28	136.42	315	6.09
405.5	619.49	136.43	315.5	6.08
406	620.49	136.63	316	6.08
406.5	622	136.88	316.5	6.09
407	623.27	137	317	6.07
407.5	624.52	137.27	317.5	6.07
408	625.97	137.33	318	6.07
408.5	626.97	137.55	318.5	6.07
409	628.12	137.73	319	6.08
409.5	629.61	137.88	319.5	6.08
410	630.84	138.19	320	6.07
410.5	631.96	138.28	320.5	6.07
411	633.27	138.42	321	6.07
411.5	634.61	138.77	321.5	6.07
412	635.97	138.9	322	6.07
412.5	637.36	139.03	322.5	6.06
413	638.36	139.18	323	6.07
413.5	639.99	139.36	323.5	6.07
414	641.2	139.74	324	6.07
414.5	642.26	139.83	324.5	6.07
415	643.31	139.98	325	6.07
415.5	644.67	140.26	325.5	6.07
416	645.98	140.48	326	6.07
416.5	647.03	140.58	326.5	6.07
417	648.12	140.73	327	6.06
417.5	649.46	140.92	327.5	6.06
418	650.85	141.06	328	6.06
418.5	651.87	141.29	328.5	6.06
419	653.11	141.28	329	6.06
419.5	654.05	141.65	329.5	6.06
420	655.13	141.68	330	6.06
420.5	656.24	141.9	330.5	6.06
421	657.55	142.1	331	6.06
421.5	658.72	142.19	331.5	6.06
422	660.01	142.35	332	6.06
422.5	661.15	142.49	332.5	6.06
423	662.37	142.77	333	6.06
423.5	663.6	142.76	333.5	6.05
424	664.72	143.16	334	6.05
424.5	666.02	143.24	334.5	6.05
425	667.2	143.61	335	6.05
425.5	668.25	143.57	335.5	6.05
426	669.58	143.7	336	6.05
426.5	670.6	143.9	336.5	6.05
427	671.84	144.09	337	6.05
427.5	672.91	144.23	337.5	6.04
428	674.09	144.27	338	6.04
428.5	675.38	144.68	338.5	6.05
429	676.69	144.71	339	6.05
429.5	677.79	144.84	339.5	6.03
430	679.13	145.01	340	6.03
430.5	680.29	145.3	340.5	6.04
431	681.62	145.43	341	6.05
431.5	683.2	145.79	341.5	6.04
432	684.37	146.08	342	6.03
432.5	685.95	146.32	342.5	6.02
433	687.02	146.5	343	6.02
433.5	688.4	146.64	343.5	6.03
434	689.69	146.82	344	6.03
434.5	691.38	147.18	344.5	6.02
435	693.13	147.4	345	6.03
435.5	694.36	147.74	345.5	6.03
436	695.43	147.76	346	6.01
436.5	696.83	147.93	346.5	6
437	698	148.03	347	6
437.5	699.78	148.41	347.5	5.98
438	701.17	148.56	348	5.98
438.5	702.64	148.88	348.5	5.97
439	704.15	149.07	349	5.98
439.5	705.37	149.19	349.5	5.97
440	706.76	149.36	350	5.97
440.5	708.03	149.81	350.5	5.97
441	709.31	149.78	351	5.97
441.5	710.93	149.95	351.5	5.97
442	712.06	150.42	352	5.96
442.5	713.34	150.51	352.5	5.96
443	714.92	150.8	353	5.96
443.5	716.21	151.07	353.5	5.96
444	717.3	151.15	354	5.96
444.5	718.76	151.32	354.5	5.96
445	719.85	151.49	355	5.96
445.5	721.63	151.73	355.5	5.96
446	722.72	152.05	356	5.96
446.5	724.13	152.29	356.5	5.96
447	725.66	152.51	357	5.96
447.5	727.27	152.74	357.5	5.96
448	728.48	152.74	358	5.95
448.5	729.56	153.06	358.5	5.96
449	731.17	153.47	359	5.95
449.5	732.87	153.6	359.5	5.95
450	734.35	153.75	360	5.95
450.5	735.8	153.93	360.5	5.96
451	736.99	154.29	361	5.95
451.5	738.11	154.47	361.5	5.95
452	739.44	154.62	362	5.95
452.5	740.83	154.82	362.5	5.95
453	741.98	154.95	363	5.95
453.5	743.03	155.08	363.5	5.95
454	744.35	155.2	364	5.95
454.5	745.29	155.62	364.5	5.95
455	746.5	155.61	365	5.95
455.5	747.67	155.65	365.5	5.95
456	749	155.98	366	5.95
456.5	750.24	156.22	366.5	5.95
457	751.6	156.36	367	5.94
457.5	752.73	156.42	367.5	5.94
458	754.17	156.62	368	5.94
458.5	755.66	156.71	368.5	5.94
459	756.76	157.06	369	5.94
459.5	758.03	157.25	369.5	5.94
460	759.12	157.44	370	5.94
460.5	759.96	157.4	370.5	5.94
461	761.39	157.8	371	5.94
461.5	762.98	157.95	371.5	5.94
462	764.61	158.04	372	5.94
462.5	765.77	158.55	372.5	5.94
463	766.94	158.61	373	5.94
463.5	768.41	158.94	373.5	5.94
464	769.56	158.94	374	5.93
464.5	770.5	159.01	374.5	5.93
465	771.8	159.24	375	5.93
465.5	772.73	159.45	375.5	5.93
466	774.3	159.74	376	5.93
466.5	776.07	159.98	376.5	5.93
467	777.28	160.17	377	5.93
467.5	778.71	160.52	377.5	5.93
468	779.66	160.47	378	5.93
468.5	781.16	160.65	378.5	5.93
469	782.37	160.76	379	5.93
469.5	783.37	161.14	379.5	5.93
470	784.52	161.47	380	5.92
470.5	786.18	161.49	380.5	5.93
471	787.76	161.9	381	5.93
471.5	789.11	161.72	381.5	5.92
472	790.41	162.17	382	5.92
472.5	792.05	162.4	382.5	5.92
473	793.53	162.73	383	5.92
473.5	794.87	162.76	383.5	5.92
474	796.09	163.2	384	5.92
474.5	797.47	163.32	384.5	5.92
475	798.9	163.45	385	5.92
475.5	800.25	163.46	385.5	5.92
476	801.54	163.99	386	5.93
476.5	803.4	164.28	386.5	5.92
477	804.72	164.57	387	5.92
477.5	805.87	164.62	387.5	5.92
478	807.15	164.78	388	5.92
478.5	808.33	165.04	388.5	5.92
479	809.96	165.23	389	5.92
479.5	810.85	165.52	389.5	5.92
480	812.33	165.78	390	5.92
480.5	813.87	165.96	390.5	5.92
481	815.12	165.84	391	5.92
481.5	816.21	166.04	391.5	5.92
482	817.42	166.24	392	5.92
482.5	818.64	166.48	392.5	5.91
483	819.57	166.54	393	5.91
483.5	820.78	166.63	393.5	5.91
484	822.01	167.11	394	5.92
484.5	823.45	167.24	394.5	5.91
485	824.39	167.29	395	5.91
485.5	825.56	167.47	395.5	5.91
486	827.04	167.59	396	5.91
486.5	828.37	167.74	396.5	5.91
487	829.78	167.94	397	5.91
487.5	830.99	168.14	397.5	5.91
488	832.43	168.55	398	5.91
488.5	834.61	168.83	398.5	5.91
489	836.28	169.05	399	5.91
489.5	838.03	169.4	399.5	5.9
490	839.92	169.67	400	5.9
490.5	841.35	170.03	400.5	5.9
491	842.92	170.5	401	5.9
491.5	845.1	170.79	401.5	5.9
492	846.69	170.92	402	5.9
492.5	847.66	171.01	402.5	5.9
493	849.37	171.24	403	5.9
493.5	850.69	171.58	403.5	5.9
494	852.82	171.75	404	5.9
494.5	855.06	172.51	404.5	5.9
495	856.42	172.67	405	5.9
495.5	857.7	172.63	405.5	5.9
496	859.1	172.76	406	5.89
496.5	860.26	173.16	406.5	5.89
497	861.4	173.49	407	5.89
497.5	862.57	173.3	407.5	5.89
498	863.52	173.62	408	5.89
498.5	864.73	173.54	408.5	5.89
499	866.1	173.72	409	5.89
499.5	868.18	174.09	409.5	5.89
500	869.32	174.32	410	5.9
500.5	870.86	174.48	410.5	5.89
501	872.22	174.92	411	5.89
501.5	873.87	174.78	411.5	5.89
502	875.85	175.39	412	5.89
502.5	877.03	175.44	412.5	5.89
503	878.39	175.74	413	5.89
503.5	879.78	176.03	413.5	5.89
504	880.94	176.31	414	5.89
504.5	882.75	176.55	414.5	5.88
505	884.26	176.75	415	5.89
505.5	885.77	176.85	415.5	5.89
506	887.41	177.16	416	5.89
506.5	889.04	177.51	416.5	5.89
507	890.37	177.72	417	5.89
507.5	891.94	177.97	417.5	5.89
508	893.53	178.16	418	5.89
508.5	894.86	178.33	418.5	5.88
509	896.43	178.62	419	5.89
509.5	897.7	178.67	419.5	5.89
510	899.25	179.09	420	5.88
510.5	900.62	179.42	420.5	5.88
511	902.09	179.51	421	5.88
511.5	903.68	179.89	421.5	5.88
512	905.08	179.82	422	5.88
512.5	906.84	180.25	422.5	5.88
513	909.03	180.76	423	5.88
513.5	910.29	181.03	423.5	5.88
514	911.47	181.01	424	5.88
514.5	913.21	181.31	424.5	5.88
515	914.35	181.43	425	5.88
515.5	915.87	181.71	425.5	5.88
516	917.6	181.87	426	5.87
516.5	919.52	182.2	426.5	5.88
517	921.24	182.79	427	5.88
517.5	923.04	182.95	427.5	5.87
518	924.88	183.31	428	5.87
518.5	925.94	183.29	428.5	5.87
519	927.72	183.73	429	5.87
519.5	929.47	183.97	429.5	5.87
520	930.74	184.2	430	5.87
520.5	932.36	184.46	430.5	5.87
521	933.78	184.61	431	5.87
521.5	935.31	184.62	431.5	5.87
522	937.06	185.1	432	5.87
522.5	938.33	185.19	432.5	5.87
523	939.84	185.75	433	5.87
523.5	941.08	185.69	433.5	5.87
524	942.46	185.95	434	5.87
524.5	943.81	186.02	434.5	5.87
525	945.85	186.28	435	5.87
525.5	947.34	186.65	435.5	5.86
526	950.05	187.18	436	5.86
526.5	952.07	187.71	436.5	5.86
527	953.58	187.93	437	5.87
527.5	955.17	188.01	437.5	5.86
528	956.31	188.18	438	5.86
528.5	958.8	188.62	438.5	5.86
529	960.85	189.23	439	5.86
529.5	963.05	189.65	439.5	5.86
530	964.79	189.91	440	5.86
530.5	967.01	190.18	440.5	5.86
531	969.42	190.71	441	5.86
531.5	971.55	191.14	441.5	5.86
532	973.91	191.48	442	5.85
532.5	975.56	191.85	442.5	5.86
533	977.6	192.16	443	5.86
533.5	979.82	192.56	443.5	5.86
534	981.4	192.71	444	5.86
534.5	983.04	192.94	444.5	5.86
535	984.56	193.17	445	5.86
535.5	986.23	193.2	445.5	5.85
536	987.35	193.56	446	5.85
536.5	988.88	193.66	446.5	5.86
537	990.17	194.06	447	5.85
537.5	991.63	194.24	447.5	5.85
538	993.05	194.33	448	5.85
538.5	994.74	194.64	448.5	5.85
539	995.81	194.85	449	5.85
539.5	997.31	195	449.5	5.85
540	998.76	195.06	450	5.85
540.5	1000.4	195.25	450.5	5.85
541	1002.2	195.51	451	5.85
541.5	1003.8	195.88	451.5	5.85
542	1005.6	196.22	452	5.85
542.5	1007	196.41	452.5	5.85
543	1008.6	196.72	453	5.85
543.5	1010.7	197.07	453.5	5.85
544	1012.2	197.2	454	5.85
544.5	1013.9	197.59	454.5	5.85
545	1015.2	197.8	455	5.85
545.5	1017.1	198.32	455.5	5.85
546	1018.5	198.38	456	5.85
546.5	1020.2	198.57	456.5	5.84
547	1022	198.82	457	5.84
547.5	1023.7	199.14	457.5	5.84
548	1025.5	199.32	458	5.84
548.5	1027.1	199.71	458.5	5.84
549	1028.8	200.18	459	5.84
549.5	1030.5	200.12	459.5	5.84
550	1032.3	200.46	460	5.84
550.5	1033.6	200.68	460.5	5.84
551	1035.6	200.9	461	5.84
551.5	1036.7	201.19	461.5	5.84
552	1038.8	201.47	462	5.84
552.5	1040.4	201.79	462.5	5.84
553	1043	202.18	463	5.84
553.5	1044.6	202.58	463.5	5.84
554	1046.3	202.54	464	5.84
554.5	1047.8	203.18	464.5	5.84
555	1049.5	203.12	465	5.84
555.5	1050.7	203.4	465.5	5.84
556	1052	203.47	466	5.84
556.5	1053.9	203.81	466.5	5.84
557	1056.1	204.1	467	5.84
557.5	1058.1	204.64	467.5	5.83
558	1059.7	204.96	468	5.83
558.5	1061.3	205.16	468.5	5.83
559	1063.1	205.43	469	5.83
559.5	1064.9	205.77	469.5	5.83
560	1066.7	206.15	470	5.83
560.5	1068.9	206.39	470.5	5.83
561	1070.1	206.37	471	5.83
561.5	1071.6	206.88	471.5	5.83
562	1073.3	206.9	472	5.83
562.5	1075.3	207.43	472.5	5.83
563	1077.6	207.78	473	5.83
563.5	1079.6	208.1	473.5	5.83
564	1081.4	208.37	474	5.82
564.5	1083.6	208.83	474.5	5.83
565	1085.3	209	475	5.83
565.5	1086.8	209.35	475.5	5.83
566	1089.1	209.48	476	5.82
566.5	1091.5	210.16	476.5	5.82
567	1093.2	210.4	477	5.82
567.5	1095.1	210.54	477.5	5.82
568	1096.9	211.05	478	5.82
568.5	1099.6	211.38	478.5	5.82
569	1101.4	211.84	479	5.82
569.5	1103.1	212.2	479.5	5.82
570	1104.1	212.29	480	5.81
570.5	1105.9	212.44	480.5	5.82
571	1108.9	213.03	481	5.82
571.5	1111.8	213.7	481.5	5.82
572	1113.9	214.01	482	5.82
572.5	1116	214.59	482.5	5.82
573	1118.5	214.47	483	5.82
573.5	1120.6	215.01	483.5	5.82
574	1123.1	215.57	484	5.82
574.5	1125.4	216.18	484.5	5.82
575	1128.2	216.53	485	5.81
575.5	1130.2	216.95	485.5	5.82
576	1132.3	217.09	486	5.81
576.5	1134.4	217.67	486.5	5.81
577	1136.3	218.05	487	5.81
577.5	1137.8	217.84	487.5	5.81
578	1139.4	218.18	488	5.81
578.5	1141.3	218.66	488.5	5.81
579	1143.4	218.98	489	5.81
579.5	1145.4	219.31	489.5	5.81
580	1147	219.54	490	5.81
580.5	1148.6	220.01	490.5	5.81
581	1150.8	220.04	491	5.81
581.5	1153.4	220.54	491.5	5.81
582	1156.2	221.27	492	5.81
582.5	1159.2	221.67	492.5	5.81
583	1161.9	222.33	493	5.81
583.5	1163.9	222.57	493.5	5.81
584	1165.9	222.9	494	5.81
584.5	1168.4	223.48	494.5	5.81
585	1170.5	223.84	495	5.8
585.5	1172.1	224.02	495.5	5.81
586	1174.3	224.42	496	5.81
586.5	1176.8	224.93	496.5	5.8
587	1179.1	225.21	497	5.81
587.5	1181.1	225.57	497.5	5.8
588	1181.9	225.6	498	5.81
588.5	1183.9	225.85	498.5	5.81
589	1186.7	226.65	499	5.81
589.5	1189.8	226.96	499.5	5.8
590	1192	227.38	500	5.8
590.5	1193.4	227.52	500.5	5.8
591	1195.3	227.85	501	5.8
591.5	1197.2	228.03	501.5	5.8
592	1199.7	228.46	502	5.8
592.5	1201.7	228.8	502.5	5.8
593	1204.5	229.34	503	5.8
593.5	1207.5	229.86	503.5	5.8
594	1211.7	231.08	504	5.8
594.5	1215.9	232.15	504.5	5.8
595	1218.1	232.24	505	5.8
595.5	1220.3	232.51	505.5	5.79
596	1222.7	233.06	506	5.8
596.5	1225.3	233.71	506.5	5.8
597	1228.4	234.31	507	5.8
597.5	1230.3	234.68	507.5	5.8
598	1232.6	234.92	508	5.79
598.5	1234.4	235.16	508.5	5.79
599	1236.3	235.37	509	5.79
599.5	1238.5	235.7	509.5	5.8
600	1241	236.19	510	5.79
600.5	1242.9	236.49	510.5	5.79
601	1245.7	236.9	511	5.8
601.5	1249.3	237.39	511.5	5.79
602	1251.5	237.78	512	5.79
602.5	1253.8	238.32	512.5	5.79
603	1256.8	238.79	513	5.79
603.5	1258.6	239.14	513.5	5.79
604	1260.1	238.97	514	5.79
604.5	1261.9	239.41	514.5	5.79
605	1263.9	239.66	515	5.79
605.5	1267.6	240.24	515.5	5.79
606	1269.5	240.63	516	5.79
606.5	1270.9	240.81	516.5	5.79
607	1274.9	241.82	517	5.79
607.5	1279	242.84	517.5	5.79
608	1282	243.44	518	5.78
608.5	1285.1	243.95	518.5	5.78
609	1287.8	244.47	519	5.79
609.5	1289	244.49	519.5	5.78
610	1290	244.46	520	5.78
610.5	1293.1	245.27	520.5	5.78
611	1295.8	245.55	521	5.78
611.5	1297.9	245.94	521.5	5.78
612	1299.6	246.06	522	5.79
612.5	1302.2	246.45	522.5	5.78
613	1304.1	246.9	523	5.78
613.5	1305.4	246.67	523.5	5.78
614	1307.7	247.26	524	5.78
614.5	1310.6	247.69	524.5	5.78
615	1313	248.08	525	5.78
615.5	1315.9	248.46	525.5	5.78
616	1319.2	249.26	526	5.78
616.5	1321.8	249.79	526.5	5.78
617	1324.2	249.96	527	5.78
617.5	1326.9	250.68	527.5	5.78
618	1329.3	251.13	528	5.78
618.5	1332.4	251.58	528.5	5.78
619	1334.9	252.07	529	5.78
619.5	1337.3	252.43	529.5	5.78
620	1340.1	253.08	530	5.78
620.5	1342.2	253.34	530.5	5.78
621	1344.1	253.52	531	5.78
621.5	1346.7	253.73	531.5	5.78
622	1349.3	254.39	532	5.77
622.5	1351.8	254.65	532.5	5.77
623	1354.2	255.33	533	5.77
623.5	1356.1	255.59	533.5	5.77
624	1358.7	255.83	534	5.77
624.5	1360.5	256.08	534.5	5.77
625	1363.4	256.7	535	5.77
625.5	1365.9	256.95	535.5	5.77
626	1365.6	256.7	536	5.77
626.5	1367.9	257.42	536.5	5.77
627	1370.9	258.02	537	5.77
627.5	1373.7	258.37	537.5	5.77
628	1376.3	258.64	538	5.77
628.5	1378.5	258.99	538.5	5.77
629	1380.9	259.34	539	5.77
629.5	1383.5	259.7	539.5	5.77
630	1385.3	260.19	540	5.77
630.5	1387.9	260.55	540.5	5.77
631	1391	261.03	541	5.77
631.5	1393.1	261.67	541.5	5.77
632	1395	261.68	542	5.77
632.5	1397.9	262.17	542.5	5.77
633	1401.5	262.91	543	5.77
633.5	1403.8	263.33	543.5	5.77
634	1406	263.85	544	5.76
634.5	1409.3	264.34	544.5	5.76
635	1411.7	264.62	545	5.77
635.5	1413.5	265.12	545.5	5.77
636	1416.2	265.31	546	5.76
636.5	1418.9	265.88	546.5	5.76
637	1420.9	266.29	547	5.76
637.5	1423.8	266.52	547.5	5.76
638	1426.4	267.02	548	5.76
638.5	1430.3	267.86	548.5	5.76
639	1432.6	268.48	549	5.76
639.5	1434.9	268.94	549.5	5.76
640	1436.9	268.99	550	5.76
640.5	1439.4	269.52	550.5	5.76
641	1441.7	270.04	551	5.76
641.5	1444.9	270.31	551.5	5.76
642	1446.9	270.84	552	5.76
642.5	1449.8	270.98	552.5	5.76
643	1451.6	271.31	553	5.76
643.5	1454.2	272.08	553.5	5.76
644	1458.8	272.76	554	5.76
644.5	1461.2	273.32	554.5	5.76
645	1463.8	273.83	555	5.75
645.5	1467.7	274.77	555.5	5.76
646	1470.8	275.49	556	5.75
646.5	1473.5	275.74	556.5	5.76
647	1476.3	276.11	557	5.75
647.5	1479.5	276.64	557.5	5.75
648	1482.6	277.29	558	5.75
648.5	1485.4	277.84	558.5	5.75
649	1489	278.76	559	5.75
649.5	1491.2	278.88	559.5	5.75
650	1494.5	279.68	560	5.75
650.5	1497.4	280.02	560.5	5.75
651	1501.4	281.16	561	5.75
651.5	1503.5	281.29	561.5	5.75
652	1504.5	281.63	562	5.75
652.5	1505.2	281.6	562.5	5.75
653	1506.1	282.04	563	5.75
653.5	1507.2	282.3	563.5	5.75
654	1511.1	283.51	564	5.75
654.5	1515.3	284.02	564.5	5.75
655	1519.2	284.38	565	5.75
655.5	1522.5	284.56	565.5	5.75
656	1526.7	285.36	566	5.74
656.5	1529.3	285.78	566.5	5.75
657	1533.2	286.52	567	5.75
657.5	1535.6	286.81	567.5	5.74
658	1539.6	287.57	568	5.74
658.5	1543.3	288.48	568.5	5.74
659	1547	289.09	569	5.74
659.5	1549.7	289.41	569.5	5.74
660	1551.5	289.8	570	5.74
660.5	1557.5	290.83	570.5	5.74
661	1559.3	291.26	571	5.74
661.5	1562	291.7	571.5	5.74
662	1566.1	292.62	572	5.74
662.5	1568.9	293.23	572.5	5.74
663	1570.8	293.27	573	5.74
663.5	1573.1	293.5	573.5	5.74
664	1575.4	294.05	574	5.74
664.5	1580	294.75	574.5	5.74
665	1585.5	296.17	575	5.74
665.5	1588.8	297.12	575.5	5.74
666	1590.5	297.13	576	5.74
666.5	1592.3	297.54	576.5	5.74
667	1595.4	298.04	577	5.74
667.5	1597.4	298.22	577.5	5.74
668	1599.7	298.46	578	5.74
668.5	1602	298.5	578.5	5.74
669	1604.6	298.89	579	5.73
669.5	1607.8	299.63	579.5	5.73
670	1610.1	299.87	580	5.73
670.5	1612.1	299.98	580.5	5.73
671	1614.3	300.2	581	5.73
671.5	1618.2	301.16	581.5	5.74
672	1621.7	301.5	582	5.73
672.5	1624.6	302.17	582.5	5.73
673	1627.2	302.51	583	5.73
673.5	1629.3	302.8	583.5	5.73
674	1632.9	303.47	584	5.73
674.5	1635.4	303.7	584.5	5.73
675	1638.1	304.09	585	5.73
675.5	1640	304.26	585.5	5.73
676	1642.1	304.43	586	5.73
676.5	1644	304.95	586.5	5.72
677	1646.5	305.28	587	5.73
677.5	1645.9	304.95	587.5	5.73
678	1648.7	305.49	588	5.73
678.5	1651.9	306.26	588.5	5.72
679	1656.5	307.18	589	5.72
679.5	1661.9	308.09	589.5	5.72
680	1666.6	309.2	590	5.72
680.5	1668.3	309.61	590.5	5.72
681	1667.1	309.47	591	5.72
681.5	1672.2	310.47	591.5	5.72
682	1675.7	310.98	592	5.72
682.5	1678.7	311.38	592.5	5.72
683	1682.5	311.88	593	5.72
683.5	1684.7	312.07	593.5	5.72
684	1686.8	312.26	594	5.72
684.5	1689.6	312.91	594.5	5.72
685	1692	313.17	595	5.72
685.5	1695.8	313.94	595.5	5.72
686	1700.2	314.96	596	5.72
686.5	1702.4	315.23	596.5	5.72
687	1707	315.86	597	5.72
687.5	1709.9	316.29	597.5	5.72
688	1712.5	317.11	598	5.72
688.5	1715	317.5	598.5	5.72
689	1719.2	318.2	599	5.72
689.5	1722.3	318.89	599.5	5.72
690	1726.1	319.56	600	5.72
690.5	1729.4	320.29	600.5	5.72
691	1732.3	320.73	601	5.72
691.5	1734.8	320.84	601.5	5.72
692	1737.5	321.63	602	5.71
692.5	1740.4	322.1	602.5	5.72
693	1744.9	322.99	603	5.71
693.5	1748.5	323.59	603.5	5.72
694	1751.6	324.2	604	5.71
694.5	1753.8	324.83	604.5	5.71
695	1757.3	325.13	605	5.71
695.5	1759.1	325.52	605.5	5.72
696	1764	326.5	606	5.71
696.5	1767.9	327.19	606.5	5.71
697	1773.8	328.59	607	5.71
697.5	1777.3	329.42	607.5	5.71
698	1779.1	329.54	608	5.71
698.5	1781.4	329.85	608.5	5.72
699	1785.4	330.69	609	5.71
699.5	1783.7	330.42	609.5	5.71
700	1786.1	330.98	610	5.71
700.5	1791.3	332.19	610.5	5.71
701	1795.6	332.89	611	5.71
701.5	1798.8	333.56	611.5	5.71
702	1802.3	333.74	612	5.71
702.5	1805.5	334.48	612.5	5.71
703	1808.9	335.03	613	5.71
703.5	1813.7	335.72	613.5	5.71
704	1816.5	336.3	614	5.71
704.5	1821.5	337.27	614.5	5.7
705	1825.9	338.35	615	5.7
705.5	1830.3	339.28	615.5	5.7
706	1833.9	339.87	616	5.7
706.5	1835.1	339.73	616.5	5.71
707	1838.4	340.29	617	5.7
707.5	1841.7	341.15	617.5	5.7
708	1845.4	341.45	618	5.7
708.5	1847.3	341.68	618.5	5.7
709	1851	342.42	619	5.7
709.5	1854.7	343.01	619.5	5.7
710	1857.2	343.49	620	5.7
710.5	1862.5	344.48	620.5	5.7
711	1864.8	344.85	621	5.7
711.5	1869.7	346.04	621.5	5.7
712	1873.9	346.57	622	5.7
712.5	1876.3	347.16	622.5	5.7
713	1881.1	348.41	623	5.7
713.5	1884.3	348.55	623.5	5.7
714	1888.6	349.59	624	5.7
714.5	1894.3	351.03	624.5	5.7
715	1893.8	351.3	625	5.7
715.5	1895.5	351.66	625.5	5.7
716	1896.1	351.72	626	5.7
716.5	1901.8	353.16	626.5	5.7
717	1905.3	353.41	627	5.7
717.5	1911.3	354.42	627.5	5.7
718	1915.4	354.83	628	5.7
718.5	1918.4	355.81	628.5	5.7
719	1921.8	356.23	629	5.7
719.5	1924.4	357.27	629.5	5.7
720	1927	357.49	630	5.7
720.5	1931.4	358.04	630.5	5.69
721	1936.7	359.56	631	5.69
721.5	1943.9	360.83	631.5	5.69
722	1947.3	361.38	632	5.69
722.5	1951.4	361.78	632.5	5.69
723	1954.7	362.13	633	5.69
723.5	1958.9	363.11	633.5	5.69
724	1968.1	365.47	634	5.69
724.5	1974.9	367.14	634.5	5.7
725	1976.7	367.49	635	5.69
725.5	1976.3	367.59	635.5	5.69
726	1979.2	367.54	636	5.69
726.5	1982.5	368.1	636.5	5.69
727	1986.4	368.45	637	5.69
727.5	1987.2	368.32	637.5	5.69
728	1987.3	368.58	638	5.69
728.5	1987	368.31	638.5	5.69
729	1989.7	368.43	639	5.69
729.5	1995.4	369.64	639.5	5.69
730	2000.2	371.05	640	5.69
730.5	2003.7	371.64	640.5	5.69
731	2004.1	371.87	641	5.69
731.5	2006.1	372.73	641.5	5.68
732	2007.1	372.94	642	5.68
732.5	2010.5	373.42	642.5	5.68
733	2013.2	374.02	643	5.69
733.5	2016.6	374.49	643.5	5.69
734	2019.2	374.69	644	5.69
734.5	2020.9	374.57	644.5	5.69
735	2023.4	374.92	645	5.69
735.5	2022.2	374.61	645.5	5.69
736	2023.3	374.81	646	5.69
736.5	2025.4	375.07	646.5	5.69
737	2027.1	375.48	647	5.68
737.5	2029.6	375.82	647.5	5.69
738	2034.1	376.47	648	5.68
738.5	2039.4	377.64	648.5	5.68
739	2043.5	378.18	649	5.68
739.5	2046.5	378.47	649.5	5.68
740	2050.2	379.02	650	5.69
740.5	2053.8	379.3	650.5	5.68
741	2060.8	381.05	651	5.68
741.5	2064.9	381.65	651.5	5.69
742	2068.9	382.27	652	5.68
742.5	2068.2	382.48	652.5	5.68
743	2070.7	382.76	653	5.68
743.5	2071.3	382.78	653.5	5.68
744	2068.9	383.41	654	5.68
744.5	2073.6	384.58	654.5	5.68
745	2075.1	385.93	655	5.68
745.5	2077.8	386.31	655.5	5.68
746	2083.2	387.17	656	5.68
746.5	2087.1	387.62	656.5	5.68
747	2090.9	387.7	657	5.68
747.5	2094.1	387.87	657.5	5.68
748	2099.4	388.73	658	5.68
748.5	2105.6	389.97	658.5	5.68
749	2109.8	390.56	659	5.67
749.5	2112.7	390.85	659.5	5.67
750	2116.8	391.12	660	5.67
750.5	2121	391.64	660.5	5.67
751	2126.1	393.04	661	5.67
751.5	2129.8	393.4	661.5	5.67
752	2134.6	394.2	662	5.67
752.5	2139.5	394.76	662.5	5.67
753	2144.2	395.96	663	5.67
753.5	2146.8	396.77	663.5	5.67
754	2147.9	397.25	664	5.67
754.5	2147.3	397.29	664.5	5.67
755	2149.3	397.27	665	5.67
755.5	2153.8	398.23	665.5	5.67
756	2156.6	398.83	666	5.67
756.5	2159.2	399.1	666.5	5.67
757	2161.4	399.55	667	5.67
757.5	2166.8	400.29	667.5	5.67
758	2172	401.42	668	5.67
758.5	2175.2	401.77	668.5	5.67
759	2178.4	401.83	669	5.67
759.5	2176.9	401.87	669.5	5.67
760	2177.9	402.19	670	5.67
760.5	2183.5	402.38	670.5	5.67
761	2189.2	403.17	671	5.67
761.5	2194.4	405.03	671.5	5.66
762	2198.3	405.14	672	5.66
762.5	2203	405.7	672.5	5.66
763	2209.3	407.15	673	5.67
763.5	2214.2	407.88	673.5	5.66
764	2210.3	408.11	674	5.67
764.5	2214.4	409.21	674.5	5.67
765	2220.4	409.91	675	5.66
765.5	2225.5	411.2	675.5	5.66
766	2229.9	413.33	676	5.67
766.5	2231.6	413.23	676.5	5.67
767	2237.8	413.93	677	5.66
767.5	2246	415.49	677.5	5.66
768	2253.8	417.33	678	5.66
768.5	2258.1	418.64	678.5	5.66
769	2262.7	419.47	679	5.66
769.5	2267.3	420.28	679.5	5.66
770	2273.4	421.49	680	5.66
770.5	2273.1	421.66	680.5	5.66
771	2277.5	422.77	681	5.66
771.5	2278.2	423.08	681.5	5.66
772	2281.5	423.82	682	5.66
772.5	2287.1	424.63	682.5	5.66
773	2289.5	425.51	683	5.66
773.5	2290.9	426.11	683.5	5.66
774	2294.6	426.39	684	5.66
774.5	2295.7	426.46	684.5	5.66
775	2299.6	427.4	685	5.66
775.5	2298.7	427.72	685.5	5.65
776	2300.8	428.27	686	5.66
776.5	2306.1	429.51	686.5	5.66
777	2311.2	430.46	687	5.66
777.5	2318	431.57	687.5	5.66
778	2322	432.9	688	5.66
778.5	2322.3	432.69	688.5	5.66
779	2325.9	433.24	689	5.65
779.5	2330.4	435.11	689.5	5.65
780	2329.7	435.17	690	5.66
780.5	2332.5	436.14	690.5	5.65
781	2338.8	437.1	691	5.65
781.5	2337.8	437.22	691.5	5.66
782	2340.4	436.72	692	5.65
782.5	2342.7	436.13	692.5	5.65
783	2345.2	436.46	693	5.65
783.5	2345.1	436.83	693.5	5.65
784	2342.3	436.51	694	5.65
784.5	2343.8	435.82	694.5	5.65
785	2346.2	436.09	695	5.65
785.5	2349.1	436.78	695.5	5.65
786	2353	437.34	696	5.65
786.5	2358	438.05	696.5	5.65
787	2361.4	437.93	697	5.65
787.5	2365.4	439.42	697.5	5.65
788	2366.9	439.77	698	5.65
788.5	2369.2	439.53	698.5	5.66
789	2372	439.06	699	5.65
789.5	2371.2	439.72	699.5	5.65
790	2375	440.2	700	5.65
790.5	2382.3	441.45	700.5	5.65
791	2388.3	443.55	701	5.65
791.5	2395.2	444.37	701.5	5.65
792	2397.4	445.44	702	5.65
792.5	2401.8	447.69	702.5	5.65
793	2401.2	448.19	703	5.65
793.5	2389.5	445.87	703.5	5.64
794	2395	445.5	704	5.65
794.5	2398.2	445.56	704.5	5.65
795	2397.9	445.97	705	5.65
795.5	2395.8	445.03	705.5	5.64
796	2399.8	444.9	706	5.65
796.5	2406.3	446.11	706.5	5.65
797	2408.8	446.45	707	5.65
797.5	2413.2	447.15	707.5	5.65
798	2416.8	448.9	708	5.64
798.5	2420.3	450.1	708.5	5.64
799	2421.7	449.69	709	5.65
799.5	2430.5	451.24	709.5	5.64
800	2437	452.42	710	5.64
800.5	2440.1	452.49	710.5	5.65
801	2441.4	452.51	711	5.64
801.5	2443.4	453.68	711.5	5.64
802	2450	455.34	712	5.64
802.5	2453.6	455.8	712.5	5.64
803	2451.9	456.36	713	5.64
803.5	2459.9	457.68	713.5	5.64
804	2469.3	458.4	714	5.64
804.5	2474.3	459.51	714.5	5.64
805	2471.2	459.76	715	5.64
805.5	2477.3	459.46	715.5	5.64
806	2482.7	460	716	5.64
806.5	2484.9	460.49	716.5	5.64
807	2484.7	462.53	717	5.64
807.5	2487.6	464.25	717.5	5.64
808	2487.4	465.22	718	5.64
808.5	2494.2	465.61	718.5	5.64
809	2497.8	466.05	719	5.64
809.5	2500.8	467.28	719.5	5.64
810	2506.2	467.88	720	5.64
810.5	2511.9	469.22	720.5	5.64
811	2516.9	470.08	721	5.63
811.5	2514.5	469.51	721.5	5.64
812	2516.8	469.85	722	5.64
812.5	2519.8	470.17	722.5	5.64
813	2524	470.25	723	5.64
813.5	2527.6	470.61	723.5	5.63
814	2534.8	470.91	724	5.64
814.5	2539.6	471.24	724.5	5.64
815	2537.9	472.28	725	5.64
815.5	2540.3	473.78	725.5	5.64
816	2538.4	472.94	726	5.64
816.5	2537.2	473.27	726.5	5.64
817	2538.3	473.64	727	5.64
817.5	2541.8	473.43	727.5	5.63
818	2545.9	474.39	728	5.64
818.5	2541	474.58	728.5	5.63
819	2544.3	474.32	729	5.64
819.5	2544.9	474.93	729.5	5.63
820	2547	475.48	730	5.63
820.5	2555.3	476.63	730.5	5.63
821	2563.6	478.68	731	5.63
821.5	2565.2	478.84	731.5	5.63
822	2564.6	478.89	732	5.63
822.5	2567.4	478.76	732.5	5.63
823	2570.7	478.63	733	5.63
823.5	2575	479.33	733.5	5.63
824	2576.4	479.19	734	5.63
824.5	2572.9	476.9	734.5	5.63
825	2576.2	477.03	735	5.63
825.5	2579	476.72	735.5	5.63
826	2577.7	477.71	736	5.63
826.5	2578.7	478.82	736.5	5.62
827	2585.9	479.24	737	5.63
827.5	2593.9	479.77	737.5	5.62
828	2598.6	480.16	738	5.62
828.5	2604.3	480.05	738.5	5.63
829	2612.7	481.37	739	5.63
829.5	2613.4	482.43	739.5	5.63
830	2615	482.98	740	5.63
830.5	2621.5	485.01	740.5	5.63
831	2627.3	485.34	741	5.63
831.5	2627.9	485.75	741.5	5.63
832	2629.5	486.39	742	5.63
832.5	2635.5	487.03	742.5	5.63
833	2643.4	488.22	743	5.63
833.5	2645.9	489.82	743.5	5.62
834	2649.7	490.27	744	5.62
834.5	2650	490.62	744.5	5.62
835	2647.2	490.85	745	5.62
835.5	2652.5	491.59	745.5	5.62
836	2660.2	492.47	746	5.62
836.5	2663.3	493.36	746.5	5.62
837	2657.5	492.85	747	5.62
837.5	2653.6	493.33	747.5	5.62
838	2660.1	495.67	748	5.62
838.5	2660.4	495.96	748.5	5.62
839	2659.7	495.25	749	5.62
839.5	2667.9	496.31	749.5	5.63
840	2677	497.45	750	5.62
840.5	2684.3	499.13	750.5	5.62
841	2686.3	499.44	751	5.62
841.5	2690.3	500.55	751.5	5.62
842	2696.6	502.72	752	5.62
842.5	2697.5	502.02	752.5	5.62
843	2702.6	501.98	753	5.62
843.5	2700.4	502.12	753.5	5.62
844	2705.3	503.56	754	5.61
844.5	2710.3	505.16	754.5	5.62
845	2712.9	505.37	755	5.62
845.5	2716.5	506.41	755.5	5.62
846	2717.1	507.52	756	5.62
846.5	2717	508.57	756.5	5.62
847	2717	509.25	757	5.62
847.5	2720.5	509.95	757.5	5.62
848	2721.7	508.58	758	5.62
848.5	2725.6	508.82	758.5	5.62
849	2730.5	508.83	759	5.62
849.5	2734.6	509.02	759.5	5.62
850	2737.6	509.43	760	5.62
850.5	2740	508.89	760.5	5.61
851	2744.4	510.02	761	5.62
851.5	2746	509.82	761.5	5.61
852	2744.2	510.03	762	5.62
852.5	2750.3	510.7	762.5	5.61
853	2755.2	510.74	763	5.61
853.5	2755.8	511.36	763.5	5.61
854	2760.9	511.36	764	5.61
854.5	2762.7	511.68	764.5	5.61
855	2768.5	512.34	765	5.61
855.5	2769	513.46	765.5	5.61
856	2760.1	513.06	766	5.61
856.5	2752.6	511.94	766.5	5.61
857	2749.5	510.57	767	5.61
857.5	2747.5	510.05	767.5	5.61
858	2748.5	509.55	768	5.61
858.5	2749.5	509.69	768.5	5.61
859	2751.4	510.29	769	5.62
859.5	2758.6	512.18	769.5	5.61
860	2768.2	515.14	770	5.61
860.5	2769.9	515.32	770.5	5.61
861	2771.2	516.11	771	5.61
861.5	2774.9	517.45	771.5	5.61
862	2778.4	516.83	772	5.61
862.5	2783.3	517.68	772.5	5.61
863	2779.2	516.76	773	5.61
863.5	2783	517.01	773.5	5.61
864	2787.7	517.67	774	5.61
864.5	2789.7	517.49	774.5	5.61
865	2791.6	517.36	775	5.61
865.5	2797.5	518.01	775.5	5.61
866	2802.7	518.97	776	5.61
866.5	2807.3	519.71	776.5	5.61
867	2810.5	520.31	777	5.6
867.5	2815	520.8	777.5	5.61
868	2818.7	521.2	778	5.61
868.5	2822.2	521.83	778.5	5.6
869	2819.8	520.96	779	5.61
869.5	2824.7	521.26	779.5	5.6
870	2830.7	521.15	780	5.6
870.5	2836	522.34	780.5	5.61
871	2840.6	523.05	781	5.61
871.5	2839.5	522.46	781.5	5.6
872	2839.3	522.32	782	5.61
872.5	2843.9	523.23	782.5	5.61
873	2848.6	523.51	783	5.61
873.5	2847.4	523.27	783.5	5.6
874	2846.3	523.33	784	5.6
874.5	2847.9	522.45	784.5	5.6
875	2849	522.17	785	5.6
875.5	2851.2	521.82	785.5	5.6
876	2854.4	522.4	786	5.6
876.5	2854.3	521.74	786.5	5.6
877	2858.2	521.16	787	5.6
877.5	2860.3	521.63	787.5	5.6
878	2863.5	522	788	5.6
878.5	2867.9	522.35	788.5	5.6
879	2871.3	523.38	789	5.6
879.5	2875.1	523.88	789.5	5.6
880	2881.3	524.69	790	5.6
880.5	2882.5	524.79	790.5	5.6
881	2879.3	524.4	791	5.6
881.5	2885.4	524.63	791.5	5.6
882	2888	524.51	792	5.6
882.5	2889	523.91	792.5	5.6
883	2891.3	523.99	793	5.6
883.5	2897.6	525.11	793.5	5.59
884	2899.7	525.75	794	5.6
884.5	2901.7	525.66	794.5	5.59
885	2902.5	525.9	795	5.59
885.5	2902	526.84	795.5	5.6
886	2907.7	527.16	796	5.6
886.5	2912.4	527.45	796.5	5.6
887	2916.1	527.47	797	5.6
887.5	2919.3	527.68	797.5	5.6
888	2922.7	527.94	798	5.59
888.5	2924.2	528.5	798.5	5.59
889	2930.9	529.37	799	5.6
889.5	2939.2	530.82	799.5	5.6
890	2939.4	531.33	800	5.6
890.5	2937.4	532.4	800.5	5.6
891	2936.2	532.7	801	5.59
891.5	2940.6	532.38	801.5	5.59
892	2949.1	533.48	802	5.59
892.5	2950.7	532.83	802.5	5.6
893	2953.9	532.98	803	5.59
893.5	2956.5	533.9	803.5	5.59
894	2951.5	533.18	804	5.6
894.5	2943.6	532.87	804.5	5.59
895	2945.3	532.16	805	5.6
895.5	2951.4	532.86	805.5	5.59
896	2955.4	532.84	806	5.59
896.5	2958.3	532.8	806.5	5.59
897	2960.2	532.75	807	5.59
897.5	2958.7	532.35	807.5	5.59
898	2960.6	532.03	808	5.59
898.5	2938.6	531.52	808.5	5.59
899	2953.6	532.82	809	5.59
899.5	2964.5	533.94	809.5	5.59
900	2964.9	533.79	810	5.59
900.5	2967.8	533.45	810.5	5.59
901	2972.9	533.95	811	5.59
901.5	2977.9	534.54	811.5	5.59
902	2986	535.47	812	5.59
902.5	2993.9	536.34	812.5	5.59
903	2993.1	536.29	813	5.59
903.5	2994.8	536.82	813.5	5.59
904	2995.1	536.66	814	5.59
904.5	2996.7	536.84	814.5	5.59
905	3001.3	537.21	815	5.59
905.5	3005.8	538.41	815.5	5.59
906	3008.1	538.03	816	5.59
906.5	3012	537.8	816.5	5.59
907	3018	538.87	817	5.59
907.5	3017.1	539.28	817.5	5.59
908	3016.1	539.32	818	5.59
908.5	3017.6	539.19	818.5	5.59
909	3025.6	540.64	819	5.59
909.5	3025.3	539.46	819.5	5.59
910	3030.2	540.09	820	5.59
910.5	3027.2	540.33	820.5	5.58
911	3034.1	541.5	821	5.59
911.5	3037.8	541.54	821.5	5.59
912	3035.6	540.82	822	5.58
912.5	3041.9	542.04	822.5	5.59
913	3046.5	542.31	823	5.59
913.5	3047.9	542.3	823.5	5.58
914	3051.4	543.44	824	5.59
914.5	3054.6	544.81	824.5	5.58
915	3055.3	545.06	825	5.59
915.5	3054.7	544.55	825.5	5.58
916	3064.7	546.53	826	5.58
916.5	3072.4	548.2	826.5	5.59
917	3077.2	549.62	827	5.58
917.5	3073.1	549.25	827.5	5.58
918	3076.9	551.04	828	5.58
918.5	3075.3	551.21	828.5	5.58
919	3066.8	549.77	829	5.58
919.5	3074.8	550.09	829.5	5.58
920	3080.2	550.81	830	5.58
920.5	3087.7	551.58	830.5	5.58
921	3090.2	551.84	831	5.58
921.5	3094.9	552.42	831.5	5.58
922	3101.1	554.02	832	5.58
922.5	3100.5	554.71	832.5	5.58
923	3084.9	552.74	833	5.59
923.5	3078.4	551.91	833.5	5.58
924	3073.1	551.15	834	5.58
924.5	3075.7	551.26	834.5	5.58
925	3076.7	551.71	835	5.58
925.5	3076	551.17	835.5	5.58
926	3076.4	551.28	836	5.58
926.5	3075.1	550.72	836.5	5.58
927	3076.6	550.72	837	5.58
927.5	3076.9	549.94	837.5	5.59
928	3083.2	550.62	838	5.58
928.5	3086	550.53	838.5	5.58
929	3087.7	550.51	839	5.58
929.5	3089.6	550.25	839.5	5.58
930	3096.9	551.78	840	5.58
930.5	3102.4	551.86	840.5	5.58
931	3106.5	552.85	841	5.58
931.5	3111.7	553.12	841.5	5.58
932	3117.7	554.49	842	5.58
932.5	3118.1	555.79	842.5	5.58
933	3122.4	556.29	843	5.58
933.5	3107.5	555.24	843.5	5.58
934	3110.3	554.95	844	5.58
934.5	3112	554.78	844.5	5.58
935	3113.2	555.2	845	5.57
935.5	3114.7	554.35	845.5	5.58
936	3122.1	555.88	846	5.57
936.5	3125.1	555.6	846.5	5.57
937	3135.5	556.9	847	5.57
937.5	3134.8	557.14	847.5	5.58
938	3136.6	557.13	848	5.58
938.5	3145.6	558.21	848.5	5.58
939	3149.7	558.48	849	5.58
939.5	3156.3	560.05	849.5	5.57
940	3152.6	559.75	850	5.58
940.5	3149.1	558.71	850.5	5.57
941	3151.5	558.56	851	5.57
941.5	3150.6	557.76	851.5	5.57
942	3153.2	558.13	852	5.58
942.5	3157.1	557.83	852.5	5.57
943	3157.3	557.66	853	5.57
943.5	3158	557.69	853.5	5.57
944	3162.3	558.91	854	5.57
944.5	3161.3	559.96	854.5	5.57
945	3166.8	560.8	855	5.57
945.5	3170.1	561.9	855.5	5.57
946	3175.7	563.16	856	5.57
946.5	3183.2	564.23	856.5	5.57
947	3185.1	564.54	857	5.57
947.5	3186.2	565.84	857.5	5.57
948	3180.7	565.8	858	5.57
948.5	3185.3	565.13	858.5	5.57
949	3180.9	563.43	859	5.57
949.5	3183.5	563.11	859.5	5.57
950	3191	563.76	860	5.57
950.5	3192.2	563.47	860.5	5.57
951	3190.6	562.36	861	5.57
951.5	3194.4	562.51	861.5	5.57
952	3196.7	563.05	862	5.57
952.5	3196.7	562.41	862.5	5.57
953	3194.6	562.05	863	5.57
953.5	3195.9	563.13	863.5	5.57
954	3201.5	563.54	864	5.57
954.5	3203.9	563.18	864.5	5.57
955	3207.2	563.31	865	5.57
955.5	3209.1	562.9	865.5	5.57
956	3209.9	563.35	866	5.57
956.5	3207.9	562.42	866.5	5.57
957	3211.1	561.96	867	5.57
957.5	3212.5	562.43	867.5	5.56
958	3209.7	562.32	868	5.57
958.5	3216.5	563.21	868.5	5.56
959	3220.6	563.2	869	5.57
959.5	3223.9	563.52	869.5	5.57
960	3225.9	563.35	870	5.57
960.5	3227	562.84	870.5	5.57
961	3227.8	562.75	871	5.56
961.5	3229.4	562.36	871.5	5.57
962	3234.1	563.17	872	5.56
962.5	3238.6	563.5	872.5	5.57
963	3245.9	565.38	873	5.56
963.5	3245.7	565.17	873.5	5.56
964	3247.7	565.37	874	5.56
964.5	3248	565.5	874.5	5.56
965	3254	566.81	875	5.56
965.5	3259.2	568.17	875.5	5.56
966	3260.7	568.64	876	5.57
966.5	3226.8	567.05	876.5	5.56
967	3239.8	570.97	877	5.57
967.5	3237.7	574.18	877.5	5.56
968	3257.7	583.57	878	5.56
968.5	3257.7	589.34	878.5	5.56
969	3242.3	589.84	879	5.57
881	17600	1470	879.5	5.56
881	17700	1470	880	5.56
881	17700	1470	880.5	5.56
882.667	17700	1480	881	5.56
882.667	17700	1480	881.5	5.57
882.667	17700	1480	882	5.56
884.333	17700	1480	882.5	5.56
884.333	17700	1480	883	5.56
884.333	17700	1480	883.5	5.56
884.333	17700	1480	884	5.56
886	17700	1480	884.5	5.56
886	17700	1480	885	5.56
886	17800	1480	885.5	5.56
887.667	17800	1480	886	5.56
887.667	17800	1480	886.5	5.56
887.667	17800	1480	887	5.56
889.333	17800	1480	887.5	5.55
889.333	17800	1480	888	5.56
889.333	17800	1490	888.5	5.56
889.333	17800	1490	889	5.55
891	17800	1490	889.5	5.55
891	17800	1490	890	5.55
891	17800	1490	890.5	5.55
892.667	17800	1490	891	5.55
892.667	17800	1490	891.5	5.55
892.667	17800	1490	892	5.55
894.333	17900	1490	892.5	5.55
894.333	17900	1490	893	5.55
894.333	17900	1490	893.5	5.55
894.333	17900	1500	894	5.55
896	17900	1500	894.5	5.55
896	17900	1500	895	5.54
896	17900	1500	895.5	5.55
897.667	17900	1500	896	5.54
897.667	17900	1500	896.5	5.55
897.667	17900	1500	897	5.55
899.333	17900	1500	897.5	5.54
899.333	18000	1500	898	5.54
899.333	18000	1500	898.5	5.54
899.333	18000	1500	899	5.55
901	18000	1500	899.5	5.55
901	18000	1500	900	5.54
901	18000	1500	900.5	5.54
902.667	18000	1500	901	5.54
902.667	18000	1510	901.5	5.54
902.667	18000	1510	902	5.55
904.333	18000	1510	902.5	5.54
904.333	18000	1510	903	5.55
904.333	18000	1510	903.5	5.54
904.333	18100	1510	904	5.54
906	18100	1510	904.5	5.54
906	18100	1510	905	5.54
906	18100	1510	905.5	5.54
907.667	18100	1510	906	5.54
907.667	18100	1510	906.5	5.54
907.667	18100	1510	907	5.54
909.333	18100	1510	907.5	5.54
909.333	18100	1510	908	5.54
909.333	18100	1510	908.5	5.54
909.333	18100	1520	909	5.54
911	18100	1520	909.5	5.54
911	18200	1520	910	5.54
911	18200	1520	910.5	5.54
912.667	18200	1520	911	5.54
912.667	18200	1520	911.5	5.54
912.667	18200	1520	912	5.54
914.333	18200	1520	912.5	5.54
914.333	18200	1520	913	5.54
914.333	18200	1520	913.5	5.54
914.333	18200	1520	914	5.54
916	18200	1520	914.5	5.53
916	18200	1520	915	5.54
916	18200	1520	915.5	5.54
917.667	18200	1530	916	5.54
917.667	18300	1530	916.5	5.53
917.667	18300	1530	917	5.53
919.333	18300	1530	917.5	5.53
919.333	18300	1530	918	5.53
919.333	18300	1530	918.5	5.54
919.333	18300	1530	919	5.54
921	18300	1530	919.5	5.53
921	18300	1530	920	5.53
921	18300	1530	920.5	5.53
922.667	18300	1530	921	5.53
922.667	18300	1530	921.5	5.53
922.667	18300	1530	922	5.53
924.333	18400	1530	922.5	5.53
924.333	18400	1540	923	5.53
924.333	18400	1540	923.5	5.53
924.333	18400	1540	924	5.53
926	18400	1540	924.5	5.53
926	18400	1540	925	5.53
926	18400	1540	925.5	5.53
927.667	18400	1540	926	5.53
927.667	18400	1540	926.5	5.53
927.667	18400	1540	927	5.53
929.333	18400	1540	927.5	5.53
929.333	18400	1540	928	5.53
929.333	18500	1540	928.5	5.53
929.333	18500	1540	929	5.53
931	18500	1550	929.5	5.53
931	18500	1550	930	5.53
931	18500	1550	930.5	5.53
932.667	18500	1550	931	5.53
932.667	18500	1550	931.5	5.53
932.667	18500	1550	932	5.53
934.333	18500	1550	932.5	5.53
934.333	18500	1550	933	5.53
934.333	18500	1550	933.5	5.53
934.333	18500	1550	934	5.53
936	18500	1550	934.5	5.53
936	18600	1550	935	5.53
936	18600	1550	935.5	5.53
937.667	18600	1550	936	5.52
937.667	18600	1550	936.5	5.52
937.667	18600	1560	937	5.53
939.333	18600	1560	937.5	5.52
939.333	18600	1560	938	5.52
939.333	18600	1560	938.5	5.52
939.333	18600	1560	939	5.53
941	18600	1560	939.5	5.52
941	18600	1560	940	5.53
941	18600	1560	940.5	5.53
942.667	18600	1560	941	5.52
942.667	18700	1560	941.5	5.52
942.667	18700	1560	942	5.53
944.333	18700	1560	942.5	5.53
944.333	18700	1560	943	5.53
944.333	18700	1560	943.5	5.53
944.333	18700	1560	944	5.52
946	18700	1560	944.5	5.52
946	18700	1570	945	5.52
946	18700	1570	945.5	5.52
947.667	18700	1570	946	5.52
947.667	18700	1570	946.5	5.53
947.667	18700	1570	947	5.52
949.333	18700	1570	947.5	5.52
949.333	18700	1570	948	5.52
949.333	18800	1570	948.5	5.52
949.333	18800	1570	949	5.52
951	18800	1570	949.5	5.52
951	18800	1570	950	5.53
951	18800	1570	950.5	5.52
952.667	18800	1570	951	5.52
952.667	18800	1570	951.5	5.52
952.667	18800	1580	952	5.51
954.333	18800	1580	952.5	5.52
954.333	18800	1580	953	5.52
954.333	18800	1580	953.5	5.52
954.333	18800	1580	954	5.52
956	18800	1580	954.5	5.51
956	18900	1580	955	5.52
956	18900	1580	955.5	5.52
957.667	18900	1580	956	5.52
957.667	18900	1580	956.5	5.52
957.667	18900	1580	957	5.52
959.333	18900	1580	957.5	5.52
959.333	18900	1580	958	5.52
959.333	18900	1580	958.5	5.52
959.333	18900	1580	959	5.52
961	18900	1590	959.5	5.52
961	18900	1590	960	5.51
961	18900	1590	960.5	5.52
962.667	19000	1590	961	5.52
962.667	19000	1590	961.5	5.52
962.667	19000	1590	962	5.52
964.333	19000	1590	962.5	5.52
964.333	19000	1590	963	5.51
964.333	19000	1590	963.5	5.51
964.333	19000	1590	964	5.52
966	19000	1590	964.5	5.52
966	19000	1590	965	5.51
966	19000	1590	965.5	5.51
967.667	19000	1590	966	5.52
967.667	19000	1600	966.5	5.51
967.667	19100	1600	967	5.52
969.333	19100	1600	967.5	5.51
969.333	19100	1600	968	5.51
969.333	19100	1600	968.5	5.51
969.333	19100	1600	969	5.51
971	19100	1600	969.5	5.52
971	19100	1600	970	5.51
971	19100	1600	970.5	5.51
972.667	19100	1600	971	5.51
972.667	19100	1600	971.5	5.51
972.667	19100	1600	972	5.52
974.333	19100	1600	972.5	5.51
974.333	19100	1600	973	5.51
974.333	19100	1600	973.5	5.51
974.333	19200	1600	974	5.51
976	19200	1610	974.5	5.51
976	19200	1610	975	5.51
976	19200	1610	975.5	5.51
977.667	19200	1610	976	5.51
977.667	19200	1610	976.5	5.51
977.667	19200	1610	977	5.51
979.333	19200	1610	977.5	5.51
979.333	19200	1610	978	5.5
979.333	19200	1610	978.5	5.51
979.333	19200	1610	979	5.51
981	19200	1610	979.5	5.51
981	19300	1610	980	5.51
981	19300	1610	980.5	5.51
982.667	19300	1620	981	5.51
982.667	19300	1620	981.5	5.51
982.667	19300	1620	982	5.51
984.333	19300	1620	982.5	5.51
984.333	19300	1620	983	5.51
984.333	19300	1620	983.5	5.51
984.333	19300	1620	984	5.51
986	19300	1620	984.5	5.51
986	19300	1620	985	5.51
986	19300	1620	985.5	5.51
987.667	19300	1620	986	5.51
987.667	19400	1620	986.5	5.51
987.667	19400	1620	987	5.51
989.333	19400	1620	987.5	5.51
989.333	19400	1620	988	5.51
989.333	19400	1620	988.5	5.5
989.333	19400	1630	989	5.51
991	19400	1630	989.5	5.51
991	19400	1630	990	5.51
991	19400	1630	990.5	5.51
992.667	19400	1630	991	5.51
992.667	19400	1630	991.5	5.51
992.667	19400	1630	992	5.5
994.333	19400	1630	992.5	5.51
994.333	19500	1630	993	5.51
994.333	19500	1630	993.5	5.51
994.333	19500	1630	994	5.51
996	19500	1630	994.5	5.51
996	19500	1640	995	5.51
996	19500	1640	995.5	5.5
997.667	19500	1640	996	5.51
997.667	19500	1640	996.5	5.5
997.667	19500	1640	997	5.5
999.333	19500	1640	997.5	5.5
[truncated: 810 more rows]

## Sheet:  S. Figure 7
(a)						(b)
Rheology			pH
Time	Storage Modulus	Loss Modulus	Time	pH		Strain	Storage Modulus	Loss Modulus
[min]	[Pa]	[Pa]	[min]			--
1	35697	16198	0	3.42		[%]	[Pa]	[Pa]
1.5	25668	15424	0.5	3.91		0.101	676.98	369.3
2	19385	13262	1	4		0.134	539.98	360.45
2.5	15139	11027	1.5	4.1		0.179	437.88	341.14
3	11852	8955.5	2	4.25		0.238	356.29	308.71
3.5	9151	6962.2	2.5	4.4		0.318	291.54	270
4	6424.9	5309.9	3	4.63		0.424	246.56	233.41
4.5	4471.5	3759	3.5	4.9		0.565	217.52	197
5	2730.4	2460.7	4	5.27		0.754	171.27	172.97
5.5	1575.1	1497.2	4.5	5.79		1.01	125.8	150.46
6	874.41	871.05	5	6.24		1.34	90.087	130.79
6.5	510.07	466.43	5.5	6.75		1.79	63.585	111.46
7	317.23	237.2	6	7.11		2.38	42.656	93.817
7.5	224.37	116.79	6.5	7.33		3.18	28.304	78.44
			7	7.48		4.24	18.139	65.227
300.5	35.43	14.559	7.5	7.59		5.65	11.347	54.638
301	40.747	16.356	8	7.7		7.54	7.4107	46.007
301.5	42.758	17.813	8.5	7.75		10.1	5.1113	38.876
302	44.447	18.485	9	7.78		13.4	3.8462	33.334
302.5	45.597	18.83	9.5	7.78		17.9	2.9473	28.656
303	47.145	19.141	10	7.78		23.8	2.4003	24.91
303.5	47.862	19.322	10.5	7.76		31.8	2.0204	21.47
304	48.898	19.399	11	7.75		42.4	1.719	18.632
304.5	49.81	19.544	11.5	7.72		56.5	1.5429	15.985
305	50.762	19.449	12	7.69		75.4	1.3674	13.613
305.5	51.558	19.249	12.5	7.66		101	1.2081	11.215
306	52.426	19.167	13	7.61		134	1.1095	8.7507
306.5	53.518	19.114	13.5	7.57		179	0.98454	6.5437
307	54.526	19.275	14	7.53		238	1.0476	4.3417
307.5	55.809	19.308	14.5	7.49		318	0.9898	1.5336
308	56.634	19.237	15	7.45		424	0.8275	1.3078
308.5	58.165	19.147	15.5	7.41		565	0.65688	1.1479
309	59.54	19.598	16	7.38		754	0.61445	1.0552
309.5	61.033	19.523	16.5	7.34		1010	0.74433	0.9441
310	62.564	19.775	17	7.31
310.5	64.204	20.124	17.5	7.29
311	65.721	20.292	18	7.26
311.5	67.204	20.471	18.5	7.23
312	69.004	20.878	19	7.21
312.5	70.572	21.15	19.5	7.2
313	72.266	21.432	20	7.18
313.5	74.162	21.781	20.5	7.16
314	75.593	22.274	21	7.14
314.5	77.273	22.728	21.5	7.13
315	79.129	23.058	22	7.11
315.5	80.847	23.747	22.5	7.1
316	82.33	24.063	23	7.08
316.5	84.015	24.724	23.5	7.06
317	85.405	25.252	24	7.06
317.5	86.86	26.043	24.5	7.05
318	88.337	26.504	25	7.04
318.5	89.626	27.107	25.5	7.03
319	91.044	27.554	26	7.01
319.5	92.382	28.282	26.5	7.01
320	93.613	29.027	27	7
320.5	94.708	29.515	27.5	6.99
321	95.905	30.427	28	6.98
321.5	96.325	31.056	28.5	6.97
322	97.3	31.914	29	6.96
322.5	98.327	32.601	29.5	6.95
323	98.906	33.134	30	6.94
323.5	99.798	34.034	30.5	6.94
324	100.66	34.646	31	6.94
324.5	101.41	35.911	31.5	6.92
325	102	36.189	32	6.92
325.5	102.86	37.082	32.5	6.9
326	103.41	37.61	33	6.9
326.5	103.75	38.18	33.5	6.89
327	104.64	39.003	34	6.89
327.5	104.84	39.636	34.5	6.88
328	105.96	40.294	35	6.88
328.5	106.95	40.7	35.5	6.87
329	107.58	41.289	36	6.86
329.5	107.89	42.107	36.5	6.86
330	108.78	42.847	37	6.85
330.5	108.25	43.419	37.5	6.84
331	108.81	44.125	38	6.84
331.5	109.61	44.871	38.5	6.83
332	110.42	44.978	39	6.83
332.5	111.74	45.854	39.5	6.82
333	112.43	46.076	40	6.82
333.5	113.42	46.26	40.5	6.81
334	113.9	46.703	41	6.81
334.5	114.88	47.361	41.5	6.81
335	115.78	47.703	42	6.8
335.5	116.32	48.068	42.5	6.79
336	116.92	48.615	43	6.79
336.5	117.24	48.866	43.5	6.79
337	118.15	49.695	44	6.78
337.5	118.61	49.879	44.5	6.78
338	119.74	50.393	45	6.77
338.5	119.96	50.885	45.5	6.77
339	121.15	51.171	46	6.76
339.5	121.62	51.778	46.5	6.76
340	122.74	52.186	47	6.76
340.5	123.54	52.919	47.5	6.75
341	124.4	53.325	48	6.75
341.5	125.97	53.99	48.5	6.74
342	126.14	54.484	49	6.74
342.5	127.07	54.931	49.5	6.73
343	127.54	55.562	50	6.73
343.5	128.84	55.779	50.5	6.72
344	129.03	56.296	51	6.72
344.5	129.78	56.599	51.5	6.71
345	131.72	57.529	52	6.71
345.5	132.5	57.56	52.5	6.71
346	133.32	58.56	53	6.7
346.5	131.76	58.994	53.5	6.71
347	133.27	59.745	54	6.69
347.5	134.83	60.049	54.5	6.7
348	135.12	60.274	55	6.7
348.5	136.53	61.091	55.5	6.69
349	137.46	61.561	56	6.69
349.5	138.56	62.216	56.5	6.69
350	137.6	62.966	57	6.68
350.5	137.63	64.532	57.5	6.68
351	141.01	64.836	58	6.67
351.5	140.97	65.389	58.5	6.67
352	142.19	66.499	59	6.67
352.5	144.06	66.861	59.5	6.66
353	145	67.934	60	6.66
353.5	144.5	68.155	60.5	6.66
354	145.75	69.279	61	6.66
354.5	146.64	69.511	61.5	6.65
355	147.93	70.183	62	6.64
355.5	148.04	70.643	62.5	6.64
356	149.21	71.668	63	6.64
356.5	150.53	72.551	63.5	6.64
357	150.72	73.137	64	6.64
357.5	151.76	74.039	64.5	6.63
358	152.25	74.622	65	6.64
358.5	153.46	75.3	65.5	6.63
359	154.11	75.476	66	6.63
359.5	154.72	76.285	66.5	6.62
360	154.97	76.865	67	6.63
360.5	155.71	77.373	67.5	6.63
361	155.41	78.129	68	6.62
361.5	156.11	78.528	68.5	6.61
362	156.19	79.626	69	6.61
362.5	157.05	79.853	69.5	6.61
363	157.21	80.837	70	6.61
363.5	158.96	81.511	70.5	6.61
364	158.74	82.113	71	6.6
364.5	158.9	82.855	71.5	6.6
365	160.32	83.455	72	6.6
365.5	160.83	84.053	72.5	6.6
366	161.56	84.603	73	6.59
366.5	162.43	85.758	73.5	6.59
367	163.16	85.831	74	6.59
367.5	162.43	86.386	74.5	6.59
368	164	87.188	75	6.59
368.5	165.39	87.836	75.5	6.58
369	166.71	88.366	76	6.58
369.5	166.74	88.723	76.5	6.58
370	166.09	89.893	77	6.58
370.5	166.21	89.912	77.5	6.57
371	166.88	90.782	78	6.57
371.5	168.71	90.863	78.5	6.56
372	166.64	91.169	79	6.57
372.5	167.25	91.355	79.5	6.56
373	167.63	91.279	80	6.56
373.5	168.23	91.896	80.5	6.56
374	168	92.437	81	6.55
374.5	169.41	93.352	81.5	6.55
375	168.94	93.829	82	6.55
375.5	169.52	94.485	82.5	6.56
376	170.16	94.991	83	6.55
376.5	170.29	95.944	83.5	6.55
377	171.7	96.459	84	6.54
377.5	171.69	96.993	84.5	6.54
378	172.98	97.716	85	6.54
378.5	172.37	97.926	85.5	6.54
379	173.48	98.893	86	6.53
379.5	173.34	98.949	86.5	6.53
380	173.89	99.911	87	6.53
380.5	170.13	99.195	87.5	6.52
381	171.64	99.704	88	6.52
381.5	172.95	100.17	88.5	6.53
382	172.34	100.04	89	6.52
382.5	173.72	100.71	89.5	6.52
383	174.01	100.9	90	6.51
383.5	174.27	101.48	90.5	6.51
384	174.63	101.77	91	6.51
384.5	176.49	102.55	91.5	6.51
385	175.36	102.77	92	6.51
385.5	176.4	104.36	92.5	6.5
386	176.62	104.67	93	6.51
386.5	177.51	105.28	93.5	6.51
387	177.07	105.4	94	6.5
387.5	179.01	105.98	94.5	6.49
388	173.39	105.35	95	6.49
388.5	168.17	103.99	95.5	6.48
389	164.46	103.76	96	6.49
389.5	160.53	103.1	96.5	6.48
390	160.7	102.85	97	6.49
390.5	158.86	102.54	97.5	6.49
391	158.37	102.55	98	6.49
391.5	158.08	103.04	98.5	6.47
392	157.52	102.09	99	6.48
392.5	158.16	103.33	99.5	6.48
393	159.56	104.19	100	6.47
393.5	160.12	104.58	100.5	6.47
394	162.64	105.99	101	6.47
394.5	164.34	106.89	101.5	6.47
395	166.23	107.58	102	6.47
395.5	166.55	107.61	102.5	6.46
396	167.07	108.46	103	6.47
396.5	167.46	108.27	103.5	6.46
397	169.03	109.44	104	6.46
397.5	170.32	110.31	104.5	6.47
398	171.08	110.28	105	6.46
398.5	171.38	110.1	105.5	6.46
399	172.23	110.1	106	6.45
399.5	172.75	110.34	106.5	6.46
400	171.5	109.58	107	6.46
400.5	171.24	109.89	107.5	6.46
401	169.12	108.47	108	6.45
401.5	169.82	108.61	108.5	6.45
402	169.6	108.7	109	6.45
402.5	169.86	108.11	109.5	6.45
403	170.39	108.94	110	6.44
403.5	172	109.6	110.5	6.44
404	172.47	109.72	111	6.44
404.5	173.31	109.65	111.5	6.44
405	174.93	110.27	112	6.44
405.5	173.85	109.55	112.5	6.44
406	175.41	110.26	113	6.44
406.5	176.08	110.73	113.5	6.43
407	176.92	110.97	114	6.44
407.5	177.92	111.81	114.5	6.43
408	177.89	112.04	115	6.43
408.5	179.21	112.67	115.5	6.43
409	179.62	112.49	116	6.43
409.5	179.53	112.73	116.5	6.43
410	178.49	112.2	117	6.42
410.5	176.02	110.71	117.5	6.43
411	175.1	110.01	118	6.42
411.5	173.28	108.03	118.5	6.42
412	172.37	107.73	119	6.43
412.5	171.93	106.73	119.5	6.42
413	174.84	108.03	120	6.41
413.5	176.38	108.26	120.5	6.42
414	178.37	108.87	121	6.41
414.5	179.84	109.49	121.5	6.41
415	179.9	108.7	122	6.41
415.5	180.58	109.03	122.5	6.41
416	181.4	109.65	123	6.41
416.5	184.01	110.73	123.5	6.4
417	183.96	110.66	124	6.4
417.5	183.97	109.6	124.5	6.41
418	184.65	110.11	125	6.41
418.5	185.96	110.36	125.5	6.4
419	186.36	110.96	126	6.4
419.5	187.8	112.1	126.5	6.4
420	187.41	112.52	127	6.39
420.5	187.9	112.3	127.5	6.38
421	188.34	112.37	128	6.39
421.5	188.26	112.12	128.5	6.39
422	189.62	113.13	129	6.39
422.5	189.93	113.63	129.5	6.39
423	191	113.65	130	6.38
423.5	190.64	113.15	130.5	6.38
424	192.16	114.64	131	6.38
424.5	193.1	115.52	131.5	6.39
425	193.88	115.1	132	6.38
425.5	192.99	114.62	132.5	6.38
426	193.12	115.06	133	6.38
426.5	193.07	114.35	133.5	6.39
427	193.52	115.82	134	6.38
427.5	194.21	116.65	134.5	6.38
428	194.57	116.26	135	6.38
428.5	195.21	116.87	135.5	6.38
429	196.12	117.49	136	6.37
429.5	195.21	117.15	136.5	6.37
430	197.37	118.32	137	6.37
430.5	196.87	117.72	137.5	6.37
431	197.63	120.1	138	6.37
431.5	197.96	118.79	138.5	6.36
432	199.18	119.78	139	6.36
432.5	200.6	121.25	139.5	6.36
433	200.58	120.86	140	6.36
433.5	200.18	120.64	140.5	6.37
434	198.96	120.58	141	6.36
434.5	200.75	120.74	141.5	6.36
435	200.2	120.92	142	6.35
435.5	200.88	120.37	142.5	6.36
436	201.26	122.25	143	6.36
436.5	201.06	120.92	143.5	6.35
437	201.51	121.25	144	6.35
437.5	202.11	122.14	144.5	6.35
438	203.05	123.03	145	6.35
438.5	203.14	122.38	145.5	6.35
439	202.9	123.06	146	6.35
439.5	203.32	124.26	146.5	6.34
440	202.27	123.34	147	6.34
440.5	202.49	122.85	147.5	6.34
441	202.71	124.29	148	6.34
441.5	204.12	125.09	148.5	6.34
442	204.04	125.08	149	6.34
442.5	204.62	125.29	149.5	6.34
443	204.5	125.65	150	6.34
443.5	205.87	125.68	150.5	6.33
444	206.6	126.9	151	6.34
444.5	207.02	126.93	151.5	6.34
445	206.66	125.84	152	6.33
445.5	206.83	126.07	152.5	6.33
446	207.7	127.68	153	6.33
446.5	207.95	126.76	153.5	6.33
447	208.55	128.04	154	6.33
447.5	208.21	127.77	154.5	6.33
448	207.55	126.38	155	6.33
448.5	208.59	126.96	155.5	6.33
449	209.06	126.93	156	6.32
449.5	208.82	128.4	156.5	6.33
450	210.2	128.79	157	6.32
450.5	209.55	128.39	157.5	6.32
451	209.78	128.22	158	6.32
451.5	211.64	129.45	158.5	6.32
452	210.15	128.46	159	6.32
452.5	210.83	129.34	159.5	6.31
453	210.88	129.04	160	6.32
453.5	210.74	128.9	160.5	6.3
454	211.57	130.24	161	6.31
454.5	210.09	128.05	161.5	6.31
455	210.91	131.65	162	6.31
455.5	210.05	130.25	162.5	6.31
456	210.95	131.42	163	6.31
456.5	211.14	131.15	163.5	6.31
457	211.84	131.08	164	6.3
457.5	212.56	131.07	164.5	6.3
458	212.42	130.79	165	6.31
458.5	211.63	131.01	165.5	6.29
459	211.8	132.07	166	6.29
459.5	211.84	131.21	166.5	6.3
460	210.91	130.25	167	6.3
460.5	210.9	131.45	167.5	6.29
461	210.21	131.42	168	6.3
461.5	211.66	131.39	168.5	6.3
462	212.22	132.61	169	6.3
462.5	211.46	131.28	169.5	6.29
463	212.42	132.57	170	6.29
463.5	212.54	133.4	170.5	6.29
464	213.53	134.63	171	6.3
464.5	213.32	134.06	171.5	6.29
465	213.77	135.76	172	6.29
465.5	215.5	136.66	172.5	6.29
466	215.19	136.04	173	6.29
466.5	216.18	137.07	173.5	6.29
467	215.53	135.61	174	6.28
467.5	216.9	138.1	174.5	6.28
468	217.89	138.03	175	6.28
468.5	217.55	138.51	175.5	6.28
469	216.82	137.69	176	6.28
469.5	219.22	138.73	176.5	6.28
470	220.56	139.84	177	6.27
470.5	219.23	138.95	177.5	6.27
471	219.56	140.15	178	6.28
471.5	218.48	139.77	178.5	6.28
472	219.69	141.08	179	6.28
472.5	219.17	140.71	179.5	6.27
473	219.52	140.93	180	6.27
473.5	219.91	142.05	180.5	6.27
474	220.96	142.79	181	6.27
474.5	221.16	141.95	181.5	6.26
475	221.42	142.06	182	6.27
475.5	221.36	142.45	182.5	6.27
476	221.18	142.75	183	6.26
476.5	221.98	143.53	183.5	6.27
477	221.38	144.1	184	6.26
477.5	222.38	144.44	184.5	6.26
478	222.18	144.98	185	6.27
478.5	223.9	145.89	185.5	6.26
479	222.97	144.72	186	6.26
479.5	222.89	144.98	186.5	6.26
480	224.66	147.03	187	6.26
480.5	224.37	146.1	187.5	6.26
481	224.28	147.01	188	6.26
481.5	224.87	147.93	188.5	6.26
482	226	148.06	189	6.26
482.5	225.65	147.26	189.5	6.25
483	226.36	147.52	190	6.25
483.5	227.4	148.52	190.5	6.25
484	228.32	148.06	191	6.26
484.5	229.74	148.92	191.5	6.25
485	228.05	146.18	192	6.25
485.5	228.87	147.86	192.5	6.25
486	228.61	147.28	193	6.25
486.5	229.6	148.95	193.5	6.25
487	229.75	148.22	194	6.25
487.5	229.53	148.15	194.5	6.25
488	231.89	149.8	195	6.25
488.5	229.47	149.02	195.5	6.24
489	231.31	151.84	196	6.25
489.5	230.21	149.94	196.5	6.25
490	230	149.48	197	6.24
490.5	231.12	150.84	197.5	6.24
491	231.83	151.32	198	6.24
491.5	230.63	150.9	198.5	6.24
492	228.9	151.04	199	6.24
492.5	230.25	152.77	199.5	6.23
493	228.79	151.22	200	6.24
493.5	231.42	153.33	200.5	6.24
494	230.21	152.84	201	6.23
494.5	231.98	154.07	201.5	6.23
495	231.01	153.7	202	6.24
495.5	229.69	153.52	202.5	6.23
496	230.65	154.17	203	6.23
496.5	231.31	155.98	203.5	6.23
497	230.57	154.8	204	6.23
497.5	230.51	154	204.5	6.22
498	231.44	154.28	205	6.22
498.5	230.09	152.63	205.5	6.23
499	230.91	154.01	206	6.23
499.5	230.51	153.96	206.5	6.23
500	229.36	152.52	207	6.22
500.5	229.76	154.25	207.5	6.22
501	228.79	152.96	208	6.22
501.5	229.22	153.07	208.5	6.22
502	228.74	153.02	209	6.23
502.5	227.5	152.1	209.5	6.22
503	227.04	151.02	210	6.22
503.5	227.39	151.47	210.5	6.22
504	225.87	150.87	211	6.21
504.5	226.71	151.15	211.5	6.22
505	227.07	151.71	212	6.22
505.5	228.39	151.7	212.5	6.22
506	228.48	151.28	213	6.21
506.5	229.51	151.7	213.5	6.21
507	229.52	150.98	214	6.21
507.5	230.19	151.21	214.5	6.21
508	230.2	151.08	215	6.21
508.5	230.78	151.4	215.5	6.21
509	229.6	150.44	216	6.21
509.5	229.56	151.11	216.5	6.2
510	227.6	149.72	217	6.21
510.5	228	149.49	217.5	6.21
511	225.39	148.7	218	6.2
511.5	225.44	149.47	218.5	6.21
512	225.98	150.77	219	6.2
512.5	225.09	149.33	219.5	6.2
513	227.15	151.35	220	6.2
513.5	226.82	149.54	220.5	6.2
514	228.53	151.13	221	6.2
514.5	226.4	148.48	221.5	6.2
515	227.75	149.45	222	6.19
515.5	227.89	149.48	222.5	6.19
516	228.2	149.03	223	6.2
516.5	229.75	149.93	223.5	6.2
517	228.84	149.38	224	6.19
517.5	228.48	149.64	224.5	6.2
518	228.71	149.21	225	6.18
518.5	230.09	150.27	225.5	6.19
519	228.61	148.43	226	6.19
519.5	230.78	150.88	226.5	6.19
520	229.79	149.3	227	6.19
520.5	228.38	149.03	227.5	6.2
521	229.96	149.29	228	6.19
521.5	229.01	148.77	228.5	6.19
522	230.03	148.92	229	6.19
522.5	230.79	149.85	229.5	6.18
523	230.44	148.78	230	6.18
523.5	231.25	149.21	230.5	6.18
524	231.05	147.95	231	6.18
524.5	230.29	147.9	231.5	6.18
525	230.22	147.29	232	6.19
525.5	230.74	148.95	232.5	6.18
526	229.23	147.48	233	6.18
526.5	230.52	148.04	233.5	6.18
527	230.72	148.29	234	6.18
527.5	229.98	147.34	234.5	6.18
528	229.37	147.06	235	6.18
528.5	229.81	148.15	235.5	6.18
529	230.13	149.86	236	6.17
529.5	231.04	150	236.5	6.18
530	232.56	151.05	237	6.18
530.5	230.85	148.8	237.5	6.18
531	231.53	150.22	238	6.17
531.5	230.6	148.39	238.5	6.17
532	229.32	147.98	239	6.18
532.5	229.34	147.89	239.5	6.17
533	230.17	147.86	240	6.17
533.5	229.56	148.42	240.5	6.17
534	229.19	147.77	241	6.17
534.5	229.21	149.22	241.5	6.17
535	229.63	150.14	242	6.18
535.5	231.29	149.79	242.5	6.18
536	230.13	149.34	243	6.18
536.5	231.73	149.59	243.5	6.17
537	232.39	149.73	244	6.17
537.5	233.09	149.88	244.5	6.17
538	232.62	149.64	245	6.16
538.5	233.64	149.59	245.5	6.17
539	234.59	149.97	246	6.17
539.5	235.44	151.28	246.5	6.17
540	236.56	150.96	247	6.18
540.5	235.74	150.53	247.5	6.17
541	237.02	150.81	248	6.17
541.5	238.78	152.27	248.5	6.17
542	238.16	151.42	249	6.17
542.5	238.9	152.5	249.5	6.17
543	238.03	151.36	250	6.17
543.5	240.12	153.39	250.5	6.17
544	238.68	151.29	251	6.17
544.5	239.74	152.16	251.5	6.16
545	239.63	150.88	252	6.16
545.5	239.82	150.09	252.5	6.16
546	239.45	149.69	253	6.16
546.5	238.76	148.87	253.5	6.16
547	239.75	150.64	254	6.16
547.5	240.24	151.31	254.5	6.17
548	239.78	150.03	255	6.17
548.5	238.88	149.88	255.5	6.16
549	239.83	150.23	256	6.15
549.5	239.71	149.94	256.5	6.16
550	239.4	148.09	257	6.15
550.5	240.37	148.58	257.5	6.16
551	240.28	147.93	258	6.16
551.5	242.2	151.65	258.5	6.16
552	239.9	149.73	259	6.15
552.5	239.75	148.16	259.5	6.16
553	240.25	148.79	260	6.15
553.5	239.92	149.38	260.5	6.15
554	240.63	147.88	261	6.15
554.5	240.67	148.11	261.5	6.15
555	241.01	147.48	262	6.15
555.5	240.2	148.21	262.5	6.15
556	240.69	147.05	263	6.15
556.5	240.41	147.18	263.5	6.15
557	241.15	147.1	264	6.15
557.5	240.84	148.12	264.5	6.15
558	241.28	147.9	265	6.15
558.5	241.08	148.84	265.5	6.15
559	241.26	147.53	266	6.15
559.5	241.49	148.71	266.5	6.14
560	240.15	148.23	267	6.14
560.5	241.44	148.18	267.5	6.15
561	240.92	148.59	268	6.15
561.5	241.6	148.91	268.5	6.14
562	241.78	148.26	269	6.14
562.5	242.23	147.79	269.5	6.14
563	241.48	147.97	270	6.14
563.5	241.62	147.68	270.5	6.14
564	242.64	150.12	271	6.14
564.5	241.94	147.42	271.5	6.14
565	242.25	150.82	272	6.13
565.5	242.15	149.66	272.5	6.14
566	243.1	150.63	273	6.14
566.5	242.99	152.73	273.5	6.13
567	242.64	151.5	274	6.13
567.5	242.95	152.29	274.5	6.13
568	242.74	152.21	275	6.14
568.5	244.44	153.39	275.5	6.14
569	244.65	153.36	276	6.13
569.5	245.86	155.09	276.5	6.14
570	244.75	153.17	277	6.13
570.5	246.32	155.61	277.5	6.13
571	246.34	155.07	278	6.13
571.5	246.56	156.21	278.5	6.13
572	248.12	157.78	279	6.13
572.5	246.93	155.56	279.5	6.13
573	247.45	157.32	280	6.12
573.5	246.99	157.77	280.5	6.13
574	248.07	157.45	281	6.13
574.5	248.22	156.02	281.5	6.13
575	247.89	158.54	282	6.13
575.5	247.99	157.01	282.5	6.12
576	247.08	155.53	283	6.13
576.5	248.09	156.89	283.5	6.13
577	247.28	155.85	284	6.13
577.5	249.58	157.47	284.5	6.12
578	248.24	156.79	285	6.12
578.5	249.4	156.9	285.5	6.12
579	248.21	155.81	286	6.12
579.5	247.61	157.33	286.5	6.11
580	249.09	157.26	287	6.11
580.5	246.86	156.17	287.5	6.11
581	247.7	157.83	288	6.12
581.5	247.05	154.99	288.5	6.12
582	247.19	157.51	289	6.12
582.5	246.96	156.72	289.5	6.11
583	247.43	156.49	290	6.12
583.5	247.31	155.69	290.5	6.11
584	244.71	156.4	291	6.11
584.5	246.54	156.58	291.5	6.11
585	244.2	157.09	292	6.11
585.5	246.76	156.43	292.5	6.11
586	246.14	154.54	293	6.11
586.5	246.24	155.3	293.5	6.11
587	246.5	154.29	294	6.11
587.5	246.17	154.73	294.5	6.11
588	247.23	154.03	295	6.11
588.5	247.69	155.83	295.5	6.11
589	247.74	156.83	296	6.1
589.5	247.72	156.02	296.5	6.1
590	248.45	156.9	297	6.1
590.5	249.04	155.83	297.5	6.11
591	249.91	156.79	298	6.1
591.5	249.52	158.31	298.5	6.1
592	249.03	156.07	299	6.1
592.5	248.69	155.79	299.5	6.1
593	248.69	155.74	300	6.1
593.5	249.26	157.74	300.5	6.1
594	248.63	155.43	301	6.1
594.5	249.83	157.05	301.5	6.1
595	248.89	157.87	302	6.09
595.5	250.69	157.58	302.5	6.1
596	250.08	158.49	303	6.09
596.5	247.95	158.49	303.5	6.1
597	246.52	158.29	304	6.09
597.5	246.37	158.8	304.5	6.09
598	247.11	160.46	305	6.09
598.5	246.23	160.72	305.5	6.09
599	246.64	162.93	306	6.09
599.5	243.67	161.68	306.5	6.09
600	244.56	163.79	307	6.09
600.5	243.91	163.44	307.5	6.09
601	244.1	164.6	308	6.09
601.5	243.42	165.83	308.5	6.09
602	243.75	167.4	309	6.09
602.5	242.67	168.22	309.5	6.08
603	242.16	168.39	310	6.09
603.5	242.23	169.07	310.5	6.09
604	241.39	167.84	311	6.08
604.5	242.29	168.69	311.5	6.08
605	242.69	169.16	312	6.08
605.5	243.16	168.44	312.5	6.08
606	243	168.7	313	6.08
606.5	243.49	168.17	313.5	6.08
607	245.04	169.84	314	6.08
607.5	243.68	169.18	314.5	6.08
608	245.5	171.68	315	6.09
608.5	244.35	170.38	315.5	6.08
609	245.62	172.51	316	6.08
609.5	246.11	171.74	316.5	6.09
610	244.61	171.05	317	6.07
610.5	245.88	172.32	317.5	6.07
611	243.6	171.36	318	6.07
611.5	244.49	171.28	318.5	6.07
612	245.81	172.26	319	6.08
612.5	245.4	171.52	319.5	6.08
613	244.08	171.26	320	6.07
613.5	244.41	171.66	320.5	6.07
614	245.06	173.23	321	6.07
614.5	241.76	171.97	321.5	6.07
615	243.75	172.8	322	6.07
615.5	241.42	170.77	322.5	6.06
616	241.57	173.05	323	6.07
616.5	240.66	172.35	323.5	6.07
617	238.97	172.76	324	6.07
617.5	237.83	172.94	324.5	6.07
618	238.49	174.94	325	6.07
618.5	236.41	175.7	325.5	6.07
619	235.65	175.08	326	6.07
619.5	235.63	176.64	326.5	6.07
620	233.21	174.96	327	6.06
620.5	233.73	176.66	327.5	6.06
621	233.08	176.64	328	6.06
621.5	234.23	176.61	328.5	6.06
622	234.04	176.32	329	6.06
622.5	233.3	176.47	329.5	6.06
623	233.53	176.71	330	6.06
623.5	233.39	175.45	330.5	6.06
624	235.35	178.16	331	6.06
624.5	234.01	175.52	331.5	6.06
625	234.3	176.74	332	6.06
625.5	233.04	175.86	332.5	6.06
626	230.99	175.85	333	6.06
626.5	228.69	175.78	333.5	6.05
627	227.7	175.27	334	6.05
627.5	228.02	175.89	334.5	6.05
628	226.25	175.57	335	6.05
628.5	226.77	176.87	335.5	6.05
629	227.47	175.59	336	6.05
629.5	228.54	176.31	336.5	6.05
630	227.09	176.37	337	6.05
630.5	228.93	176.99	337.5	6.04
631	229.76	177.85	338	6.04
631.5	230.44	177.81	338.5	6.05
632	229.43	177.73	339	6.05
632.5	229.57	177.39	339.5	6.03
633	229.79	178.2	340	6.03
633.5	228.36	177.93	340.5	6.04
634	230.47	179.14	341	6.05
634.5	229.79	178.34	341.5	6.04
635	229.28	178.67	342	6.03
635.5	229.87	178.8	342.5	6.02
636	228.08	177.21	343	6.02
636.5	228.69	178.92	343.5	6.03
637	228.9	179.78	344	6.03
637.5	229.45	180.69	344.5	6.02
638	228.62	180.71	345	6.03
638.5	230.21	182.19	345.5	6.03
639	229	182.1	346	6.01
639.5	229.52	182.4	346.5	6
640	230.8	183.65	347	6
640.5	229.92	183.07	347.5	5.98
641	229.21	184.51	348	5.98
641.5	229.47	182.95	348.5	5.97
642	228.28	182.84	349	5.98
642.5	227.24	182.47	349.5	5.97
643	226.82	183.78	350	5.97
643.5	225.42	184.1	350.5	5.97
644	225.69	183.58	351	5.97
644.5	227.27	183.88	351.5	5.97
645	226.89	182.85	352	5.96
645.5	229.08	185.51	352.5	5.96
646	230.03	185.25	353	5.96
646.5	228.06	184.9	353.5	5.96
647	227.6	184.52	354	5.96
647.5	226.45	184.18	354.5	5.96
648	227.11	185.3	355	5.96
648.5	226.92	183.6	355.5	5.96
649	227.5	184.6	356	5.96
649.5	227.27	183.42	356.5	5.96
650	228.35	185.76	357	5.96
650.5	229.35	184.91	357.5	5.96
651	229.3	185.19	358	5.95
651.5	229.6	186.8	358.5	5.96
652	231.04	187.01	359	5.95
652.5	230.81	186.74	359.5	5.95
653	229.39	185.26	360	5.95
653.5	230.2	186.18	360.5	5.96
654	227.54	184.34	361	5.95
654.5	229.6	185.57	361.5	5.95
655	227.5	184.33	362	5.95
655.5	227.96	184.87	362.5	5.95
656	227.66	184.77	363	5.95
656.5	226.92	184.36	363.5	5.95
657	225.93	184.04	364	5.95
657.5	223.69	183.32	364.5	5.95
658	224.32	184.38	365	5.95
658.5	223.14	182.54	365.5	5.95
659	223.1	184.96	366	5.95
659.5	224.09	185.37	366.5	5.95
660	225.07	185.81	367	5.94
660.5	226.33	186.65	367.5	5.94
661	225.9	185.71	368	5.94
661.5	224.41	185.39	368.5	5.94
662	224.48	185.37	369	5.94
662.5	224.95	186.38	369.5	5.94
663	223.29	184.67	370	5.94
663.5	223.77	186.57	370.5	5.94
664	222.07	185.61	371	5.94
664.5	222.02	184.44	371.5	5.94
665	221.66	184.92	372	5.94
665.5	219.94	183.64	372.5	5.94
666	219.62	184.28	373	5.94
666.5	218.44	184.61	373.5	5.94
667	219.54	187.04	374	5.93
667.5	218.08	184.77	374.5	5.93
668	219.21	187.7	375	5.93
668.5	218.12	185.27	375.5	5.93
669	218.21	186.49	376	5.93
669.5	219.71	188.96	376.5	5.93
670	219.39	188.83	377	5.93
670.5	220.77	190.32	377.5	5.93
671	220.03	189.7	378	5.93
671.5	222.19	191.23	378.5	5.93
672	222.2	191.63	379	5.93
672.5	224.29	193.09	379.5	5.93
673	225.42	192.82	380	5.92
673.5	225.42	193.71	380.5	5.93
674	227.15	195.21	381	5.93
674.5	227	193.21	381.5	5.92
675	226.72	193.9	382	5.92
675.5	226.47	194.7	382.5	5.92
676	227.65	195.31	383	5.92
676.5	227.13	194.76	383.5	5.92
677	228.98	195.4	384	5.92
677.5	228.4	194.95	384.5	5.92
678	227.74	195.31	385	5.92
678.5	227.52	196.41	385.5	5.92
679	224.71	194.52	386	5.93
679.5	224.91	195.73	386.5	5.92
680	224.48	195.94	387	5.92
680.5	223.08	195.97	387.5	5.92
681	222.1	195.04	388	5.92
681.5	221.09	194.67	388.5	5.92
682	217.84	193.97	389	5.92
682.5	216.31	194.55	389.5	5.92
683	215.65	194.97	390	5.92
683.5	213.26	192.72	390.5	5.92
684	212.32	194.43	391	5.92
684.5	208.63	192.62	391.5	5.92
685	208.55	192.2	392	5.92
685.5	207.25	191.73	392.5	5.91
686	207.8	192.05	393	5.91
686.5	208.41	193.44	393.5	5.91
687	209.68	193.9	394	5.92
687.5	210.54	193.46	394.5	5.91
688	209.62	191.87	395	5.91
688.5	209.41	193.15	395.5	5.91
689	207.71	191.03	396	5.91
689.5	208.01	191.94	396.5	5.91
690	207.59	191.59	397	5.91
690.5	208.43	191.49	397.5	5.91
691	208.97	192.49	398	5.91
691.5	208.63	190.9	398.5	5.91
692	209.65	192.07	399	5.91
692.5	209.06	191.38	399.5	5.9
693	210.37	194.67	400	5.9
693.5	209.43	193.75	400.5	5.9
694	210.91	194.96	401	5.9
694.5	210.87	195.76	401.5	5.9
695	209.67	194.2	402	5.9
695.5	211.23	195.35	402.5	5.9
696	210.73	195.43	403	5.9
696.5	211.38	196.42	403.5	5.9
697	209.92	195.06	404	5.9
697.5	210.9	195.79	404.5	5.9
698	208.76	194.07	405	5.9
698.5	209.06	195.31	405.5	5.9
699	208.75	195.9	406	5.89
699.5	208.95	195.21	406.5	5.89
700	209.32	197.06	407	5.89
700.5	209.6	196.73	407.5	5.89
701	209.72	197.37	408	5.89
701.5	209.51	198.63	408.5	5.89
702	212.1	200.88	409	5.89
702.5	209.11	199.45	409.5	5.89
703	210.03	199.8	410	5.9
703.5	208.94	200.21	410.5	5.89
704	206.98	199.63	411	5.89
704.5	207.09	200.04	411.5	5.89
705	205.71	198.7	412	5.89
705.5	205.19	198.89	412.5	5.89
706	204.18	199.66	413	5.89
706.5	204.28	199.14	413.5	5.89
707	204.8	199.42	414	5.89
707.5	203.75	199.22	414.5	5.88
708	203.33	199.32	415	5.89
708.5	201.23	198.44	415.5	5.89
709	203.2	201.86	416	5.89
709.5	202.24	200.24	416.5	5.89
710	201.52	201.08	417	5.89
710.5	202.39	202.01	417.5	5.89
711	202.47	202.03	418	5.89
711.5	202.95	201.76	418.5	5.88
712	202.26	201.61	419	5.89
712.5	202.62	202.96	419.5	5.89
713	202	201.97	420	5.88
713.5	203.71	203.71	420.5	5.88
714	202.31	202.58	421	5.88
714.5	202.63	202.59	421.5	5.88
715	202.96	202.92	422	5.88
715.5	203	202.2	422.5	5.88
716	203.51	202.89	423	5.88
716.5	202.06	202.95	423.5	5.88
717	202.4	203.2	424	5.88
717.5	201.83	201.56	424.5	5.88
718	202.9	202.76	425	5.88
718.5	202.15	201.95	425.5	5.88
719	202.83	203.25	426	5.87
719.5	202.88	204.29	426.5	5.88
720	203.25	203.85	427	5.88
720.5	204.15	204.81	427.5	5.87
721	203.29	204.51	428	5.87
721.5	203.63	205.02	428.5	5.87
722	203.69	204.33	429	5.87
722.5	204.85	206.44	429.5	5.87
723	203.47	204.19	430	5.87
723.5	204.93	205.4	430.5	5.87
724	205.85	206.14	431	5.87
724.5	204.46	204.86	431.5	5.87
725	206.4	206.96	432	5.87
725.5	206.51	206.04	432.5	5.87
726	205.45	206.62	433	5.87
726.5	205.26	205.61	433.5	5.87
727	205.73	205.98	434	5.87
727.5	204.78	205.81	434.5	5.87
728	205.97	206.87	435	5.87
728.5	206.44	207.71	435.5	5.86
729	205.15	205.42	436	5.86
729.5	207.53	208	436.5	5.86
730	206.6	206.31	437	5.87
730.5	207.14	207.39	437.5	5.86
731	207.45	206.65	438	5.86
731.5	207.15	207.93	438.5	5.86
732	206.27	207.21	439	5.86
732.5	206.73	207.89	439.5	5.86
733	207.24	208.82	440	5.86
733.5	206.59	207.47	440.5	5.86
734	207.99	209.55	441	5.86
734.5	206.49	207.74	441.5	5.86
735	206.55	209.37	442	5.85
735.5	206.18	208.77	442.5	5.86
736	207.65	209.39	443	5.86
736.5	207.22	209.52	443.5	5.86
737	207.3	210.08	444	5.86
737.5	208.05	212.03	444.5	5.86
738	206.78	210.01	445	5.86
738.5	207.8	211.3	445.5	5.85
739	207.57	210.18	446	5.85
739.5	208.19	211.54	446.5	5.86
740	208.53	211.64	447	5.85
740.5	209.74	211.68	447.5	5.85
741	209.69	211.68	448	5.85
741.5	209.42	211.36	448.5	5.85
742	210.33	212.26	449	5.85
742.5	209.67	211.49	449.5	5.85
743	211.04	212.5	450	5.85
743.5	208.48	210.21	450.5	5.85
744	208.66	213.18	451	5.85
744.5	208.31	213.45	451.5	5.85
745	207.88	213.09	452	5.85
745.5	208.07	213.2	452.5	5.85
746	207.85	212.49	453	5.85
746.5	205.97	212.85	453.5	5.85
747	204.88	211.93	454	5.85
747.5	205.81	212.88	454.5	5.85
748	203.93	210.86	455	5.85
748.5	203.48	211.01	455.5	5.85
749	202.44	210.05	456	5.85
749.5	201.64	209.42	456.5	5.84
750	201.46	210.83	457	5.84
750.5	201.24	209.88	457.5	5.84
751	201.95	211.01	458	5.84
751.5	200.29	208.81	458.5	5.84
752	199.97	209.8	459	5.84
752.5	199.13	208.5	459.5	5.84
753	199.76	209.39	460	5.84
753.5	198.48	208.67	460.5	5.84
754	198.59	208.53	461	5.84
754.5	198.06	208.72	461.5	5.84
755	196.3	206.49	462	5.84
755.5	195.97	206.6	462.5	5.84
756	195.69	206.19	463	5.84
756.5	196.99	206.76	463.5	5.84
757	198.8	207.36	464	5.84
757.5	198.08	205.73	464.5	5.84
758	195.77	204.17	465	5.84
758.5	192.51	202.11	465.5	5.84
759	191.5	203.78	466	5.84
759.5	189.52	200.69	466.5	5.84
760	189.54	202.62	467	5.84
760.5	188.45	200.99	467.5	5.83
761	188.54	202.04	468	5.83
761.5	187.78	200.47	468.5	5.83
762	187.63	201.51	469	5.83
762.5	188.13	201.11	469.5	5.83
763	187.1	200.5	470	5.83
763.5	188.13	202.11	470.5	5.83
764	185.94	200.21	471	5.83
764.5	187.56	202.46	471.5	5.83
765	186.29	201.29	472	5.83
765.5	186.52	202.05	472.5	5.83
766	185.22	201.11	473	5.83
766.5	186.8	202.68	473.5	5.83
767	186.27	202.16	474	5.82
767.5	184.42	200.83	474.5	5.83
768	186.83	203.14	475	5.83
768.5	184.81	201.01	475.5	5.83
769	185.3	202.16	476	5.82
769.5	184.31	201.93	476.5	5.82
770	183.76	203.17	477	5.82
770.5	183.91	203.43	477.5	5.82
771	183.73	203.68	478	5.82
771.5	184.47	204.96	478.5	5.82
772	184.89	204.89	479	5.82
772.5	185.68	205.01	479.5	5.82
773	184.15	203.1	480	5.81
773.5	185.43	205.52	480.5	5.82
774	186.3	205.81	481	5.82
774.5	186.05	206.5	481.5	5.82
775	186.5	205.88	482	5.82
775.5	186.72	205.52	482.5	5.82
776	187.56	205.55	483	5.82
776.5	187.16	204.47	483.5	5.82
777	188.37	206.6	484	5.82
777.5	188.41	204.99	484.5	5.82
778	190.24	206.96	485	5.81
778.5	189.17	205.24	485.5	5.82
779	189.41	205.28	486	5.81
779.5	190.27	205.72	486.5	5.81
780	190.56	205.3	487	5.81
780.5	191.78	206.22	487.5	5.81
781	191.39	204.81	488	5.81
781.5	191.56	205.22	488.5	5.81
782	190.73	204.8	489	5.81
782.5	193.86	206.62	489.5	5.81
783	191.43	203.87	490	5.81
783.5	190.5	202.68	490.5	5.81
784	190.77	204.04	491	5.81
784.5	189.38	202.55	491.5	5.81
785	190.78	203.81	492	5.81
785.5	190.71	204.81	492.5	5.81
786	191.67	205.24	493	5.81
786.5	191.38	205.35	493.5	5.81
787	193.04	206.75	494	5.81
787.5	192.5	205.07	494.5	5.81
788	192.31	204.09	495	5.8
788.5	192.47	204.85	495.5	5.81
789	190.9	202.37	496	5.81
789.5	191.75	203.61	496.5	5.8
790	190.46	201.42	497	5.81
790.5	189.97	201.97	497.5	5.8
791	188.87	200.43	498	5.81
791.5	189.11	201.46	498.5	5.81
792	188.71	200.73	499	5.81
792.5	189.35	201.55	499.5	5.8
793	189.43	202.47	500	5.8
793.5	188.52	200.32	500.5	5.8
794	190.73	204.25	501	5.8
794.5	189.18	202.58	501.5	5.8
795	189.4	203.34	502	5.8
795.5	188.73	202.61	502.5	5.8
796	190.26	204.74	503	5.8
796.5	189.98	204.18	503.5	5.8
797	189.45	203.45	504	5.8
797.5	190.49	204.68	504.5	5.8
798	189.27	203.21	505	5.8
798.5	190.66	205.68	505.5	5.79
799	190.79	205.54	506	5.8
799.5	190.07	205.05	506.5	5.8
800	190.66	206.07	507	5.8
800.5	191.03	206.37	507.5	5.8
801	190.29	205.47	508	5.79
801.5	190.55	206.4	508.5	5.79
802	190.57	207.43	509	5.79
802.5	190.57	206.37	509.5	5.8
803	191.37	207.68	510	5.79
803.5	190.93	206.54	510.5	5.79
804	190.98	206.59	511	5.8
804.5	191.32	206.34	511.5	5.79
805	190.19	205.88	512	5.79
805.5	190.4	207.92	512.5	5.79
806	190.79	207.43	513	5.79
806.5	191.87	208.29	513.5	5.79
807	191.13	208.35	514	5.79
807.5	192.86	209.69	514.5	5.79
808	190.28	207.45	515	5.79
808.5	191.82	208.91	515.5	5.79
809	191.98	208.12	516	5.79
809.5	192.24	208.45	516.5	5.79
810	192.19	207.92	517	5.79
810.5	191.94	207.49	517.5	5.79
811	192.34	208.39	518	5.78
811.5	190.51	206.2	518.5	5.78
812	192.08	207.61	519	5.79
812.5	192.09	207.54	519.5	5.78
813	191.85	208.83	520	5.78
813.5	192.81	208.49	520.5	5.78
814	191.67	207.13	521	5.78
814.5	191.58	207.75	521.5	5.78
815	193.07	208.48	522	5.79
815.5	192.51	206.98	522.5	5.78
816	193.18	207.71	523	5.78
816.5	193.2	208.97	523.5	5.78
817	192.74	207.32	524	5.78
817.5	192.45	208.09	524.5	5.78
818	193.07	207.8	525	5.78
818.5	192.2	207.9	525.5	5.78
819	195.4	211.95	526	5.78
819.5	192.78	208.72	526.5	5.78
820	195.11	211.26	527	5.78
820.5	193.54	208.92	527.5	5.78
821	195.12	210.76	528	5.78
821.5	192.51	208.88	528.5	5.78
822	192.99	209.53	529	5.78
822.5	193.01	210.4	529.5	5.78
823	192.37	210.06	530	5.78
823.5	193.03	210.47	530.5	5.78
824	192.86	209.67	531	5.78
824.5	192.13	209.51	531.5	5.78
825	191.84	207.51	532	5.77
825.5	193.27	209.83	532.5	5.77
826	191.18	207.08	533	5.77
826.5	191.61	208.42	533.5	5.77
827	192.47	208.88	534	5.77
827.5	191.04	207.86	534.5	5.77
828	192.16	208.93	535	5.77
828.5	190.85	208.08	535.5	5.77
829	190.81	207.59	536	5.77
829.5	190.54	207.33	536.5	5.77
830	190.56	207.58	537	5.77
830.5	189.08	206.1	537.5	5.77
831	189.29	206.46	538	5.77
831.5	189.44	207.21	538.5	5.77
832	189.28	206.15	539	5.77
832.5	189.79	207.79	539.5	5.77
833	188.95	206.51	540	5.77
833.5	190	207.74	540.5	5.77
834	190.41	207.95	541	5.77
834.5	190.13	208	541.5	5.77
835	188.53	206.98	542	5.77
835.5	189.7	208.55	542.5	5.77
836	189.45	207.66	543	5.77
836.5	189.08	207.83	543.5	5.77
837	191.32	209.7	544	5.76
837.5	189.15	207.79	544.5	5.76
838	190.93	210.01	545	5.77
838.5	190.54	209.12	545.5	5.77
839	190.27	208.53	546	5.76
839.5	191.21	211	546.5	5.76
840	191.03	210.87	547	5.76
840.5	191.47	211.98	547.5	5.76
841	192.15	211.6	548	5.76
841.5	191.93	211.94	548.5	5.76
842	191.93	211.8	549	5.76
842.5	193.29	213.23	549.5	5.76
843	193.57	213.27	550	5.76
843.5	192.11	212.12	550.5	5.76
844	192.62	211.75	551	5.76
844.5	192.98	210.8	551.5	5.76
845	194.11	214.02	552	5.76
845.5	193.32	213.34	552.5	5.76
846	193.79	213.55	553	5.76
846.5	192.87	211.61	553.5	5.76
847	193.64	212.1	554	5.76
847.5	193.44	211.09	554.5	5.76
848	193.42	211.26	555	5.75
848.5	193.96	211.94	555.5	5.76
849	192.88	209.87	556	5.75
849.5	193.76	211.3	556.5	5.76
850	193.11	208.83	557	5.75
850.5	192.25	208.47	557.5	5.75
851	192.75	208.3	558	5.75
851.5	193.16	209.27	558.5	5.75
852	191.88	207.96	559	5.75
852.5	192.37	208.14	559.5	5.75
853	193.3	209.06	560	5.75
853.5	191.7	207.73	560.5	5.75
854	193.13	209.83	561	5.75
854.5	193.51	209.38	561.5	5.75
855	193.99	210.04	562	5.75
855.5	192.99	209.28	562.5	5.75
856	194.2	210.46	563	5.75
856.5	192.9	208.66	563.5	5.75
857	193.18	208.36	564	5.75
857.5	194.61	209.98	564.5	5.75
858	193.07	207.72	565	5.75
858.5	194.49	209.85	565.5	5.75
859	193.82	208.32	566	5.74
859.5	194.76	209.6	566.5	5.75
860	194.38	208.73	567	5.75
860.5	195.14	209.13	567.5	5.74
861	195.18	209.89	568	5.74
861.5	194.48	208.79	568.5	5.74
862	195.23	210.18	569	5.74
862.5	194.21	208.11	569.5	5.74
863	195.46	209.03	570	5.74
863.5	193.87	207.18	570.5	5.74
864	195.35	208.6	571	5.74
864.5	194.5	208.14	571.5	5.74
865	195.48	208.67	572	5.74
865.5	195.29	208.18	572.5	5.74
866	195.02	206.85	573	5.74
866.5	196.76	208.94	573.5	5.74
867	195.2	206.31	574	5.74
867.5	196.83	209.55	574.5	5.74
868	195.55	208.12	575	5.74
868.5	196.74	209.34	575.5	5.74
869	197.62	210.53	576	5.74
869.5	197.59	210.11	576.5	5.74
870	196.81	210.69	577	5.74
870.5	197.53	210.85	577.5	5.74
871	199.44	213.24	578	5.74
871.5	197.66	210.82	578.5	5.74
872	200.68	212.39	579	5.73
872.5	199.14	210.19	579.5	5.73
873	199.17	209.53	580	5.73
873.5	199.35	210.73	580.5	5.73
874	200.62	210.3	581	5.73
874.5	200.65	211.09	581.5	5.74
875	200.72	210.5	582	5.73
875.5	201.9	212.83	582.5	5.73
876	200.98	212.97	583	5.73
876.5	203.14	214.07	583.5	5.73
877	201.44	212.03	584	5.73
877.5	201.76	211.76	584.5	5.73
878	202.44	211.55	585	5.73
878.5	202.32	210.43	585.5	5.73
879	202.83	210.63	586	5.73
879.5	202.76	209.89	586.5	5.72
880	203.49	210.94	587	5.73
880.5	202.27	208.67	587.5	5.73
881	204.22	210.14	588	5.73
881.5	202.35	207.79	588.5	5.72
882	203.59	208.08	589	5.72
882.5	203.33	207.47	589.5	5.72
883	202.52	206.66	590	5.72
883.5	203.58	206.83	590.5	5.72
884	201.79	205.11	591	5.72
884.5	203.13	206.06	591.5	5.72
885	201.12	203.6	592	5.72
885.5	203.14	206.64	592.5	5.72
886	201.18	205.24	593	5.72
886.5	201.89	205.46	593.5	5.72
887	202.8	206.48	594	5.72
887.5	202.29	204.33	594.5	5.72
888	202.77	205.4	595	5.72
888.5	201.98	203.32	595.5	5.72
889	203.6	204.35	596	5.72
889.5	203.21	203.43	596.5	5.72
890	203.73	204.96	597	5.72
890.5	203.41	204.79	597.5	5.72
891	203.85	203.73	598	5.72
891.5	203.74	203.18	598.5	5.72
892	202.05	201.23	599	5.72
892.5	203.87	203.2	599.5	5.72
893	202.81	200.55	600	5.72
893.5	203.32	200.42	600.5	5.72
894	202.73	198.84	601	5.72
894.5	203.07	198.56	601.5	5.72
895	202.66	197.09	602	5.71
895.5	202.67	196.18	602.5	5.72
896	203.53	197.3	603	5.71
896.5	201.93	195.16	603.5	5.72
897	203.45	196.79	604	5.71
897.5	202.31	194.92	604.5	5.71
898	203.42	196.4	605	5.71
898.5	203.34	196.21	605.5	5.72
899	204.39	196.34	606	5.71
899.5	203.28	195.4	606.5	5.71
900	203.3	195.95	607	5.71
900.5	204.2	197.11	607.5	5.71
901	203.09	196	608	5.71
901.5	205.19	198.58	608.5	5.72
902	204.33	197.31	609	5.71
902.5	204.19	198.5	609.5	5.71
903	204.83	197.84	610	5.71
903.5	203.81	197.15	610.5	5.71
904	203.65	197.33	611	5.71
904.5	203.26	197.02	611.5	5.71
905	205.22	200.51	612	5.71
905.5	204.23	197.2	612.5	5.71
906	205.64	200.15	613	5.71
906.5	204.57	198.18	613.5	5.71
907	205.44	199.42	614	5.71
907.5	205.48	199.48	614.5	5.7
908	204.96	198.4	615	5.7
908.5	206.01	198.86	615.5	5.7
909	204.45	196.55	616	5.7
909.5	205.62	198.56	616.5	5.71
910	205.98	198.08	617	5.7
910.5	206.46	200.17	617.5	5.7
911	204.79	197.71	618	5.7
911.5	205.1	197.31	618.5	5.7
912	205.43	198.34	619	5.7
912.5	205.26	196.42	619.5	5.7
913	206.6	198.23	620	5.7
913.5	204.74	195.4	620.5	5.7
914	205.57	196.4	621	5.7
914.5	204.48	194.87	621.5	5.7
915	205.01	195.42	622	5.7
915.5	204.54	194.78	622.5	5.7
916	204.05	193.61	623	5.7
916.5	203.06	193.77	623.5	5.7
917	201.21	191.23	624	5.7
917.5	201.42	192.33	624.5	5.7
918	200.35	190.65	625	5.7
918.5	201.45	192.91	625.5	5.7
919	200.53	192.93	626	5.7
919.5	200.98	192.72	626.5	5.7
920	199.69	192.67	627	5.7
920.5	199.99	192.83	627.5	5.7
921	200.62	193.78	628	5.7
921.5	198.48	191.19	628.5	5.7
922	200.63	193.3	629	5.7
922.5	198.75	190.57	629.5	5.7
923	199.68	192.33	630	5.7
923.5	199.24	191.9	630.5	5.69
924	199.72	192.52	631	5.69
924.5	200.08	192.73	631.5	5.69
925	199.55	192.82	632	5.69
925.5	200.89	194.37	632.5	5.69
926	199.23	192.18	633	5.69
926.5	200.35	194.45	633.5	5.69
927	198.03	191.18	634	5.69
927.5	199.52	192.95	634.5	5.7
928	199.64	192.6	635	5.69
928.5	199.13	191.75	635.5	5.69
929	199.29	192.31	636	5.69
929.5	198.69	191.6	636.5	5.69
930	200.04	192.82	637	5.69
930.5	198.81	191.13	637.5	5.69
931	200.18	193	638	5.69
931.5	199.56	191.79	638.5	5.69
932	199.47	192.2	639	5.69
932.5	200.72	193.07	639.5	5.69
933	200.6	193.11	640	5.69
933.5	202.4	195.87	640.5	5.69
934	201.4	195.64	641	5.69
934.5	202.97	198.12	641.5	5.68
935	202.35	197.55	642	5.68
935.5	204.17	200.51	642.5	5.68
936	202.24	197.87	643	5.69
936.5	204.04	199.67	643.5	5.69
937	205.47	201.84	644	5.69
937.5	204.72	202.14	644.5	5.69
938	206.41	204.68	645	5.69
938.5	205.17	202.48	645.5	5.69
939	207.13	204.59	646	5.69
939.5	206.34	202.35	646.5	5.69
940	208.28	203.24	647	5.68
940.5	205.98	200.85	647.5	5.69
941	207.09	201.2	648	5.68
941.5	207.86	202.04	648.5	5.68
942	207.01	200.36	649	5.68
942.5	208.52	201.76	649.5	5.68
943	207.21	198.82	650	5.69
943.5	208.72	200.71	650.5	5.68
944	208.18	199.19	651	5.68
944.5	208.69	200.37	651.5	5.69
945	208.65	199.71	652	5.68
945.5	208.89	200.41	652.5	5.68
946	209.65	201.43	653	5.68
946.5	208.74	199.87	653.5	5.68
947	210.41	202.34	654	5.68
947.5	209.31	200.65	654.5	5.68
948	210.74	202.67	655	5.68
948.5	210.69	201.51	655.5	5.68
949	210.97	202.45	656	5.68
949.5	211.25	202.41	656.5	5.68
950	212.29	203.36	657	5.68
950.5	213.32	205.51	657.5	5.68
951	211.99	204.12	658	5.68
951.5	214.26	208.96	658.5	5.68
952	212.28	206.67	659	5.67
952.5	214.24	209.46	659.5	5.67
953	213.84	207.85	660	5.67
953.5	214.76	207.61	660.5	5.67
954	214.82	208.05	661	5.67
954.5	215.54	208.63	661.5	5.67
955	216.79	211.54	662	5.67
955.5	215.6	210.04	662.5	5.67
956	217.95	214.32	663	5.67
956.5	213.99	199.93	663.5	5.67
957	218.27	215.19	664	5.67
957.5	219.21	214.92	664.5	5.67
958	219.68	213.83	665	5.67
958.5	219.59	213.26	665.5	5.67
959	219.8	212.2	666	5.67
959.5	220.69	212.94	666.5	5.67
960	219.52	210.2	667	5.67
960.5	221.39	211.11	667.5	5.67
961	219.59	207.63	668	5.67
961.5	220.71	208.44	668.5	5.67
962	219.69	206.78	669	5.67
962.5	218.58	204.58	669.5	5.67
963	219.95	205.88	670	5.67
963.5	217.91	203.74	670.5	5.67
964	219.18	205.35	671	5.67
964.5	219.32	205.17	671.5	5.66
965	220.11	206.28	672	5.66
965.5	218.16	203.43	672.5	5.66
966	219.18	205.6	673	5.67
966.5	219.28	205.33	673.5	5.66
967	219.18	205.05	674	5.67
967.5	220.22	206.98	674.5	5.67
968	219.59	205.5	675	5.66
968.5	220.17	206.16	675.5	5.66
969	219.69	204.89	676	5.67
969.5	220.77	205.77	676.5	5.67
970	218.84	204.22	677	5.66
970.5	221.23	206.01	677.5	5.66
971	220.98	205.58	678	5.66
971.5	220.28	203.65	678.5	5.66
972	221.73	205.95	679	5.66
972.5	220.84	203.96	679.5	5.66
973	221.96	205.65	680	5.66
973.5	221.5	204.75	680.5	5.66
974	222.6	206.24	681	5.66
974.5	222.19	204.46	681.5	5.66
975	222.02	204.19	682	5.66
975.5	222.25	204.54	682.5	5.66
976	221.17	203.84	683	5.66
976.5	223.45	205.67	683.5	5.66
977	221.95	202.78	684	5.66
977.5	222.98	205.32	684.5	5.66
978	222.33	205.17	685	5.66
978.5	223.6	205.65	685.5	5.65
979	223.36	204.59	686	5.66
979.5	221.71	203.77	686.5	5.66
980	223.12	204.21	687	5.66
980.5	222.95	202.88	687.5	5.66
981	224.79	203.74	688	5.66
981.5	222	201.5	688.5	5.66
982	224.14	202.72	689	5.65
982.5	223.47	202.34	689.5	5.65
983	223.77	202.6	690	5.66
983.5	219.33	201.16	690.5	5.65
984	222.11	201.49	691	5.65
984.5	220.47	201.21	691.5	5.66
			692	5.65
			692.5	5.65
			693	5.65
			693.5	5.65
			694	5.65
			694.5	5.65
			695	5.65
			695.5	5.65
			696	5.65
			696.5	5.65
			697	5.65
			697.5	5.65
			698	5.65
			698.5	5.66
			699	5.65
			699.5	5.65
			700	5.65
			700.5	5.65
			701	5.65
			701.5	5.65
			702	5.65
			702.5	5.65
			703	5.65
			703.5	5.64
			704	5.65
			704.5	5.65
			705	5.65
			705.5	5.64
			706	5.65
			706.5	5.65
			707	5.65
			707.5	5.65
			708	5.64
			708.5	5.64
			709	5.65
			709.5	5.64
			710	5.64
			710.5	5.65
			711	5.64
			711.5	5.64
			712	5.64
			712.5	5.64
			713	5.64
			713.5	5.64
			714	5.64
			714.5	5.64
			715	5.64
			715.5	5.64
			716	5.64
			716.5	5.64
			717	5.64
			717.5	5.64
			718	5.64
			718.5	5.64
			719	5.64
			719.5	5.64
			720	5.64
			720.5	5.64
			721	5.63
			721.5	5.64
			722	5.64
			722.5	5.64
			723	5.64
			723.5	5.63
			724	5.64
			724.5	5.64
			725	5.64
			725.5	5.64
			726	5.64
			726.5	5.64
			727	5.64
			727.5	5.63
			728	5.64
			728.5	5.63
			729	5.64
			729.5	5.63
			730	5.63
			730.5	5.63
			731	5.63
			731.5	5.63
			732	5.63
			732.5	5.63
			733	5.63
			733.5	5.63
			734	5.63
			734.5	5.63
			735	5.63
			735.5	5.63
			736	5.63
			736.5	5.62
			737	5.63
			737.5	5.62
			738	5.62
			738.5	5.63
			739	5.63
			739.5	5.63
			740	5.63
			740.5	5.63
			741	5.63
			741.5	5.63
			742	5.63
			742.5	5.63
			743	5.63
			743.5	5.62
			744	5.62
			744.5	5.62
			745	5.62
			745.5	5.62
			746	5.62
			746.5	5.62
			747	5.62
			747.5	5.62
			748	5.62
			748.5	5.62
			749	5.62
			749.5	5.63
			750	5.62
			750.5	5.62
			751	5.62
			751.5	5.62
			752	5.62
			752.5	5.62
			753	5.62
			753.5	5.62
			754	5.61
			754.5	5.62
			755	5.62
			755.5	5.62
			756	5.62
			756.5	5.62
			757	5.62
			757.5	5.62
			758	5.62
			758.5	5.62
			759	5.62
			759.5	5.62
			760	5.62
			760.5	5.61
			761	5.62
			761.5	5.61
			762	5.62
			762.5	5.61
			763	5.61
			763.5	5.61
			764	5.61
			764.5	5.61
			765	5.61
			765.5	5.61
			766	5.61
			766.5	5.61
			767	5.61
			767.5	5.61
			768	5.61
			768.5	5.61
			769	5.62
			769.5	5.61
			770	5.61
			770.5	5.61
			771	5.61
			771.5	5.61
			772	5.61
			772.5	5.61
			773	5.61
			773.5	5.61
			774	5.61
			774.5	5.61
			775	5.61
			775.5	5.61
			776	5.61
			776.5	5.61
			777	5.6
			777.5	5.61
			778	5.61
			778.5	5.6
			779	5.61
			779.5	5.6
			780	5.6
			780.5	5.61
			781	5.61
			781.5	5.6
			782	5.61
			782.5	5.61
			783	5.61
			783.5	5.6
			784	5.6
			784.5	5.6
			785	5.6
			785.5	5.6
			786	5.6
			786.5	5.6
			787	5.6
			787.5	5.6
			788	5.6
			788.5	5.6
			789	5.6
			789.5	5.6
			790	5.6
			790.5	5.6
			791	5.6
			791.5	5.6
			792	5.6
			792.5	5.6
			793	5.6
			793.5	5.59
			794	5.6
			794.5	5.59
			795	5.59
			795.5	5.6
			796	5.6
			796.5	5.6
			797	5.6
			797.5	5.6
			798	5.59
			798.5	5.59
			799	5.6
			799.5	5.6
			800	5.6
			800.5	5.6
			801	5.59
			801.5	5.59
			802	5.59
			802.5	5.6
			803	5.59
			803.5	5.59
			804	5.6
			804.5	5.59
			805	5.6
			805.5	5.59
			806	5.59
			806.5	5.59
			807	5.59
			807.5	5.59
			808	5.59
			808.5	5.59
			809	5.59
			809.5	5.59
			810	5.59
			810.5	5.59
			811	5.59
			811.5	5.59
			812	5.59
			812.5	5.59
			813	5.59
			813.5	5.59
			814	5.59
			814.5	5.59
			815	5.59
			815.5	5.59
			816	5.59
			816.5	5.59
			817	5.59
			817.5	5.59
			818	5.59
			818.5	5.59
			819	5.59
			819.5	5.59
			820	5.59
			820.5	5.58
			821	5.59
			821.5	5.59
			822	5.58
			822.5	5.59
			823	5.59
			823.5	5.58
			824	5.59
			824.5	5.58
			825	5.59
			825.5	5.58
			826	5.58
			826.5	5.59
			827	5.58
			827.5	5.58
			828	5.58
			828.5	5.58
			829	5.58
			829.5	5.58
			830	5.58
			830.5	5.58
			831	5.58
			831.5	5.58
			832	5.58
			832.5	5.58
			833	5.59
			833.5	5.58
			834	5.58
			834.5	5.58
			835	5.58
			835.5	5.58
			836	5.58
			836.5	5.58
			837	5.58
			837.5	5.59
			838	5.58
			838.5	5.58
			839	5.58
			839.5	5.58
			840	5.58
			840.5	5.58
			841	5.58
			841.5	5.58
			842	5.58
			842.5	5.58
			843	5.58
			843.5	5.58
			844	5.58
			844.5	5.58
			845	5.57
			845.5	5.58
			846	5.57
			846.5	5.57
			847	5.57
			847.5	5.58
			848	5.58
			848.5	5.58
			849	5.58
			849.5	5.57
			850	5.58
			850.5	5.57
			851	5.57
			851.5	5.57
			852	5.58
			852.5	5.57
			853	5.57
			853.5	5.57
			854	5.57
			854.5	5.57
			855	5.57
			855.5	5.57
			856	5.57
			856.5	5.57
			857	5.57
			857.5	5.57
			858	5.57
			858.5	5.57
			859	5.57
			859.5	5.57
			860	5.57
			860.5	5.57
			861	5.57
			861.5	5.57
			862	5.57
			862.5	5.57
			863	5.57
			863.5	5.57
			864	5.57
			864.5	5.57
			865	5.57
			865.5	5.57
			866	5.57
			866.5	5.57
			867	5.57
			867.5	5.56
			868	5.57
			868.5	5.56
			869	5.57
			869.5	5.57
			870	5.57
			870.5	5.57
			871	5.56
			871.5	5.57
			872	5.56
			872.5	5.57
			873	5.56
			873.5	5.56
			874	5.56
			874.5	5.56
			875	5.56
			875.5	5.56
			876	5.57
			876.5	5.56
			877	5.57
			877.5	5.56
			878	5.56
			878.5	5.56
			879	5.57
			879.5	5.56
			880	5.56
			880.5	5.56
			881	5.56
			881.5	5.57
			882	5.56
			882.5	5.56
			883	5.56
			883.5	5.56
			884	5.56
			884.5	5.56
			885	5.56
			885.5	5.56
			886	5.56
			886.5	5.56
			887	5.56
			887.5	5.55
			888	5.56
			888.5	5.56
			889	5.55
			889.5	5.55
			890	5.55
			890.5	5.55
			891	5.55
			891.5	5.55
			892	5.55
			892.5	5.55
			893	5.55
			893.5	5.55
			894	5.55
			894.5	5.55
			895	5.54
			895.5	5.55
			896	5.54
			896.5	5.55
			897	5.55
			897.5	5.54
			898	5.54
			898.5	5.54
			899	5.55
			899.5	5.55
			900	5.54
			900.5	5.54
			901	5.54
			901.5	5.54
			902	5.55
			902.5	5.54
			903	5.55
			903.5	5.54
			904	5.54
			904.5	5.54
			905	5.54
			905.5	5.54
			906	5.54
			906.5	5.54
			907	5.54
			907.5	5.54
			908	5.54
			908.5	5.54
			909	5.54
			909.5	5.54
			910	5.54
			910.5	5.54
			911	5.54
			911.5	5.54
			912	5.54
			912.5	5.54
			913	5.54
			913.5	5.54
			914	5.54
			914.5	5.53
			915	5.54
			915.5	5.54
			916	5.54
			916.5	5.53
			917	5.53
			917.5	5.53
			918	5.53
			918.5	5.54
			919	5.54
			919.5	5.53
			920	5.53
			920.5	5.53
			921	5.53
			921.5	5.53
			922	5.53
			922.5	5.53
			923	5.53
			923.5	5.53
			924	5.53
			924.5	5.53
			925	5.53
			925.5	5.53
			926	5.53
			926.5	5.53
			927	5.53
			927.5	5.53
			928	5.53
			928.5	5.53
			929	5.53
			929.5	5.53
			930	5.53
			930.5	5.53
			931	5.53
			931.5	5.53
			932	5.53
			932.5	5.53
			933	5.53
			933.5	5.53
			934	5.53
			934.5	5.53
			935	5.53
			935.5	5.53
			936	5.52
			936.5	5.52
			937	5.53
			937.5	5.52
			938	5.52
			938.5	5.52
			939	5.53
			939.5	5.52
			940	5.53
			940.5	5.53
			941	5.52
			941.5	5.52
			942	5.53
			942.5	5.53
			943	5.53
			943.5	5.53
			944	5.52
			944.5	5.52
			945	5.52
			945.5	5.52
			946	5.52
			946.5	5.53
			947	5.52
			947.5	5.52
			948	5.52
			948.5	5.52
			949	5.52
			949.5	5.52
			950	5.53
			950.5	5.52
			951	5.52
			951.5	5.52
			952	5.51
			952.5	5.52
			953	5.52
			953.5	5.52
			954	5.52
			954.5	5.51
			955	5.52
			955.5	5.52
			956	5.52
			956.5	5.52
			957	5.52
			957.5	5.52
			958	5.52
			958.5	5.52
			959	5.52
			959.5	5.52
			960	5.51
			960.5	5.52
			961	5.52
			961.5	5.52
			962	5.52
			962.5	5.52
			963	5.51
			963.5	5.51
			964	5.52
			964.5	5.52
			965	5.51
			965.5	5.51
			966	5.52
			966.5	5.51
			967	5.52
			967.5	5.51
			968	5.51
			968.5	5.51
			969	5.51
			969.5	5.52
			970	5.51
			970.5	5.51
			971	5.51
			971.5	5.51
			972	5.52
			972.5	5.51
			973	5.51
			973.5	5.51
			974	5.51
			974.5	5.51
			975	5.51
			975.5	5.51
			976	5.51
			976.5	5.51
			977	5.51
			977.5	5.51
			978	5.5
			978.5	5.51
			979	5.51
			979.5	5.51
			980	5.51
			980.5	5.51
			981	5.51
			981.5	5.51
			982	5.51
			982.5	5.51
			983	5.51
			983.5	5.51
			984	5.51
			984.5	5.51
			985	5.51
			985.5	5.51
			986	5.51
			986.5	5.51
			987	5.51
			987.5	5.51
			988	5.51
			988.5	5.5
			989	5.51
			989.5	5.51
			990	5.51
			990.5	5.51
			991	5.51
			991.5	5.51
			992	5.5
			992.5	5.51
			993	5.51
			993.5	5.51
			994	5.51
			994.5	5.51
			995	5.51
			995.5	5.5
			996	5.51
			996.5	5.5
			997	5.5
			997.5	5.5
[truncated: 105 more rows]

## Sheet: S. Figure 8
(a)							(b)
Rheology			pH				Rheology			pH
Time	Storage Modulus	Loss Modulus	Time	pH			Time	Storage Modulus	Loss Modulus	Time	pH
[min]	[Pa]	[Pa]	[min]				[min]	[Pa]	[Pa]	[min]
3.5	8890.3	1162.1	0	3.42			3.5	Storage Modulus	Loss Modulus	0	3.42
4	5109	786.53	0.5	3.91			4			0.5	3.91
4.5	2233.6	411.93	1	4			4.5	[Pa]	[Pa]	1	4
5	736.27	159.39	1.5	4.1			5	6148.5	1055.7	1.5	4.1
5.5	247.31	56.153	2	4.25			5.5	2782.5	563.08	2	4.25
6	126.86	27.847	2.5	4.4			6	971.79	215.33	2.5	4.4
6.5	98.506	19.828	3	4.63			6.5	300.74	68.145	3	4.63
7	97.318	18.81	3.5	4.9			7	139.36	27.234	3.5	4.9
7.5	101.54	19.074	4	5.27			7.5	117.09	20.224	4	5.27
8	106.82	19.288	4.5	5.79			8	117.35	19.527	4.5	5.79
8.5	112.08	19.65	5	6.24			8.5	121.46	20.017	5	6.24
9	117.5	19.946	5.5	6.75			9	126.65	19.786	5.5	6.75
9.5	122.61	20.127	6	7.11						6	7.11
10	128.1	20.204	6.5	7.33			102.5	131.39	20.321	6.5	7.33
10.5	132.57	20.578	7	7.48			103	138.05	20.71	7	7.48
11	137.33	20.726	7.5	7.59			103.5	143.01	21.226	7.5	7.59
11.5	141.59	20.625	8	7.7			104	58.924	11.735	8	7.7
12	145.39	20.781	8.5	7.75			104.5	68.51	12.746	8.5	7.75
12.5	148.85	21.174	9	7.78			105	75.047	13.241	9	7.78
13	152.2	20.944	9.5	7.78			105.5	79.639	13.642	9.5	7.78
13.5	155.53	20.942	10	7.78			106	83.772	12.884	10	7.78
14	158.21	21.002	10.5	7.76			106.5	86.629	14.372	10.5	7.76
14.5	160.96	21.152	11	7.75			107	89.559	14.66	11	7.75
15	163.63	21.59	11.5	7.72			107.5	92.26	14.956	11.5	7.72
15.5	166.05	21.281	12	7.69			108	94.768	15.306	12	7.69
16	168.31	21.382	12.5	7.66			108.5	97.207	15.637	12.5	7.66
16.5	170.58	21.469	13	7.61			109	99.319	15.969	13	7.61
17	172.58	21.569	13.5	7.57			109.5	101.39	16.312	13.5	7.57
17.5	174.96	21.938	14	7.53			110	104.5	16.776	14	7.53
18	176.82	21.723	14.5	7.49			110.5	105.46	17.042	14.5	7.49
18.5	179.06	22.332	15	7.45			111	107.36	17.264	15	7.45
19	180.46	21.996	15.5	7.41			111.5	109.26	17.651	15.5	7.41
19.5	182.1	21.937	16	7.38			112	110.98	17.966	16	7.38
20	183.79	21.988	16.5	7.34			112.5	112.68	18.378	16.5	7.34
20.5	185.79	22.098	17	7.31			113	113.83	18.412	17	7.31
21	187.28	22.168	17.5	7.29			113.5	115.97	19.185	17.5	7.29
21.5	188.88	22.231	18	7.26			114	117.51	19.512	18	7.26
22	190.28	22.308	18.5	7.23			114.5	119.07	19.928	18.5	7.23
22.5	191.92	22.609	19	7.21			115	120.59	20.252	19	7.21
23	192.99	22.423	19.5	7.2			115.5	122.04	20.721	19.5	7.2
23.5	194.48	22.46	20	7.18			116	123.3	21.142	20	7.18
24	195.55	22.609	20.5	7.16			116.5	124.73	21.55	20.5	7.16
24.5	196.69	23.098	21	7.14			117	125.91	22.791	21	7.14
25	198.34	22.655	21.5	7.13			117.5	128.18	22.523	21.5	7.13
25.5	199.51	22.758	22	7.11			118	128.98	22.773	22	7.11
26	201.2	22.859	22.5	7.1			118.5	129.5	23.351	22.5	7.1
26.5	201.88	22.822	23	7.08			119	130.54	23.69	23	7.08
27	203	22.843	23.5	7.06			119.5	131.63	24.154	23.5	7.06
27.5	203.95	22.952	24	7.06			120	132.42	24.601	24	7.06
28	205.09	23.006	24.5	7.05			120.5	134.95	22.581	24.5	7.05
28.5	207.03	23.397	25	7.04			121	134.42	24.716	25	7.04
29	206.87	23.23	25.5	7.03			121.5	135.47	25.723	25.5	7.03
29.5	207.7	23.713	26	7.01			122	136.09	26.092	26	7.01
30	209.25	23.276	26.5	7.01			122.5	137.3	26.36	26.5	7.01
30.5	209.97	23.451	27	7			123	138.16	26.557	27	7
31	210.9	23.4	27.5	6.99			123.5	140.85	27.339	27.5	6.99
31.5	211.87	23.553	28	6.98			124	139.8	27.075	28	6.98
32	212.68	23.631	28.5	6.97			124.5	140.47	27.247	28.5	6.97
32.5	213.76	23.657	29	6.96			125	141.88	26.858	29	6.96
33	214.64	23.708	29.5	6.95			125.5	143.15	26.328	29.5	6.95
33.5	215.47	23.767	30	6.94			126	142.73	28.026	30	6.94
34	216.3	23.804	30.5	6.94			126.5	143.45	27.647	30.5	6.94
34.5	217.19	23.843	31	6.94			127	145.5	27.449	31	6.94
35	218.17	24.095	31.5	6.92			127.5	146.23	29.074	31.5	6.92
35.5	218.77	24.029	32	6.92			128	145.4	26.909	32	6.92
36	219.67	24.085	32.5	6.9			128.5	147.1	26.858	32.5	6.9
36.5	220.42	24.139	33	6.9			129	147.5	27.234	33	6.9
37	221.23	24.267	33.5	6.89			129.5	148.5	27.049	33.5	6.89
37.5	222.03	24.376	34	6.89			130	149.55	26.534	34	6.89
38	222.9	24.752	34.5	6.88			130.5	151.31	27.212	34.5	6.88
38.5	224.19	24.809	35	6.88			131	151.28	26.368	35	6.88
39	224.15	24.682	35.5	6.87			131.5	152.98	26.544	35.5	6.87
39.5	224.96	24.808	36	6.86			132	153.78	26.1	36	6.86
40	226.32	25.042	36.5	6.86			132.5	153.99	26.449	36.5	6.86
40.5	226.59	24.98	37	6.85			133	156.05	25.612	37	6.85
41	227.29	25.05	37.5	6.84			133.5	157.47	25.486	37.5	6.84
41.5	227.93	25.094	38	6.84			134	158.82	25.255	38	6.84
42	228.58	25.177	38.5	6.83			134.5	160.13	24.978	38.5	6.83
42.5	229.39	25.273	39	6.83			135	161.4	26.158	39	6.83
43	230.13	25.37	39.5	6.82			135.5	162.69	25.81	39.5	6.82
43.5	230.74	25.456	40	6.82			136	164.48	24.525	40	6.82
44	231.44	25.548	40.5	6.81			136.5	165.44	25.445	40.5	6.81
44.5	232.16	25.624	41	6.81			137	167.56	24.43	41	6.81
45	232.81	25.659	41.5	6.81			137.5	169.19	24.776	41.5	6.81
45.5	233.49	25.859	42	6.8			138	170.75	24.323	42	6.8
46	234.03	25.835	42.5	6.79			138.5	172.62	24.307	42.5	6.79
46.5	234.73	25.919	43	6.79			139	174.42	24.248	43	6.79
47	235.22	26.06	43.5	6.79			139.5	176.02	24.23	43.5	6.79
47.5	235.95	26.145	44	6.78			140	177.95	25.04	44	6.78
48	237.32	26.348	44.5	6.78			140.5	179.56	24.305	44.5	6.78
48.5	238.06	26.364	45	6.77			141	181.36	24.297	45	6.77
49	237.86	26.414	45.5	6.77			141.5	183.33	24.365	45.5	6.77
49.5	238.39	26.567	46	6.76			142	185.28	26.021	46	6.76
50	239.73	26.859	46.5	6.76			142.5	184.69	25.27	46.5	6.76
50.5	239.61	26.886	47	6.76			143	189.22	24.662	47	6.76
51	240.37	26.995	47.5	6.75			143.5	191.37	24.817	47.5	6.75
51.5	241.01	27.079	48	6.75			144	192.5	26.042	48	6.75
52	241.66	27.103	48.5	6.74			144.5	195.33	25.137	48.5	6.74
52.5	242.35	27.162	49	6.74			145	197.31	25.368	49	6.74
53	242.95	27.254	49.5	6.73			145.5	199.63	25.509	49.5	6.73
53.5	243.36	27.418	50	6.73			146	201.56	25.72	50	6.73
54	243.9	27.554	50.5	6.72			146.5	203.87	25.859	50.5	6.72
54.5	244.43	27.688	51	6.72			147	206.12	26.134	51	6.72
55	245.06	27.856	51.5	6.71			147.5	208.07	26.336	51.5	6.71
55.5	246.05	27.979	52	6.71			148	209.39	26.525	52	6.71
56	246.07	28.413	52.5	6.71			148.5	212.37	26.774	52.5	6.71
56.5	246.6	28.32	53	6.7			149	214.6	26.991	53	6.7
57	247.25	28.414	53.5	6.71			149.5	216.66	27.191	53.5	6.71
57.5	248	28.463	54	6.69			150	218.79	27.463	54	6.69
58	248.57	28.664	54.5	6.7			150.5	221.19	27.77	54.5	6.7
58.5	249.61	28.702	55	6.7			151	223.65	28.033	55	6.7
59	250.2	28.773	55.5	6.69			151.5	225.84	28.222	55.5	6.69
59.5	250.76	28.876	56	6.69			152	226.45	28.554	56	6.69
60	251.48	28.987	56.5	6.69			152.5	230.9	27.35	56.5	6.69
60.5	252.17	28.898	57	6.68			153	232.63	29.056	57	6.68
61	252.81	29.094	57.5	6.68			153.5	234.67	29.29	57.5	6.68
61.5	253.34	29.389	58	6.67			154	236.91	29.6	58	6.67
62	253.46	29.722	58.5	6.67			154.5	234.48	27.103	58.5	6.67
62.5	254.15	30.22	59	6.67			155	240.98	30.096	59	6.67
63	254.51	30.38	59.5	6.66			155.5	243.01	30.241	59.5	6.66
63.5	255.24	30.521	60	6.66			156	245.08	30.544	60	6.66
64	255.83	30.703	60.5	6.66			156.5	247.08	30.85	60.5	6.66
64.5	256.44	30.893	61	6.66			157	249.31	31.08	61	6.66
65	257.1	30.99	61.5	6.65			157.5	251.36	31.367	61.5	6.65
65.5	257.68	31.115	62	6.64			158	252.21	30.942	62	6.64
66	259.09	30.836	62.5	6.64			158.5	255.64	31.979	62.5	6.64
66.5	258.85	31.418	63	6.64			159	255.7	34.411	63	6.64
67	260.23	30.767	63.5	6.64			159.5	259.59	32.507	63.5	6.64
67.5	260.18	31.685	64	6.64			160	260.89	33.08	64	6.64
68	261.05	31.724	64.5	6.63			160.5	260.53	33.057	64.5	6.63
68.5	261.79	31.973	65	6.64			161	265.56	33.602	65	6.64
69	262.71	31.831	65.5	6.63			161.5	267.31	34.006	65.5	6.63
69.5	263.06	31.843	66	6.63			162	268.96	34.387	66	6.63
70	263.94	32.048	66.5	6.62			162.5	271.35	34.612	66.5	6.62
70.5	264.26	32.32	67	6.63			163	272.61	35.279	67	6.63
71	265.03	32.431	67.5	6.63			163.5	274.94	35.526	67.5	6.63
71.5	266.43	32.025	68	6.62			164	276.37	35.985	68	6.62
72	266.84	32.415	68.5	6.61			164.5	278.27	36.158	68.5	6.61
72.5	267.19	32.711	69	6.61			165	279.37	36.676	69	6.61
73	268.4	32.542	69.5	6.61			165.5	281	37.061	69.5	6.61
73.5	269.12	32.939	70	6.61			166	282.78	37.1	70	6.61
74	269.16	33.338	70.5	6.61			166.5	284.01	37.465	70.5	6.61
74.5	270.1	33.27	71	6.6			167	281.99	36.514	71	6.6
75	270.62	33.298	71.5	6.6			167.5	286.87	38.141	71.5	6.6
75.5	271.38	33.396	72	6.6			168	287.27	39.329	72	6.6
76	272.04	33.49	72.5	6.6			168.5	284.9	35.27	72.5	6.6
76.5	271.89	33.799	73	6.59			169	289.2	39.421	73	6.59
77	273.38	34.048	73.5	6.59			169.5	289.94	39.343	73.5	6.59
77.5	274.22	34.339	74	6.59			170	289.45	39.934	74	6.59
78	275.17	34.195	74.5	6.59			170.5	290.75	39.984	74.5	6.59
78.5	275.69	34.151	75	6.59			171	290.41	40.343	75	6.59
79	276.34	34.411	75.5	6.58			171.5	287.4	45.638	75.5	6.58
79.5	277.18	34.813	76	6.58			172	290.57	40.929	76	6.58
80	278.88	33.727	76.5	6.58			172.5	290.23	41.563	76.5	6.58
80.5	278.5	34.838	77	6.58			173	290.66	41.643	77	6.58
81	279.11	34.951	77.5	6.57			173.5	289.67	42.182	77.5	6.57
81.5	279.42	35.701	78	6.57			174	289.33	42.343	78	6.57
82	280.3	35.777	78.5	6.56			174.5	284.58	42.26	78.5	6.56
82.5	281.05	36.191	79	6.57			175	289.13	42.906	79	6.57
83	281.82	36.417	79.5	6.56			175.5	288.43	43.29	79.5	6.56
83.5	283.6	36.28	80	6.56			176	288.7	43.593	80	6.56
84	284.33	36.625	80.5	6.56			176.5	288.19	43.706	80.5	6.56
84.5	284.81	36.622	81	6.55			177	286.54	43.537	81	6.55
85	285.86	36.636	81.5	6.55			177.5	287.79	44.021	81.5	6.55
85.5	286.91	36.762	82	6.55			178	287.92	43.65	82	6.55
86	287.39	36.664	82.5	6.56			178.5	288.06	43.671	82.5	6.56
86.5	288.45	36.802	83	6.55			179	288.13	43.927	83	6.55
87	289.6	36.807	83.5	6.55			179.5	287.73	44	83.5	6.55
87.5	289.97	37.015	84	6.54			180	287.58	44.04	84	6.54
88	290.76	37.081	84.5	6.54			180.5	284.62	42.297	84.5	6.54
88.5	291.42	37.71	85	6.54			181	287.84	44.058	85	6.54
89	292.37	38.166	85.5	6.54			181.5	288.63	44.078	85.5	6.54
89.5	293.42	38.106	86	6.53			182	285.6	45.768	86	6.53
90	294.95	37.621	86.5	6.53			182.5	287.7	44.124	86.5	6.53
90.5	295.1	38.567	87	6.53			183	284.82	43.872	87	6.53
91	295.8	38.903	87.5	6.52			183.5	280.65	48.237	87.5	6.52
91.5	296.69	39.024	88	6.52			184	288.45	43.509	88	6.52
92	297.07	39.717	88.5	6.53			184.5	288.22	43.296	88.5	6.53
92.5	298.87	39.345	89	6.52			185	288.26	43.474	89	6.52
93	300	38.962	89.5	6.52			185.5	288.38	43.498	89.5	6.52
93.5	299.94	40.007	90	6.51			186	289.16	42.486	90	6.51
94	300.77	40.231	90.5	6.51			186.5	289.82	42.586	90.5	6.51
94.5	301.62	40.604	91	6.51			187	284.54	42.224	91	6.51
95	302.77	40.986	91.5	6.51			187.5	289.61	42.423	91.5	6.51
95.5	302.88	41.761	92	6.51			188	290.62	41.63	92	6.51
96	304.76	41.388	92.5	6.5			188.5	290.71	41.947	92.5	6.5
96.5	306.39	41.495	93	6.51			189	291.57	41.716	93	6.51
97	307.21	41.983	93.5	6.51			189.5	291.68	41.487	93.5	6.51
97.5	308.43	41.987	94	6.5			190	292.86	40.772	94	6.5
98	309.26	42.444	94.5	6.49			190.5	293.49	41.15	94.5	6.49
98.5	310.2	43.137	95	6.49			191	293.99	40.165	95	6.49
99	311.48	42.997	95.5	6.48			191.5	294.62	40.122	95.5	6.48
99.5	313.26	43.301	96	6.49			192	295.26	39.491	96	6.49
100	313.84	43.671	96.5	6.48			192.5	295.34	39.827	96.5	6.48
100.5	314.58	43.899	97	6.49			193	296.56	39.09	97	6.49
101	315.49	45.03	97.5	6.49			193.5	289.98	42.391	97.5	6.49
101.5	317.27	44.475	98	6.49			194	296.1	36.007	98	6.49
102	317.33	46.171	98.5	6.47			194.5	295.56	40.888	98.5	6.47
102.5	319.19	46.284	99	6.48			195	299.49	38.818	99	6.48
103	319.82	46.531	99.5	6.48			195.5	300.93	37.491	99.5	6.48
103.5	321.67	46.002	100	6.47			196	302.14	38.441	100	6.47
104	323.58	46.302	100.5	6.47			196.5	303.11	38.485	100.5	6.47
104.5	324.71	46.529	101	6.47			197	304.56	38.542	101	6.47
105	325.53	47.411	101.5	6.47			197.5	305.36	38.69	101.5	6.47
105.5	326.51	47.681	102	6.47			198	306.7	38.853	102	6.47
106	327.75	47.947	102.5	6.46			198.5	307.5	39.998	102.5	6.46
106.5	330.11	47.485	103	6.47			199	308.39	38.613	103	6.47
107	330.76	48.012	103.5	6.46			199.5	309.72	38.827	103.5	6.46
107.5	332.48	47.82	104	6.46			200	310.96	39.026	104	6.46
108	332.92	49.007	104.5	6.47			200.5	311.97	38.968	104.5	6.47
108.5	334.03	49.392	105	6.46			201	313.86	39.663	105	6.46
109	334.09	50.182	105.5	6.46			201.5	315.81	39.247	105.5	6.46
109.5	337.14	49.071	106	6.45			202	317.37	39.411	106	6.45
110	337.04	50.216	106.5	6.46			202.5	319.09	39.772	106.5	6.46
110.5	339.39	50.928	107	6.46			203	320.65	40.046	107	6.46
111	339.89	52.245	107.5	6.46			203.5	322.38	39.81	107.5	6.46
111.5	342.4	52.067	108	6.45			204	320.29	40.279	108	6.45
112	344.21	52.207	108.5	6.45			204.5	326	40.327	108.5	6.45
112.5	344.95	52.973	109	6.45			205	328.46	40.713	109	6.45
113	346.04	53.721	109.5	6.45			205.5	329.56	40.729	109.5	6.45
113.5	349.08	53.477	110	6.44			206	324.27	38.133	110	6.44
114	349.23	54.616	110.5	6.44			206.5	333.4	40.996	110.5	6.44
114.5	350.9	55.878	111	6.44			207	331.61	40.057	111	6.44
115	352.78	55.964	111.5	6.44			207.5	336.51	41.43	111.5	6.44
115.5	353.76	56.326	112	6.44			208	338.6	41.61	112	6.44
116	356.53	56.747	112.5	6.44			208.5	340.6	41.699	112.5	6.44
116.5	358.97	56.571	113	6.44			209	343.24	41.936	113	6.44
117	361.83	56.396	113.5	6.43			209.5	344.41	42.285	113.5	6.43
117.5	362.29	57.527	114	6.44			210	345.81	43.071	114	6.44
118	363.04	58.751	114.5	6.43			210.5	347.68	43.143	114.5	6.43
118.5	364.77	59.84	115	6.43			211	348.69	42.304	115	6.43
119	367.69	60.007	115.5	6.43			211.5	350.43	42.497	115.5	6.43
119.5	368.98	60.704	116	6.43			212	352.08	43.169	116	6.43
120	370.86	61.76	116.5	6.43			212.5	354.48	43.135	116.5	6.43
120.5	370.87	62.934	117	6.42			213	354.06	42.909	117	6.42
121	373.83	63.221	117.5	6.43			213.5	358.98	43.556	117.5	6.43
121.5	376.84	62.934	118	6.42			214	359.57	44	118	6.42
122	379	63.534	118.5	6.42			214.5	361.98	43.948	118.5	6.42
122.5	380.06	64.652	119	6.43			215	363.52	44.693	119	6.43
123	382.26	65.124	119.5	6.42			215.5	365.75	43.594	119.5	6.42
123.5	385.14	65.499	120	6.41			216	367.01	44.584	120	6.41
124	387.22	66.034	120.5	6.42			216.5	368.76	45.48	120.5	6.42
124.5	389.73	66.34	121	6.41			217	371.17	44.118	121	6.41
125	392.47	66.136	121.5	6.41			217.5	372.29	45.169	121.5	6.41
125.5	393.58	67.754	122	6.41			218	376.71	47.935	122	6.41
126	395.85	67.321	122.5	6.41			218.5	375.13	46.023	122.5	6.41
126.5	398.83	68.873	123	6.41			219	370.7	46.302	123	6.41
127	401.61	69.625	123.5	6.4			219.5	378.64	46.303	123.5	6.4
127.5	402.47	70.573	124	6.4			220	380.67	46.29	124	6.4
128	405.13	71.486	124.5	6.41			220.5	383	46.487	124.5	6.41
128.5	409	71.744	125	6.41			221	384.34	46.89	125	6.41
129	409.64	73.298	125.5	6.4			221.5	379.12	45.965	125.5	6.4
129.5	411.59	74.193	126	6.4			222	387.63	47.271	126	6.4
130	414.14	75.211	126.5	6.4			222.5	381.04	52.31	126.5	6.4
130.5	417.26	75.424	127	6.39			223	389.2	45.232	127	6.39
131	420	76.827	127.5	6.38			223.5	392.21	48.188	127.5	6.38
131.5	422.27	77.42	128	6.39			224	393.65	51.017	128	6.39
132	426.44	77.933	128.5	6.39			224.5	392.89	52.303	128.5	6.39
132.5	428.3	78.875	129	6.39			225	397.85	48.595	129	6.39
133	430.55	79.126	129.5	6.39			225.5	393.57	55.17	129.5	6.39
133.5	432.53	80.84	130	6.38			226	400.83	48.947	130	6.38
134	435.36	82.014	130.5	6.38			226.5	402.54	49.803	130.5	6.38
134.5	438.14	82.697	131	6.38			227	403.29	50.576	131	6.38
135	441.11	83.878	131.5	6.39			227.5	406.32	52.7	131.5	6.39
135.5	443.91	84.031	132	6.38			228	407.16	50.039	132	6.38
136	444.57	85.795	132.5	6.38			228.5	408.66	50.601	132.5	6.38
136.5	449.27	86.72	133	6.38			229	404.98	49.981	133	6.38
137	451.4	87.678	133.5	6.39			229.5	412.38	50.692	133.5	6.39
137.5	454.83	88.605	134	6.38			230	413.58	51.132	134	6.38
138	456.69	89.953	134.5	6.38			230.5	415.25	50.542	134.5	6.38
138.5	458.46	91.411	135	6.38			231	416.02	52.781	135	6.38
139	461.86	92.844	135.5	6.38			231.5	415.17	51.338	135.5	6.38
139.5	466.23	93.077	136	6.37			232	418.73	50.788	136	6.37
140	470.35	94.079	136.5	6.37			232.5	422.47	52.23	136.5	6.37
140.5	473.16	95.589	137	6.37			233	424.5	50.846	137	6.37
141	475.15	95.925	137.5	6.37			233.5	424.18	55.157	137.5	6.37
141.5	478.78	97.682	138	6.37			234	429.44	55.804	138	6.37
142	482.71	98.473	138.5	6.36			234.5	424.94	60.682	138.5	6.36
142.5	486.03	100.22	139	6.36			235	432.45	53.697	139	6.36
143	489.74	101.32	139.5	6.36			235.5	432.33	52.345	139.5	6.36
143.5	492.96	102.21	140	6.36			236	436.5	53.563	140	6.36
144	496.21	103.74	140.5	6.37			236.5	437.42	54.417	140.5	6.37
144.5	500.2	105.41	141	6.36			237	431.62	54.042	141	6.36
145	502.98	106.18	141.5	6.36			237.5	442.51	55.701	141.5	6.36
145.5	507.58	106.88	142	6.35			238	442.11	55.042	142	6.35
146	510.59	108.46	142.5	6.36			238.5	444.21	55.088	142.5	6.36
146.5	513.82	110.12	143	6.36			239	447.41	58.631	143	6.36
147	516.17	111.75	143.5	6.35			239.5	448.1	56.364	143.5	6.35
147.5	519.27	114.41	144	6.35			240	450.82	55.856	144	6.35
148	522.55	116.14	144.5	6.35			240.5	452.41	56.231	144.5	6.35
148.5	530.2	116.17	145	6.35			241	455.28	56.71	145	6.35
149	532.26	118.68	145.5	6.35			241.5	455.87	58.356	145.5	6.35
149.5	534.66	118.96	146	6.35			242	458.47	57.655	146	6.35
150	537.99	121.86	146.5	6.34			242.5	455.77	57.558	146.5	6.34
150.5	542.39	124.28	147	6.34			243	458.66	57.524	147	6.34
151	546.14	125.25	147.5	6.34			243.5	462.47	62.117	147.5	6.34
151.5	550.44	127.59	148	6.34			244	465.63	58.775	148	6.34
152	555.3	128.82	148.5	6.34			244.5	468.17	58.475	148.5	6.34
152.5	558.04	130.8	149	6.34			245	468.07	55.223	149	6.34
153	563.16	132.81	149.5	6.34			245.5	471.12	59.486	149.5	6.34
153.5	568.01	134.45	150	6.34			246	473.02	59.808	150	6.34
154	573.95	135.36	150.5	6.33			246.5	475.48	59.918	150.5	6.33
154.5	576.69	137.68	151	6.34			247	477.63	59.562	151	6.34
155	582.82	138.63	151.5	6.34			247.5	471.86	61.376	151.5	6.34
155.5	583.69	142.98	152	6.33			248	481.13	60.76	152	6.33
156	589.9	142.98	152.5	6.33			248.5	483.25	61.875	152.5	6.33
156.5	594.06	144.86	153	6.33			249	486.29	61.303	153	6.33
157	596.59	147.03	153.5	6.33			249.5	485.95	62.939	153.5	6.33
157.5	603.49	148.66	154	6.33			250	490.85	62.01	154	6.33
158	604.54	149.99	154.5	6.33			250.5	490.06	59.466	154.5	6.33
158.5	610.06	153.55	155	6.33			251	489.46	62.287	155	6.33
159	615.46	154.9	155.5	6.33			251.5	495.64	66.041	155.5	6.33
159.5	620.99	154.36	156	6.32			252	497.59	62.913	156	6.32
160	624.26	158.72	156.5	6.33			252.5	500.88	63.459	156.5	6.33
160.5	628.39	160.22	157	6.32			253	502.04	63.824	157	6.32
161	632.44	161.81	157.5	6.32			253.5	503.87	64.612	157.5	6.32
161.5	636.72	163.25	158	6.32			254	506.65	64.452	158	6.32
162	641.84	165.53	158.5	6.32			254.5	508.88	65.323	158.5	6.32
162.5	646.34	167.71	159	6.32			255	507.95	61.237	159	6.32
163	651.34	170.07	159.5	6.31			255.5	512.82	65.05	159.5	6.31
163.5	652.95	173.9	160	6.32			256	510.8	62.955	160	6.32
164	659.4	175.31	160.5	6.3			256.5	516.45	63.87	160.5	6.3
164.5	665.12	177.19	161	6.31			257	518.51	66.177	161	6.31
165	669.27	179.62	161.5	6.31			257.5	519.4	66.039	161.5	6.31
165.5	675.13	181.55	162	6.31			258	519.72	65.001	162	6.31
166	677.52	183.06	162.5	6.31			258.5	523.31	66.648	162.5	6.31
166.5	683.39	184.83	163	6.31			259	524.82	67.119	163	6.31
167	687.06	187.33	163.5	6.31			259.5	525.82	67.783	163.5	6.31
167.5	691.09	190.3	164	6.3			260	524.1	67.043	164	6.3
168	695.01	191.44	164.5	6.3			260.5	527.24	67.843	164.5	6.3
168.5	698.57	194.42	165	6.31			261	531.91	68.766	165	6.31
169	704.24	196.27	165.5	6.29			261.5	534.77	68.668	165.5	6.29
169.5	707.85	198.22	166	6.29			262	536.64	68.947	166	6.29
170	712.83	201.06	166.5	6.3			262.5	537.41	67.887	166.5	6.3
170.5	717.65	203.06	167	6.3			263	536.05	71.161	167	6.3
171	721.53	205.57	167.5	6.29			263.5	538.08	73.358	167.5	6.29
171.5	727.08	207.08	168	6.3			264	543.79	70.588	168	6.3
172	733.54	209.03	168.5	6.3			264.5	545.68	71.68	168.5	6.3
172.5	735.17	211.46	169	6.3			265	541.72	71.547	169	6.3
173	738.62	210.61	169.5	6.29			265.5	549.21	71.253	169.5	6.29
173.5	747.33	216.88	170	6.29			266	552.65	70.374	170	6.29
174	750.42	219.75	170.5	6.29			266.5	552.27	70.545	170.5	6.29
174.5	756	222.33	171	6.3			267	555.93	71.851	171	6.3
175	761.58	225.47	171.5	6.29			267.5	555.35	70.999	171.5	6.29
175.5	766.2	226.62	172	6.29			268	559.54	72.271	172	6.29
176	770.58	226.41	172.5	6.29			268.5	560.86	72.646	172.5	6.29
176.5	778.44	231.55	173	6.29			269	553.93	71.493	173	6.29
177	778.77	233.77	173.5	6.29			269.5	561.42	74.008	173.5	6.29
177.5	785.01	235.78	174	6.28			270	571.34	72.865	174	6.28
178	793.46	238.69	174.5	6.28			270.5	566.07	74.234	174.5	6.28
178.5	796.49	242.72	175	6.28			271	574.14	72.788	175	6.28
179	801.1	243.7	175.5	6.28			271.5	575.44	74.431	175.5	6.28
179.5	806.68	245.49	176	6.28			272	568.68	72.51	176	6.28
180	810.82	248.82	176.5	6.28			272.5	576.37	74.747	176.5	6.28
180.5	818.45	251.08	177	6.27			273	583.55	76.287	177	6.27
181	819.04	254.8	177.5	6.27			273.5	584.77	74.229	177.5	6.27
181.5	823.89	255.74	178	6.28			274	582.17	79.615	178	6.28
182	827.68	258.65	178.5	6.28			274.5	590.08	73.608	178.5	6.28
182.5	833.68	263.78	179	6.28			275	591.03	74.838	179	6.28
183	833.58	263.03	179.5	6.27			275.5	594.25	74.125	179.5	6.27
183.5	838.54	265.47	180	6.27			276	597.03	73.761	180	6.27
184	837.47	265.48	180.5	6.27			276.5	598.37	74.173	180.5	6.27
184.5	842.39	269.36	181	6.27			277	602.47	73.589	181	6.27
185	846.4	271.59	181.5	6.26			277.5	604.06	75.916	181.5	6.26
185.5	846.6	273.05	182	6.27			278	605.77	75.311	182	6.27
186	849.99	276.15	182.5	6.27			278.5	607.05	74.943	182.5	6.27
186.5	850.63	276.83	183	6.26			279	606.91	76.701	183	6.26
187	852.01	279.59	183.5	6.27			279.5	614.64	75.228	183.5	6.27
187.5	849.35	280.64	184	6.26			280	617.08	75.063	184	6.26
188	846.75	279.09	184.5	6.26			280.5	618.98	74.013	184.5	6.26
188.5	853.98	284.42	185	6.27			281	621.98	76.181	185	6.27
189	853.71	284.94	185.5	6.26			281.5	625.1	75.934	185.5	6.26
189.5	850.21	282.71	186	6.26			282	629.97	75.676	186	6.26
190	852.71	287.24	186.5	6.26			282.5	631.44	75.953	186.5	6.26
190.5	847.78	287.29	187	6.26			283	633.64	76.003	187	6.26
191	861.53	293.39	187.5	6.26			283.5	635.04	77.465	187.5	6.26
191.5	854.32	292.43	188	6.26			284	639.22	76.5	188	6.26
192	847.57	299.84	188.5	6.26			284.5	641.33	76.763	188.5	6.26
192.5	850.01	293.81	189	6.26			285	644.57	76.961	189	6.26
193	853.51	294.53	189.5	6.25			285.5	647.19	77.134	189.5	6.25
193.5	851.46	295.27	190	6.25			286	649.66	77.91	190	6.25
194	852.06	301.67	190.5	6.25			286.5	650.84	78.1	190.5	6.25
194.5	850.64	300.37	191	6.26			287	654.1	77.935	191	6.26
195	855.26	299.42	191.5	6.25			287.5	656.39	78.033	191.5	6.25
195.5	852.09	298.79	192	6.25			288	659.09	79.072	192	6.25
196	847.43	302.68	192.5	6.25			288.5	662.27	78.557	192.5	6.25
196.5	866.92	309.34	193	6.25			289	664.96	78.769	193	6.25
197	850.09	300.36	193.5	6.25			289.5	668.86	79.249	193.5	6.25
197.5	853.94	304.75	194	6.25			290	670.59	79.6	194	6.25
198	853.02	301.81	194.5	6.25			290.5	666.5	80.105	194.5	6.25
198.5	853.74	302.34	195	6.25			291	670.24	82.414	195	6.25
199	857.13	304.48	195.5	6.24			291.5	680.8	79.588	195.5	6.24
199.5	848.83	297.74	196	6.25			292	684.09	79.431	196	6.25
200	853.96	301.61	196.5	6.25			292.5	687.9	79.991	196.5	6.25
200.5	859.79	304.79	197	6.24			293	690.67	79.801	197	6.24
201	868.74	308.85	197.5	6.24			293.5	693.57	80.033	197.5	6.24
201.5	859.99	308.48	198	6.24			294	690.84	80.457	198	6.24
202	859.28	303.09	198.5	6.24			294.5	699.8	80.491	198.5	6.24
202.5	859.77	302.3	199	6.24			295	696.44	81.665	199	6.24
203	866.03	305.99	199.5	6.23			295.5	706.26	79.63	199.5	6.23
203.5	867.13	306.72	200	6.24			296	707.33	77.013	200	6.24
204	866.08	312.02	200.5	6.24			296.5	713.37	80.735	200.5	6.24
204.5	864.92	303.41	201	6.23			297	716.91	85.474	201	6.23
205	883.38	308.46	201.5	6.23			297.5	720	80.337	201.5	6.23
205.5	876.7	310.2	202	6.24			298	722	81.655	202	6.24
206	879.13	310.88	202.5	6.23			298.5	726.01	80.697	202.5	6.23
206.5	875.16	313.38	203	6.23			299	722.36	81.646	203	6.23
207	875.05	308.06	203.5	6.23			299.5	731.87	79.473	203.5	6.23
207.5	879.39	308.64	204	6.23			300	735.57	81.386	204	6.23
208	880.35	308.97	204.5	6.22			300.5	737.78	81.867	204.5	6.22
208.5	888.84	313.77	205	6.22			301	740.33	81.589	205	6.22
209	885.39	310.24	205.5	6.23			301.5	734.96	83.824	205.5	6.23
209.5	889.2	311.4	206	6.23			302	747.41	81.97	206	6.23
210	891.49	311.88	206.5	6.23			302.5	749.97	82.46	206.5	6.23
210.5	883.75	302.74	207	6.22			303	753.35	82.165	207	6.22
211	899.84	315.07	207.5	6.22			303.5	757.06	82.454	207.5	6.22
211.5	903.48	314.98	208	6.22			304	760.12	82.691	208	6.22
212	908	317.86	208.5	6.22			304.5	755.48	85.639	208.5	6.22
212.5	902.18	309.25	209	6.23			305	758.73	83.789	209	6.23
213	908.92	317.34	209.5	6.22			305.5	768.14	79.614	209.5	6.22
213.5	911.9	316.63	210	6.22			306	773.28	83.025	210	6.22
214	920.25	321.71	210.5	6.22			306.5	774.83	83.59	210.5	6.22
214.5	923.38	322.7	211	6.21			307	776.22	86.681	211	6.21
215	915.62	314.19	211.5	6.22			307.5	782.14	84.109	211.5	6.22
215.5	927.83	323.88	212	6.22			308	785.14	84.483	212	6.22
216	922.99	320.57	212.5	6.22			308.5	787.61	84.41	212.5	6.22
216.5	934.73	326.81	213	6.21			309	790.95	84.794	213	6.21
217	959.17	344.55	213.5	6.21			309.5	793.68	82.014	213.5	6.21
217.5	939.63	326.52	214	6.21			310	789.85	86.896	214	6.21
218	940.43	325.25	214.5	6.21			310.5	800.25	85.324	214.5	6.21
218.5	947.34	329.8	215	6.21			311	804.04	86.503	215	6.21
219	955.8	338.73	215.5	6.21			311.5	807.49	86.153	215.5	6.21
219.5	955.45	331.42	216	6.21			312	809.74	86.301	216	6.21
220	962.43	325.37	216.5	6.2			312.5	812.54	86.521	216.5	6.2
220.5	961.96	332.86	217	6.21			313	815.2	87.057	217	6.21
221	963.78	332.61	217.5	6.21			313.5	818.63	87.402	217.5	6.21
221.5	974.92	343.13	218	6.2			314	821.4	87.273	218	6.2
222	972.97	336.27	218.5	6.21			314.5	816.17	87.268	218.5	6.21
222.5	977.5	338.89	219	6.2			315	827.21	88.333	219	6.2
223	971.09	327.69	219.5	6.2			315.5	831.44	88.94	219.5	6.2
223.5	983.12	337.74	220	6.2			316	834.36	88.789	220	6.2
224	988.42	340.77	220.5	6.2			316.5	831.3	87.984	220.5	6.2
224.5	990.88	340.45	221	6.2			317	841.54	89.841	221	6.2
225	983.01	336.47	221.5	6.2			317.5	840.5	91.658	221.5	6.2
225.5	1007.1	348.24	222	6.19			318	846.5	90.146	222	6.19
226	1007.8	358.11	222.5	6.19			318.5	849.8	88.72	222.5	6.19
226.5	1001.4	336.61	223	6.2			319	853.32	91.123	223	6.2
227	1022.1	343.56	223.5	6.2			319.5	849.24	96.476	223.5	6.2
227.5	1009.4	341	224	6.19			320	860.53	91.978	224	6.19
228	1012.9	343.14	224.5	6.2			320.5	863.12	91.811	224.5	6.2
228.5	1009.2	333.23	225	6.18			321	865.47	92.238	225	6.18
229	1023	348.3	225.5	6.19			321.5	864.35	94.635	225.5	6.19
229.5	1023.1	345.05	226	6.19			322	872.44	94.022	226	6.19
230	1027.9	348.46	226.5	6.19			322.5	876.41	93.57	226.5	6.19
230.5	1032.2	350.99	227	6.19			323	878.47	94.204	227	6.19
231	1027.9	344.83	227.5	6.2			323.5	872.87	99.713	227.5	6.2
231.5	1034.8	351.27	228	6.19			324	883.08	95.007	228	6.19
232	1038.1	352.24	228.5	6.19			324.5	885.3	94.449	228.5	6.19
232.5	1042.4	353.66	229	6.19			325	881.87	100.54	229	6.19
233	1049.4	355.61	229.5	6.18			325.5	893.99	95.496	229.5	6.18
233.5	1051.7	354.12	230	6.18			326	896	96.686	230	6.18
234	1074.1	376.08	230.5	6.18			326.5	899.43	97.363	230.5	6.18
234.5	1056.2	349.21	231	6.18			327	902.79	97.833	231	6.18
235	1066.6	357.87	231.5	6.18			327.5	906.92	98.535	231.5	6.18
235.5	1070.4	357.55	232	6.19			328	909.04	98.69	232	6.19
236	1077.2	360.11	232.5	6.18			328.5	913.07	99.52	232.5	6.18
236.5	1082.2	361.79	233	6.18			329	917.89	98.313	233	6.18
237	1109.2	383.56	233.5	6.18			329.5	916.3	102.09	233.5	6.18
237.5	1105.6	369.05	234	6.18			330	919.93	99.585	234	6.18
238	1100.7	367.24	234.5	6.18			330.5	925.06	100.64	234.5	6.18
238.5	1097.4	360.4	235	6.18			331	928.22	101.27	235	6.18
239	1118	378.49	235.5	6.18			331.5	930.9	101.21	235.5	6.18
239.5	1125.5	377.95	236	6.17			332	933.32	101.53	236	6.17
240	1122	377.33	236.5	6.18			332.5	937.05	102.53	236.5	6.18
240.5	1119.5	366.05	237	6.18			333	940.17	103.05	237	6.18
241	1138	375.71	237.5	6.18			333.5	942.56	103.16	237.5	6.18
241.5	1141.3	374.6	238	6.17			334	940.97	101.47	238	6.17
242	1149	376.32	238.5	6.17			334.5	941.62	103.67	238.5	6.17
242.5	1146.7	367.69	239	6.18			335	950.12	107.1	239	6.18
243	1177.3	393.28	239.5	6.17			335.5	955.23	104.17	239.5	6.17
243.5	1168.6	379.68	240	6.17			336	959.76	104.76	240	6.17
244	1175.9	382.38	240.5	6.17			336.5	962.61	105.76	240.5	6.17
244.5	1198.8	402.59	241	6.17			337	965.45	106.03	241	6.17
245	1190.3	384.75	241.5	6.17			337.5	968.14	106.68	241.5	6.17
245.5	1220.3	408.92	242	6.18			338	971.66	107.11	242	6.18
246	1207.4	389.96	242.5	6.18			338.5	975.49	106.47	242.5	6.18
246.5	1223.3	404.65	243	6.18			339	978.17	107.43	243	6.18
247	1221	390.76	243.5	6.17			339.5	980.85	107.47	243.5	6.17
247.5	1228.5	392.67	244	6.17			340	982.58	107.74	244	6.17
248	1237.6	395.24	244.5	6.17			340.5	986.38	108.51	244.5	6.17
248.5	1237.4	387.39	245	6.16			341	987.37	107.52	245	6.16
249	1248.6	393.73	245.5	6.17			341.5	992.64	108.12	245.5	6.17
249.5	1260.7	401.38	246	6.17			342	996.84	109.88	246	6.17
250	1284.8	419.77	246.5	6.17			342.5	999.68	109.96	246.5	6.17
250.5	1270	397.47	247	6.18			343	1002.3	110.69	247	6.18
251	1281.9	404.49	247.5	6.17			343.5	1005.5	110.97	247.5	6.17
251.5	1289.5	406.91	248	6.17			344	1003.6	115.2	248	6.17
252	1292.5	402.47	248.5	6.17			344.5	1011.1	111.22	248.5	6.17
252.5	1299.4	404.03	249	6.17			345	1015.1	112.12	249	6.17
253	1315.5	410.86	249.5	6.17			345.5	1018.4	112.85	249.5	6.17
253.5	1316.5	409.06	250	6.17			346	1021.1	114.16	250	6.17
254	1325.8	412.83	250.5	6.17			346.5	1024.5	114.49	250.5	6.17
254.5	1336.2	416.51	251	6.17			347	1027.8	121.98	251	6.17
255	1344.7	418.02	251.5	6.16			347.5	1024.7	118.09	251.5	6.16
255.5	1348.3	417.26	252	6.16			348	1034.1	115.79	252	6.16
256	1358.7	419.95	252.5	6.16			348.5	1035.8	115.54	252.5	6.16
256.5	1362.7	417.46	253	6.16			349	1040.4	115.85	253	6.16
257	1372.2	420.61	253.5	6.16			349.5	1042.8	116.22	253.5	6.16
257.5	1381.6	424.9	254	6.16			350	1046.1	116.27	254	6.16
258	1393.5	431.12	254.5	6.17			350.5	1043	116.97	254.5	6.17
258.5	1397.7	430	255	6.17			351	1052.7	117.23	255	6.17
259	1404.2	432.33	255.5	6.16			351.5	1055.5	117.86	255.5	6.16
259.5	1410.8	432.98	256	6.15			352	1058.8	118.21	256	6.15
260	1418.7	434.89	256.5	6.16			352.5	1055.5	118.43	256.5	6.16
260.5	1426.5	432.14	257	6.15			353	1064.4	118.82	257	6.15
261	1432.3	437.02	257.5	6.16			353.5	1068.1	119.89	257.5	6.16
261.5	1436.5	435.31	258	6.16			354	1063.6	124.69	258	6.16
262	1447	440.1	258.5	6.16			354.5	1074.7	120	258.5	6.16
262.5	1447.8	438.35	259	6.15			355	1078	122.67	259	6.15
263	1451.5	448.57	259.5	6.16			355.5	1080	120.72	259.5	6.16
263.5	1459.2	441.39	260	6.15			356	1083.3	121.92	260	6.15
264	1463.6	442.53	260.5	6.15			356.5	1085.8	121.91	260.5	6.15
264.5	1465	440.77	261	6.15			357	1087.3	121.94	261	6.15
265	1472.6	444.44	261.5	6.15			357.5	1091.8	122.48	261.5	6.15
265.5	1482.9	450.93	262	6.15			358	1094.7	122.21	262	6.15
266	1485.7	452.37	262.5	6.15			358.5	1097.7	123.07	262.5	6.15
266.5	1491.1	458.27	263	6.15			359	1100.9	123.02	263	6.15
267	1496.9	449.58	263.5	6.15			359.5	1102.6	122.67	263.5	6.15
267.5	1502	450.25	264	6.15			360	1106.2	123.96	264	6.15
268	1511	450.48	264.5	6.15			360.5	1110	124.65	264.5	6.15
268.5	1524.2	461.22	265	6.15				1116	125.88	265	6.15
269	1526	451.93	265.5	6.15				1118.3	125.69	265.5	6.15
269.5	1537.4	469.1	266	6.15						266	6.15
270	1541.6	456.3	266.5	6.14						266.5	6.14
270.5	1547	455.15	267	6.14						267	6.14
271	1554.5	457.48	267.5	6.15						267.5	6.15
271.5	1564	460.53	268	6.15						268	6.15
272	1568.5	457.93	268.5	6.14						268.5	6.14
272.5	1576	460.77	269	6.14						269	6.14
273	1582.2	459.9	269.5	6.14						269.5	6.14
273.5	1594	464.83	270	6.14						270	6.14
274	1602.8	469.54	270.5	6.14						270.5	6.14
274.5	1609.5	469.72	271	6.14						271	6.14
275	1616	470.96	271.5	6.14						271.5	6.14
275.5	1625	473.53	272	6.13						272	6.13
276	1629	471.38	272.5	6.14						272.5	6.14
276.5	1639.3	475.37	273	6.14						273	6.14
277	1646.9	476.97	273.5	6.13						273.5	6.13
277.5	1650	474.01	274	6.13						274	6.13
278	1663.6	481.53	274.5	6.13						274.5	6.13
278.5	1666.9	477.05	275	6.14						275	6.14
279	1675.8	480.36	275.5	6.14						275.5	6.14
279.5	1682	488.33	276	6.13						276	6.13
280	1698.2	487.35	276.5	6.14						276.5	6.14
280.5	1706.3	488.62	277	6.13						277	6.13
281	1716.1	493.87	277.5	6.13						277.5	6.13
281.5	1716.6	493.54	278	6.13						278	6.13
282	1732.2	494.76	278.5	6.13						278.5	6.13
282.5	1739.2	496.47	279	6.13						279	6.13
283	1749.4	498.32	279.5	6.13						279.5	6.13
283.5	1758.4	501.98	280	6.12						280	6.12
284	1768.8	504.25	280.5	6.13						280.5	6.13
284.5	1775.9	505.38	281	6.13						281	6.13
285	1776.7	496.88	281.5	6.13						281.5	6.13
285.5	1792.1	507.72	282	6.13						282	6.13
286	1801.8	510.13	282.5	6.12						282.5	6.12
286.5	1810.4	511.97	283	6.13						283	6.13
287	1819.7	513.81	283.5	6.13						283.5	6.13
287.5	1832.4	523.03	284	6.13						284	6.13
288	1830.6	516.83	284.5	6.12						284.5	6.12
288.5	1855.7	522.22	285	6.12						285	6.12
289	1858.6	523.75	285.5	6.12						285.5	6.12
289.5	1862.8	523.67	286	6.12						286	6.12
290	1876.3	526.69	286.5	6.11						286.5	6.11
290.5	1887.7	529.09	287	6.11						287	6.11
291	1903	544.88	287.5	6.11						287.5	6.11
291.5	1897.7	529.44	288	6.12						288	6.12
292	1914.1	534.45	288.5	6.12						288.5	6.12
292.5	1925.4	537.85	289	6.12						289	6.12
293	1936.4	540.34	289.5	6.11						289.5	6.11
293.5	1942.8	538.55	290	6.12						290	6.12
294	1957.4	553.26	290.5	6.11						290.5	6.11
294.5	1963.8	543.92	291	6.11						291	6.11
295	1972	544.47	291.5	6.11						291.5	6.11
295.5	1984.1	550.16	292	6.11						292	6.11
296	1992.5	550.71	292.5	6.11						292.5	6.11
296.5	1999.9	556.67	293	6.11						293	6.11
297	2009	553.63	293.5	6.11						293.5	6.11
297.5	2025.6	565.86	294	6.11						294	6.11
298	2031.4	560.76	294.5	6.11						294.5	6.11
298.5	2046.9	569.53	295	6.11						295	6.11
299	2050.2	564.12	295.5	6.11						295.5	6.11
299.5	2057	564	296	6.1						296	6.1
300	2063.9	561.67	296.5	6.1						296.5	6.1
300.5	2072.9	565.82	297	6.1						297	6.1
301	2086.1	568.2	297.5	6.11						297.5	6.11
301.5	2094.1	569.08	298	6.1						298	6.1
302	2102.6	572.03	298.5	6.1						298.5	6.1
302.5	2117.7	578.04	299	6.1						299	6.1
303	2119.5	574.68	299.5	6.1						299.5	6.1
303.5	2130	573.52	300	6.1						300	6.1
304	2137.7	578.03	300.5	6.1						300.5	6.1
304.5	2148.2	580.56	301	6.1						301	6.1
305	2155	579.97	301.5	6.1						301.5	6.1
305.5	2170.2	596.09	302	6.09						302	6.09
306	2173.6	585.71	302.5	6.1						302.5	6.1
306.5	2180.8	585.13	303	6.09						303	6.09
307	2192	595.27	303.5	6.1						303.5	6.1
307.5	2193.3	583.33	304	6.09						304	6.09
308	2208.1	593.25	304.5	6.09						304.5	6.09
308.5	2209.4	584.59	305	6.09						305	6.09
309	2227.5	596.81	305.5	6.09						305.5	6.09
309.5	2229.6	591.7	306	6.09						306	6.09
310	2233.5	596.69	306.5	6.09						306.5	6.09
310.5	2241.8	597.26	307	6.09						307	6.09
311	2250.2	602.68	307.5	6.09						307.5	6.09
311.5	2256.4	600.14	308	6.09						308	6.09
312	2265.2	601.32	308.5	6.09						308.5	6.09
312.5	2272	601.07	309	6.09						309	6.09
313	2284.1	605	309.5	6.08						309.5	6.08
313.5	2288.9	603.66	310	6.09						310	6.09
314	2299.8	606.63	310.5	6.09						310.5	6.09
314.5	2306.1	605.62	311	6.08						311	6.08
315	2318.2	608.8	311.5	6.08						311.5	6.08
315.5	2326.4	609.91	312	6.08						312	6.08
316	2330.6	615.04	312.5	6.08						312.5	6.08
316.5	2346.8	614.14	313	6.08						313	6.08
317	2358.8	616.14	313.5	6.08						313.5	6.08
317.5	2368.4	619.72	314	6.08						314	6.08
318	2375.3	618.21	314.5	6.08						314.5	6.08
318.5	2387.9	621.47	315	6.09						315	6.09
319	2398.4	625.09	315.5	6.08						315.5	6.08
319.5	2403.2	621.33	316	6.08						316	6.08
320	2421.3	631.35	316.5	6.09						316.5	6.09
320.5	2429.4	625.39	317	6.07						317	6.07
321	2446.7	639.37	317.5	6.07						317.5	6.07
321.5	2455.4	636.9	318	6.07						318	6.07
322	2464.3	637.26	318.5	6.07						318.5	6.07
322.5	2464.3	637.48	319	6.08						319	6.08
323	2483.3	641.07	319.5	6.08						319.5	6.08
323.5	2487.4	641.81	320	6.07						320	6.07
324	2502.8	653.54	320.5	6.07						320.5	6.07
324.5	2503.1	647.44	321	6.07						321	6.07
325	2519.1	647.11	321.5	6.07						321.5	6.07
325.5	2527.4	647.72	322	6.07						322	6.07
326	2534.2	647.95	322.5	6.06						322.5	6.06
326.5	2544.8	650.58	323	6.07						323	6.07
327	2557.3	655.38	323.5	6.07						323.5	6.07
327.5	2569.4	667.11	324	6.07						324	6.07
328	2575.5	656.22	324.5	6.07						324.5	6.07
328.5	2589.4	658.51	325	6.07						325	6.07
329	2600.5	661.37	325.5	6.07						325.5	6.07
329.5	2613.5	664.73	326	6.07						326	6.07
330	2622.9	665.09	326.5	6.07						326.5	6.07
330.5	2633.9	666.45	327	6.06						327	6.06
331	2646	669.29	327.5	6.06						327.5	6.06
331.5	2653.6	672.2	328	6.06						328	6.06
332	2659.9	672.52	328.5	6.06						328.5	6.06
332.5	2668.2	676.4	329	6.06						329	6.06
333	2683	687.26	329.5	6.06						329.5	6.06
333.5	2684.1	678.23	330	6.06						330	6.06
334	2685.1	679.4	330.5	6.06						330.5	6.06
334.5	2691.3	687.51	331	6.06						331	6.06
335	2695.1	688.18	331.5	6.06						331.5	6.06
335.5	2702.5	694.14	332	6.06						332	6.06
336	2718	691.67	332.5	6.06						332.5	6.06
336.5	2730.9	704	333	6.06						333	6.06
337	2739.2	691.62	333.5	6.05						333.5	6.05
337.5	2758.1	696.31	334	6.05						334	6.05
338	2767.1	695.61	334.5	6.05						334.5	6.05
338.5	2785.8	707.23	335	6.05						335	6.05
339	2799.7	700.88	335.5	6.05						335.5	6.05
339.5	2812.3	700.56	336	6.05						336	6.05
340	2822.6	704.66	336.5	6.05						336.5	6.05
340.5	2830.9	700.6	337	6.05						337	6.05
341	2839.8	716.5	337.5	6.04						337.5	6.04
341.5	2848.5	709.53	338	6.04						338	6.04
342	2858.9	711.89	338.5	6.05						338.5	6.05
342.5	2862.4	707.23	339	6.05						339	6.05
343	2876.4	716.36	339.5	6.03						339.5	6.03
343.5	2883.7	718.35	340	6.03						340	6.03
344	2890.2	719.49	340.5	6.04						340.5	6.04
344.5	2899.7	722.91	341	6.05						341	6.05
345	2906	724.81	341.5	6.04						341.5	6.04
345.5	2911.6	727.23	342	6.03						342	6.03
346	2921.2	736.4	342.5	6.02						342.5	6.02
346.5	2922.9	732.25	343	6.02						343	6.02
347	2929.6	734.85	343.5	6.03						343.5	6.03
347.5	2932.2	730.02	344	6.03						344	6.03
348	2948.3	739.74	344.5	6.02						344.5	6.02
348.5	2966.2	743.34	345	6.03						345	6.03
349	2971.8	751.99	345.5	6.03						345.5	6.03
349.5	2990.5	748.78	346	6.01						346	6.01
350	3003.8	758.4	346.5	6						346.5	6
350.5	3008.1	753.28	347	6						347	6
351	3019.9	756.53	347.5	5.98						347.5	5.98
351.5	3032.2	759	348	5.98						348	5.98
			348.5	5.97						348.5	5.97
			349	5.98						349	5.98
			349.5	5.97						349.5	5.97
			350	5.97						350	5.97
			350.5	5.97						350.5	5.97
			351	5.97						351	5.97
			351.5	5.97						351.5	5.97
			352	5.96						352	5.96
			352.5	5.96						352.5	5.96
			353	5.96						353	5.96
			353.5	5.96						353.5	5.96
			354	5.96						354	5.96
			354.5	5.96						354.5	5.96
			355	5.96						355	5.96
			355.5	5.96						355.5	5.96
			356	5.96						356	5.96
			356.5	5.96						356.5	5.96
			357	5.96						357	5.96
			357.5	5.96						357.5	5.96
			358	5.95						358	5.95
			358.5	5.96						358.5	5.96
			359	5.95						359	5.95
			359.5	5.95						359.5	5.95
			360	5.95						360	5.95
			360.5	5.96						360.5	5.96
			361	5.95						361	5.95
			361.5	5.95						361.5	5.95
			362	5.95						362	5.95
			362.5	5.95						362.5	5.95
			363	5.95						363	5.95
			363.5	5.95						363.5	5.95
			364	5.95						364	5.95
			364.5	5.95						364.5	5.95
			365	5.95						365	5.95
			365.5	5.95						365.5	5.95
			366	5.95						366	5.95
			366.5	5.95						366.5	5.95
			367	5.94						367	5.94
			367.5	5.94						367.5	5.94
			368	5.94						368	5.94
			368.5	5.94						368.5	5.94
			369	5.94						369	5.94
			369.5	5.94						369.5	5.94
			370	5.94						370	5.94
			370.5	5.94						370.5	5.94
			371	5.94						371	5.94
			371.5	5.94						371.5	5.94
			372	5.94						372	5.94
			372.5	5.94						372.5	5.94
			373	5.94						373	5.94
			373.5	5.94						373.5	5.94
			374	5.93						374	5.93
			374.5	5.93						374.5	5.93
			375	5.93						375	5.93
			375.5	5.93						375.5	5.93
			376	5.93						376	5.93
			376.5	5.93						376.5	5.93
			377	5.93						377	5.93
			377.5	5.93						377.5	5.93
			378	5.93						378	5.93
			378.5	5.93						378.5	5.93
			379	5.93						379	5.93
			379.5	5.93						379.5	5.93
			380	5.92						380	5.92
			380.5	5.93						380.5	5.93
			381	5.93						381	5.93
			381.5	5.92						381.5	5.92
			382	5.92						382	5.92
			382.5	5.92						382.5	5.92
			383	5.92						383	5.92
			383.5	5.92						383.5	5.92
			384	5.92						384	5.92
			384.5	5.92						384.5	5.92
			385	5.92						385	5.92
			385.5	5.92						385.5	5.92
			386	5.93						386	5.93
			386.5	5.92						386.5	5.92
			387	5.92						387	5.92
			387.5	5.92						387.5	5.92
			388	5.92						388	5.92
			388.5	5.92						388.5	5.92
			389	5.92						389	5.92
			389.5	5.92						389.5	5.92
			390	5.92						390	5.92
			390.5	5.92						390.5	5.92
			391	5.92						391	5.92
			391.5	5.92						391.5	5.92
			392	5.92						392	5.92
			392.5	5.91						392.5	5.91
			393	5.91						393	5.91
			393.5	5.91						393.5	5.91
			394	5.92						394	5.92
			394.5	5.91						394.5	5.91
			395	5.91						395	5.91
			395.5	5.91						395.5	5.91
			396	5.91						396	5.91
			396.5	5.91						396.5	5.91
			397	5.91						397	5.91
			397.5	5.91						397.5	5.91
			398	5.91						398	5.91
			398.5	5.91						398.5	5.91
			399	5.91						399	5.91
			399.5	5.9						399.5	5.9
			400	5.9						400	5.9
			400.5	5.9						400.5	5.9
			401	5.9						401	5.9
			401.5	5.9						401.5	5.9
			402	5.9						402	5.9
			402.5	5.9						402.5	5.9
			403	5.9						403	5.9
			403.5	5.9						403.5	5.9
			404	5.9						404	5.9
			404.5	5.9						404.5	5.9
			405	5.9						405	5.9
			405.5	5.9						405.5	5.9
			406	5.89						406	5.89
			406.5	5.89						406.5	5.89
			407	5.89						407	5.89
			407.5	5.89						407.5	5.89
			408	5.89						408	5.89
			408.5	5.89						408.5	5.89
			409	5.89						409	5.89
			409.5	5.89						409.5	5.89
			410	5.9						410	5.9
			410.5	5.89						410.5	5.89
			411	5.89						411	5.89
			411.5	5.89						411.5	5.89
			412	5.89						412	5.89
			412.5	5.89						412.5	5.89
			413	5.89						413	5.89
			413.5	5.89						413.5	5.89
			414	5.89						414	5.89
			414.5	5.88						414.5	5.88
			415	5.89						415	5.89
			415.5	5.89						415.5	5.89
			416	5.89						416	5.89
			416.5	5.89						416.5	5.89
			417	5.89						417	5.89
			417.5	5.89						417.5	5.89
			418	5.89						418	5.89
			418.5	5.88						418.5	5.88
			419	5.89						419	5.89
			419.5	5.89						419.5	5.89
			420	5.88						420	5.88
			420.5	5.88						420.5	5.88
			421	5.88						421	5.88
			421.5	5.88						421.5	5.88
			422	5.88						422	5.88
			422.5	5.88						422.5	5.88
			423	5.88						423	5.88
			423.5	5.88						423.5	5.88
			424	5.88						424	5.88
			424.5	5.88						424.5	5.88
			425	5.88						425	5.88
			425.5	5.88						425.5	5.88
			426	5.87						426	5.87
			426.5	5.88						426.5	5.88
			427	5.88						427	5.88
			427.5	5.87						427.5	5.87
			428	5.87						428	5.87
			428.5	5.87						428.5	5.87
			429	5.87						429	5.87
			429.5	5.87						429.5	5.87
			430	5.87						430	5.87
			430.5	5.87						430.5	5.87
			431	5.87						431	5.87
			431.5	5.87						431.5	5.87
			432	5.87						432	5.87
			432.5	5.87						432.5	5.87
			433	5.87						433	5.87
			433.5	5.87						433.5	5.87
			434	5.87						434	5.87
			434.5	5.87						434.5	5.87
			435	5.87						435	5.87
			435.5	5.86						435.5	5.86
			436	5.86						436	5.86
			436.5	5.86						436.5	5.86
			437	5.87						437	5.87
			437.5	5.86						437.5	5.86
			438	5.86						438	5.86
			438.5	5.86						438.5	5.86
			439	5.86						439	5.86
			439.5	5.86						439.5	5.86
			440	5.86						440	5.86
			440.5	5.86						440.5	5.86
			441	5.86						441	5.86
			441.5	5.86						441.5	5.86
			442	5.85						442	5.85
			442.5	5.86						442.5	5.86
			443	5.86						443	5.86
			443.5	5.86						443.5	5.86
			444	5.86						444	5.86
			444.5	5.86						444.5	5.86
			445	5.86						445	5.86
			445.5	5.85						445.5	5.85
			446	5.85						446	5.85
			446.5	5.86						446.5	5.86
			447	5.85						447	5.85
			447.5	5.85						447.5	5.85
			448	5.85						448	5.85
			448.5	5.85						448.5	5.85
			449	5.85						449	5.85
			449.5	5.85						449.5	5.85
			450	5.85						450	5.85
			450.5	5.85						450.5	5.85
			451	5.85						451	5.85
			451.5	5.85						451.5	5.85
			452	5.85						452	5.85
			452.5	5.85						452.5	5.85
			453	5.85						453	5.85
			453.5	5.85						453.5	5.85
			454	5.85						454	5.85
			454.5	5.85						454.5	5.85
			455	5.85						455	5.85
			455.5	5.85						455.5	5.85
			456	5.85						456	5.85
			456.5	5.84						456.5	5.84
			457	5.84						457	5.84
			457.5	5.84						457.5	5.84
			458	5.84						458	5.84
			458.5	5.84						458.5	5.84
			459	5.84						459	5.84
			459.5	5.84						459.5	5.84
			460	5.84						460	5.84
			460.5	5.84						460.5	5.84
			461	5.84						461	5.84
			461.5	5.84						461.5	5.84
			462	5.84						462	5.84
			462.5	5.84						462.5	5.84
			463	5.84						463	5.84
			463.5	5.84						463.5	5.84
			464	5.84						464	5.84
			464.5	5.84						464.5	5.84
			465	5.84						465	5.84
			465.5	5.84						465.5	5.84
			466	5.84						466	5.84
			466.5	5.84						466.5	5.84
			467	5.84						467	5.84
			467.5	5.83						467.5	5.83
			468	5.83						468	5.83
			468.5	5.83						468.5	5.83
			469	5.83						469	5.83
			469.5	5.83						469.5	5.83
			470	5.83						470	5.83
			470.5	5.83						470.5	5.83
			471	5.83						471	5.83
			471.5	5.83						471.5	5.83
			472	5.83						472	5.83
			472.5	5.83						472.5	5.83
			473	5.83						473	5.83
			473.5	5.83						473.5	5.83
			474	5.82						474	5.82
			474.5	5.83						474.5	5.83
			475	5.83						475	5.83
			475.5	5.83						475.5	5.83
			476	5.82						476	5.82
			476.5	5.82						476.5	5.82
			477	5.82						477	5.82
			477.5	5.82						477.5	5.82
			478	5.82						478	5.82
			478.5	5.82						478.5	5.82
			479	5.82						479	5.82
			479.5	5.82						479.5	5.82
			480	5.81						480	5.81
			480.5	5.82						480.5	5.82
			481	5.82						481	5.82
			481.5	5.82						481.5	5.82
			482	5.82						482	5.82
			482.5	5.82						482.5	5.82
			483	5.82						483	5.82
			483.5	5.82						483.5	5.82
			484	5.82						484	5.82
			484.5	5.82						484.5	5.82
			485	5.81						485	5.81
			485.5	5.82						485.5	5.82
			486	5.81						486	5.81
			486.5	5.81						486.5	5.81
			487	5.81						487	5.81
			487.5	5.81						487.5	5.81
			488	5.81						488	5.81
			488.5	5.81						488.5	5.81
			489	5.81						489	5.81
			489.5	5.81						489.5	5.81
			490	5.81						490	5.81
			490.5	5.81						490.5	5.81
			491	5.81						491	5.81
			491.5	5.81						491.5	5.81
			492	5.81						492	5.81
			492.5	5.81						492.5	5.81
			493	5.81						493	5.81
			493.5	5.81						493.5	5.81
			494	5.81						494	5.81
			494.5	5.81						494.5	5.81
			495	5.8						495	5.8
			495.5	5.81						495.5	5.81
			496	5.81						496	5.81
			496.5	5.8						496.5	5.8
			497	5.81						497	5.81
			497.5	5.8						497.5	5.8
			498	5.81						498	5.81
			498.5	5.81						498.5	5.81
			499	5.81						499	5.81
			499.5	5.8						499.5	5.8
			500	5.8						500	5.8
			500.5	5.8						500.5	5.8
			501	5.8						501	5.8
			501.5	5.8						501.5	5.8
			502	5.8						502	5.8
			502.5	5.8						502.5	5.8
			503	5.8						503	5.8
			503.5	5.8						503.5	5.8
			504	5.8						504	5.8
			504.5	5.8						504.5	5.8
			505	5.8						505	5.8
			505.5	5.79						505.5	5.79
			506	5.8						506	5.8
			506.5	5.8						506.5	5.8
			507	5.8						507	5.8
			507.5	5.8						507.5	5.8
			508	5.79						508	5.79
			508.5	5.79						508.5	5.79
			509	5.79						509	5.79
			509.5	5.8						509.5	5.8
			510	5.79						510	5.79
			510.5	5.79						510.5	5.79
			511	5.8						511	5.8
			511.5	5.79						511.5	5.79
			512	5.79						512	5.79
			512.5	5.79						512.5	5.79
			513	5.79						513	5.79
			513.5	5.79						513.5	5.79
			514	5.79						514	5.79
			514.5	5.79						514.5	5.79
			515	5.79						515	5.79
			515.5	5.79						515.5	5.79
			516	5.79						516	5.79
			516.5	5.79						516.5	5.79
			517	5.79						517	5.79
			517.5	5.79						517.5	5.79
			518	5.78						518	5.78
			518.5	5.78						518.5	5.78
			519	5.79						519	5.79
			519.5	5.78						519.5	5.78
			520	5.78						520	5.78
			520.5	5.78						520.5	5.78
			521	5.78						521	5.78
			521.5	5.78						521.5	5.78
			522	5.79						522	5.79
			522.5	5.78						522.5	5.78
			523	5.78						523	5.78
			523.5	5.78						523.5	5.78
			524	5.78						524	5.78
			524.5	5.78						524.5	5.78
			525	5.78						525	5.78
			525.5	5.78						525.5	5.78
			526	5.78						526	5.78
			526.5	5.78						526.5	5.78
			527	5.78						527	5.78
			527.5	5.78						527.5	5.78
			528	5.78						528	5.78
			528.5	5.78						528.5	5.78
			529	5.78						529	5.78
			529.5	5.78						529.5	5.78
			530	5.78						530	5.78
			530.5	5.78						530.5	5.78
			531	5.78						531	5.78
			531.5	5.78						531.5	5.78
			532	5.77						532	5.77
			532.5	5.77						532.5	5.77
			533	5.77						533	5.77
			533.5	5.77						533.5	5.77
			534	5.77						534	5.77
			534.5	5.77						534.5	5.77
			535	5.77						535	5.77
			535.5	5.77						535.5	5.77
			536	5.77						536	5.77
			536.5	5.77						536.5	5.77
			537	5.77						537	5.77
			537.5	5.77						537.5	5.77
			538	5.77						538	5.77
			538.5	5.77						538.5	5.77
			539	5.77						539	5.77
			539.5	5.77						539.5	5.77
			540	5.77						540	5.77
			540.5	5.77						540.5	5.77
			541	5.77						541	5.77
			541.5	5.77						541.5	5.77
			542	5.77						542	5.77
			542.5	5.77						542.5	5.77
			543	5.77						543	5.77
			543.5	5.77						543.5	5.77
			544	5.76						544	5.76
			544.5	5.76						544.5	5.76
			545	5.77						545	5.77
			545.5	5.77						545.5	5.77
			546	5.76						546	5.76
			546.5	5.76						546.5	5.76
			547	5.76						547	5.76
			547.5	5.76						547.5	5.76
			548	5.76						548	5.76
			548.5	5.76						548.5	5.76
			549	5.76						549	5.76
			549.5	5.76						549.5	5.76
			550	5.76						550	5.76
			550.5	5.76						550.5	5.76
			551	5.76						551	5.76
			551.5	5.76						551.5	5.76
			552	5.76						552	5.76
			552.5	5.76						552.5	5.76
			553	5.76						553	5.76
			553.5	5.76						553.5	5.76
			554	5.76						554	5.76
			554.5	5.76						554.5	5.76
			555	5.75						555	5.75
			555.5	5.76						555.5	5.76
			556	5.75						556	5.75
			556.5	5.76						556.5	5.76
			557	5.75						557	5.75
			557.5	5.75						557.5	5.75
			558	5.75						558	5.75
			558.5	5.75						558.5	5.75
			559	5.75						559	5.75
			559.5	5.75						559.5	5.75
			560	5.75						560	5.75
			560.5	5.75						560.5	5.75
			561	5.75						561	5.75
			561.5	5.75						561.5	5.75
			562	5.75						562	5.75
			562.5	5.75						562.5	5.75
			563	5.75						563	5.75
			563.5	5.75						563.5	5.75
			564	5.75						564	5.75
			564.5	5.75						564.5	5.75
			565	5.75						565	5.75
			565.5	5.75						565.5	5.75
			566	5.74						566	5.74
			566.5	5.75						566.5	5.75
			567	5.75						567	5.75
			567.5	5.74						567.5	5.74
			568	5.74						568	5.74
			568.5	5.74						568.5	5.74
			569	5.74						569	5.74
			569.5	5.74						569.5	5.74
			570	5.74						570	5.74
			570.5	5.74						570.5	5.74
			571	5.74						571	5.74
			571.5	5.74						571.5	5.74
			572	5.74						572	5.74
			572.5	5.74						572.5	5.74
			573	5.74						573	5.74
			573.5	5.74						573.5	5.74
			574	5.74						574	5.74
			574.5	5.74						574.5	5.74
			575	5.74						575	5.74
			575.5	5.74						575.5	5.74
			576	5.74						576	5.74
			576.5	5.74						576.5	5.74
			577	5.74						577	5.74
			577.5	5.74						577.5	5.74
			578	5.74						578	5.74
			578.5	5.74						578.5	5.74
			579	5.73						579	5.73
			579.5	5.73						579.5	5.73
			580	5.73						580	5.73
			580.5	5.73						580.5	5.73
			581	5.73						581	5.73
			581.5	5.74						581.5	5.74
			582	5.73						582	5.73
			582.5	5.73						582.5	5.73
			583	5.73						583	5.73
			583.5	5.73						583.5	5.73
			584	5.73						584	5.73
			584.5	5.73						584.5	5.73
			585	5.73						585	5.73
			585.5	5.73						585.5	5.73
			586	5.73						586	5.73
			586.5	5.72						586.5	5.72
			587	5.73						587	5.73
			587.5	5.73						587.5	5.73
			588	5.73						588	5.73
			588.5	5.72						588.5	5.72
			589	5.72						589	5.72
			589.5	5.72						589.5	5.72
			590	5.72						590	5.72
			590.5	5.72						590.5	5.72
			591	5.72						591	5.72
			591.5	5.72						591.5	5.72
			592	5.72						592	5.72
			592.5	5.72						592.5	5.72
			593	5.72						593	5.72
			593.5	5.72						593.5	5.72
			594	5.72						594	5.72
			594.5	5.72						594.5	5.72
			595	5.72						595	5.72
			595.5	5.72						595.5	5.72
			596	5.72						596	5.72
			596.5	5.72						596.5	5.72
			597	5.72						597	5.72
			597.5	5.72						597.5	5.72
			598	5.72						598	5.72
			598.5	5.72						598.5	5.72
			599	5.72						599	5.72
			599.5	5.72						599.5	5.72
			600	5.72						600	5.72
			600.5	5.72						600.5	5.72
			601	5.72						601	5.72
			601.5	5.72						601.5	5.72
			602	5.71						602	5.71
			602.5	5.72						602.5	5.72
			603	5.71						603	5.71
			603.5	5.72						603.5	5.72
			604	5.71						604	5.71
			604.5	5.71						604.5	5.71
			605	5.71						605	5.71
			605.5	5.72						605.5	5.72
			606	5.71						606	5.71
			606.5	5.71						606.5	5.71
			607	5.71						607	5.71
			607.5	5.71						607.5	5.71
			608	5.71						608	5.71
			608.5	5.72						608.5	5.72
			609	5.71						609	5.71
			609.5	5.71						609.5	5.71
			610	5.71						610	5.71
			610.5	5.71						610.5	5.71
			611	5.71						611	5.71
			611.5	5.71						611.5	5.71
			612	5.71						612	5.71
			612.5	5.71						612.5	5.71
			613	5.71						613	5.71
			613.5	5.71						613.5	5.71
			614	5.71						614	5.71
			614.5	5.7						614.5	5.7
			615	5.7						615	5.7
			615.5	5.7						615.5	5.7
			616	5.7						616	5.7
			616.5	5.71						616.5	5.71
			617	5.7						617	5.7
			617.5	5.7						617.5	5.7
			618	5.7						618	5.7
			618.5	5.7						618.5	5.7
			619	5.7						619	5.7
			619.5	5.7						619.5	5.7
			620	5.7						620	5.7
			620.5	5.7						620.5	5.7
			621	5.7						621	5.7
			621.5	5.7						621.5	5.7
			622	5.7						622	5.7
			622.5	5.7						622.5	5.7
			623	5.7						623	5.7
			623.5	5.7						623.5	5.7
			624	5.7						624	5.7
			624.5	5.7						624.5	5.7
			625	5.7						625	5.7
			625.5	5.7						625.5	5.7
			626	5.7						626	5.7
			626.5	5.7						626.5	5.7
			627	5.7						627	5.7
			627.5	5.7						627.5	5.7
			628	5.7						628	5.7
			628.5	5.7						628.5	5.7
			629	5.7						629	5.7
			629.5	5.7						629.5	5.7
			630	5.7						630	5.7
			630.5	5.69						630.5	5.69
			631	5.69						631	5.69
			631.5	5.69						631.5	5.69
			632	5.69						632	5.69
			632.5	5.69						632.5	5.69
			633	5.69						633	5.69
			633.5	5.69						633.5	5.69
			634	5.69						634	5.69
			634.5	5.7						634.5	5.7
			635	5.69						635	5.69
			635.5	5.69						635.5	5.69
			636	5.69						636	5.69
			636.5	5.69						636.5	5.69
			637	5.69						637	5.69
			637.5	5.69						637.5	5.69
			638	5.69						638	5.69
			638.5	5.69						638.5	5.69
			639	5.69						639	5.69
			639.5	5.69						639.5	5.69
			640	5.69						640	5.69
			640.5	5.69						640.5	5.69
			641	5.69						641	5.69
			641.5	5.68						641.5	5.68
			642	5.68						642	5.68
			642.5	5.68						642.5	5.68
			643	5.69						643	5.69
			643.5	5.69						643.5	5.69
			644	5.69						644	5.69
			644.5	5.69						644.5	5.69
			645	5.69						645	5.69
			645.5	5.69						645.5	5.69
			646	5.69						646	5.69
			646.5	5.69						646.5	5.69
			647	5.68						647	5.68
			647.5	5.69						647.5	5.69
			648	5.68						648	5.68
			648.5	5.68						648.5	5.68
			649	5.68						649	5.68
			649.5	5.68						649.5	5.68
			650	5.69						650	5.69
			650.5	5.68						650.5	5.68
			651	5.68						651	5.68
			651.5	5.69						651.5	5.69
			652	5.68						652	5.68
			652.5	5.68						652.5	5.68
			653	5.68						653	5.68
			653.5	5.68						653.5	5.68
			654	5.68						654	5.68
			654.5	5.68						654.5	5.68
			655	5.68						655	5.68
			655.5	5.68						655.5	5.68
			656	5.68						656	5.68
			656.5	5.68						656.5	5.68
			657	5.68						657	5.68
			657.5	5.68						657.5	5.68
			658	5.68						658	5.68
			658.5	5.68						658.5	5.68
			659	5.67						659	5.67
			659.5	5.67						659.5	5.67
			660	5.67						660	5.67
			660.5	5.67						660.5	5.67
			661	5.67						661	5.67
			661.5	5.67						661.5	5.67
			662	5.67						662	5.67
			662.5	5.67						662.5	5.67
			663	5.67						663	5.67
			663.5	5.67						663.5	5.67
			664	5.67						664	5.67
			664.5	5.67						664.5	5.67
			665	5.67						665	5.67
			665.5	5.67						665.5	5.67
			666	5.67						666	5.67
			666.5	5.67						666.5	5.67
			667	5.67						667	5.67
			667.5	5.67						667.5	5.67
			668	5.67						668	5.67
			668.5	5.67						668.5	5.67
			669	5.67						669	5.67
			669.5	5.67						669.5	5.67
			670	5.67						670	5.67
			670.5	5.67						670.5	5.67
			671	5.67						671	5.67
			671.5	5.66						671.5	5.66
			672	5.66						672	5.66
			672.5	5.66						672.5	5.66
			673	5.67						673	5.67
			673.5	5.66						673.5	5.66
			674	5.67						674	5.67
			674.5	5.67						674.5	5.67
			675	5.66						675	5.66
			675.5	5.66						675.5	5.66
			676	5.67						676	5.67
			676.5	5.67						676.5	5.67
			677	5.66						677	5.66
			677.5	5.66						677.5	5.66
			678	5.66						678	5.66
			678.5	5.66						678.5	5.66
			679	5.66						679	5.66
			679.5	5.66						679.5	5.66
			680	5.66						680	5.66
			680.5	5.66						680.5	5.66
			681	5.66						681	5.66
			681.5	5.66						681.5	5.66
			682	5.66						682	5.66
			682.5	5.66						682.5	5.66
			683	5.66						683	5.66
			683.5	5.66						683.5	5.66
			684	5.66						684	5.66
			684.5	5.66						684.5	5.66
			685	5.66						685	5.66
			685.5	5.65						685.5	5.65
			686	5.66						686	5.66
			686.5	5.66						686.5	5.66
			687	5.66						687	5.66
			687.5	5.66						687.5	5.66
			688	5.66						688	5.66
			688.5	5.66						688.5	5.66
			689	5.65						689	5.65
			689.5	5.65						689.5	5.65
			690	5.66						690	5.66
			690.5	5.65						690.5	5.65
			691	5.65						691	5.65
			691.5	5.66						691.5	5.66
			692	5.65						692	5.65
			692.5	5.65						692.5	5.65
			693	5.65						693	5.65
			693.5	5.65						693.5	5.65
			694	5.65						694	5.65
			694.5	5.65						694.5	5.65
			695	5.65						695	5.65
			695.5	5.65						695.5	5.65
			696	5.65						696	5.65
			696.5	5.65						696.5	5.65
			697	5.65						697	5.65
			697.5	5.65						697.5	5.65
			698	5.65						698	5.65
			698.5	5.66						698.5	5.66
			699	5.65						699	5.65
			699.5	5.65						699.5	5.65
			700	5.65						700	5.65
			700.5	5.65						700.5	5.65
			701	5.65						701	5.65
			701.5	5.65						701.5	5.65
			702	5.65						702	5.65
			702.5	5.65						702.5	5.65
			703	5.65						703	5.65
			703.5	5.64						703.5	5.64
			704	5.65						704	5.65
			704.5	5.65						704.5	5.65
			705	5.65						705	5.65
			705.5	5.64						705.5	5.64
			706	5.65						706	5.65
			706.5	5.65						706.5	5.65
			707	5.65						707	5.65
			707.5	5.65						707.5	5.65
			708	5.64						708	5.64
			708.5	5.64						708.5	5.64
			709	5.65						709	5.65
			709.5	5.64						709.5	5.64
			710	5.64						710	5.64
			710.5	5.65						710.5	5.65
			711	5.64						711	5.64
			711.5	5.64						711.5	5.64
			712	5.64						712	5.64
			712.5	5.64						712.5	5.64
			713	5.64						713	5.64
			713.5	5.64						713.5	5.64
			714	5.64						714	5.64
			714.5	5.64						714.5	5.64
			715	5.64						715	5.64
			715.5	5.64						715.5	5.64
			716	5.64						716	5.64
			716.5	5.64						716.5	5.64
			717	5.64						717	5.64
			717.5	5.64						717.5	5.64
			718	5.64						718	5.64
			718.5	5.64						718.5	5.64
			719	5.64						719	5.64
			719.5	5.64						719.5	5.64
			720	5.64						720	5.64
			720.5	5.64						720.5	5.64
			721	5.63						721	5.63
			721.5	5.64						721.5	5.64
			722	5.64						722	5.64
			722.5	5.64						722.5	5.64
			723	5.64						723	5.64
			723.5	5.63						723.5	5.63
			724	5.64						724	5.64
			724.5	5.64						724.5	5.64
			725	5.64						725	5.64
			725.5	5.64						725.5	5.64
			726	5.64						726	5.64
			726.5	5.64						726.5	5.64
			727	5.64						727	5.64
			727.5	5.63						727.5	5.63
			728	5.64						728	5.64
			728.5	5.63						728.5	5.63
			729	5.64						729	5.64
			729.5	5.63						729.5	5.63
			730	5.63						730	5.63
			730.5	5.63						730.5	5.63
			731	5.63						731	5.63
			731.5	5.63						731.5	5.63
			732	5.63						732	5.63
			732.5	5.63						732.5	5.63
			733	5.63						733	5.63
			733.5	5.63						733.5	5.63
			734	5.63						734	5.63
			734.5	5.63						734.5	5.63
			735	5.63						735	5.63
			735.5	5.63						735.5	5.63
			736	5.63						736	5.63
			736.5	5.62						736.5	5.62
			737	5.63						737	5.63
			737.5	5.62						737.5	5.62
			738	5.62						738	5.62
			738.5	5.63						738.5	5.63
			739	5.63						739	5.63
			739.5	5.63						739.5	5.63
			740	5.63						740	5.63
			740.5	5.63						740.5	5.63
			741	5.63						741	5.63
			741.5	5.63						741.5	5.63
			742	5.63						742	5.63
			742.5	5.63						742.5	5.63
			743	5.63						743	5.63
			743.5	5.62						743.5	5.62
			744	5.62						744	5.62
			744.5	5.62						744.5	5.62
			745	5.62						745	5.62
			745.5	5.62						745.5	5.62
			746	5.62						746	5.62
			746.5	5.62						746.5	5.62
			747	5.62						747	5.62
			747.5	5.62						747.5	5.62
			748	5.62						748	5.62
			748.5	5.62						748.5	5.62
			749	5.62						749	5.62
			749.5	5.63						749.5	5.63
			750	5.62						750	5.62
			750.5	5.62						750.5	5.62
			751	5.62						751	5.62
			751.5	5.62						751.5	5.62
			752	5.62						752	5.62
			752.5	5.62						752.5	5.62
			753	5.62						753	5.62
			753.5	5.62						753.5	5.62
			754	5.61						754	5.61
			754.5	5.62						754.5	5.62
			755	5.62						755	5.62
			755.5	5.62						755.5	5.62
			756	5.62						756	5.62
			756.5	5.62						756.5	5.62
			757	5.62						757	5.62
			757.5	5.62						757.5	5.62
			758	5.62						758	5.62
			758.5	5.62						758.5	5.62
			759	5.62						759	5.62
			759.5	5.62						759.5	5.62
			760	5.62						760	5.62
			760.5	5.61						760.5	5.61
			761	5.62						761	5.62
			761.5	5.61						761.5	5.61
			762	5.62						762	5.62
			762.5	5.61						762.5	5.61
			763	5.61						763	5.61
			763.5	5.61						763.5	5.61
			764	5.61						764	5.61
			764.5	5.61						764.5	5.61
			765	5.61						765	5.61
			765.5	5.61						765.5	5.61
			766	5.61						766	5.61
			766.5	5.61						766.5	5.61
			767	5.61						767	5.61
			767.5	5.61						767.5	5.61
			768	5.61						768	5.61
			768.5	5.61						768.5	5.61
			769	5.62						769	5.62
			769.5	5.61						769.5	5.61
			770	5.61						770	5.61
			770.5	5.61						770.5	5.61
			771	5.61						771	5.61
			771.5	5.61						771.5	5.61
			772	5.61						772	5.61
			772.5	5.61						772.5	5.61
			773	5.61						773	5.61
			773.5	5.61						773.5	5.61
			774	5.61						774	5.61
			774.5	5.61						774.5	5.61
			775	5.61						775	5.61
			775.5	5.61						775.5	5.61
			776	5.61						776	5.61
			776.5	5.61						776.5	5.61
			777	5.6						777	5.6
			777.5	5.61						777.5	5.61
			778	5.61						778	5.61
			778.5	5.6						778.5	5.6
			779	5.61						779	5.61
			779.5	5.6						779.5	5.6
			780	5.6						780	5.6
			780.5	5.61						780.5	5.61
			781	5.61						781	5.61
			781.5	5.6						781.5	5.6
			782	5.61						782	5.61
			782.5	5.61						782.5	5.61
			783	5.61						783	5.61
			783.5	5.6						783.5	5.6
			784	5.6						784	5.6
			784.5	5.6						784.5	5.6
			785	5.6						785	5.6
			785.5	5.6						785.5	5.6
			786	5.6						786	5.6
			786.5	5.6						786.5	5.6
			787	5.6						787	5.6
			787.5	5.6						787.5	5.6
			788	5.6						788	5.6
			788.5	5.6						788.5	5.6
			789	5.6						789	5.6
			789.5	5.6						789.5	5.6
			790	5.6						790	5.6
			790.5	5.6						790.5	5.6
			791	5.6						791	5.6
			791.5	5.6						791.5	5.6
			792	5.6						792	5.6
			792.5	5.6						792.5	5.6
			793	5.6						793	5.6
			793.5	5.59						793.5	5.59
			794	5.6						794	5.6
			794.5	5.59						794.5	5.59
			795	5.59						795	5.59
			795.5	5.6						795.5	5.6
			796	5.6						796	5.6
			796.5	5.6						796.5	5.6
			797	5.6						797	5.6
			797.5	5.6						797.5	5.6
			798	5.59						798	5.59
			798.5	5.59						798.5	5.59
			799	5.6						799	5.6
			799.5	5.6						799.5	5.6
			800	5.6						800	5.6
			800.5	5.6						800.5	5.6
			801	5.59						801	5.59
			801.5	5.59						801.5	5.59
			802	5.59						802	5.59
			802.5	5.6						802.5	5.6
			803	5.59						803	5.59
			803.5	5.59						803.5	5.59
			804	5.6						804	5.6
			804.5	5.59						804.5	5.59
			805	5.6						805	5.6
			805.5	5.59						805.5	5.59
			806	5.59						806	5.59
			806.5	5.59						806.5	5.59
			807	5.59						807	5.59
			807.5	5.59						807.5	5.59
			808	5.59						808	5.59
			808.5	5.59						808.5	5.59
			809	5.59						809	5.59
			809.5	5.59						809.5	5.59
			810	5.59						810	5.59
			810.5	5.59						810.5	5.59
			811	5.59						811	5.59
			811.5	5.59						811.5	5.59
			812	5.59						812	5.59
			812.5	5.59						812.5	5.59
			813	5.59						813	5.59
			813.5	5.59						813.5	5.59
			814	5.59						814	5.59
			814.5	5.59						814.5	5.59
			815	5.59						815	5.59
			815.5	5.59						815.5	5.59
			816	5.59						816	5.59
			816.5	5.59						816.5	5.59
			817	5.59						817	5.59
			817.5	5.59						817.5	5.59
			818	5.59						818	5.59
			818.5	5.59						818.5	5.59
			819	5.59						819	5.59
			819.5	5.59						819.5	5.59
			820	5.59						820	5.59
			820.5	5.58						820.5	5.58
			821	5.59						821	5.59
			821.5	5.59						821.5	5.59
			822	5.58						822	5.58
			822.5	5.59						822.5	5.59
			823	5.59						823	5.59
			823.5	5.58						823.5	5.58
			824	5.59						824	5.59
			824.5	5.58						824.5	5.58
			825	5.59						825	5.59
			825.5	5.58						825.5	5.58
			826	5.58						826	5.58
			826.5	5.59						826.5	5.59
			827	5.58						827	5.58
			827.5	5.58						827.5	5.58
			828	5.58						828	5.58
			828.5	5.58						828.5	5.58
			829	5.58						829	5.58
			829.5	5.58						829.5	5.58
			830	5.58						830	5.58
			830.5	5.58						830.5	5.58
			831	5.58						831	5.58
			831.5	5.58						831.5	5.58
			832	5.58						832	5.58
			832.5	5.58						832.5	5.58
			833	5.59						833	5.59
			833.5	5.58						833.5	5.58
			834	5.58						834	5.58
			834.5	5.58						834.5	5.58
			835	5.58						835	5.58
			835.5	5.58						835.5	5.58
			836	5.58						836	5.58
			836.5	5.58						836.5	5.58
			837	5.58						837	5.58
			837.5	5.59						837.5	5.59
			838	5.58						838	5.58
			838.5	5.58						838.5	5.58
			839	5.58						839	5.58
			839.5	5.58						839.5	5.58
			840	5.58						840	5.58
			840.5	5.58						840.5	5.58
			841	5.58						841	5.58
			841.5	5.58						841.5	5.58
			842	5.58						842	5.58
			842.5	5.58						842.5	5.58
			843	5.58						843	5.58
			843.5	5.58						843.5	5.58
			844	5.58						844	5.58
			844.5	5.58						844.5	5.58
			845	5.57						845	5.57
			845.5	5.58						845.5	5.58
			846	5.57						846	5.57
			846.5	5.57						846.5	5.57
			847	5.57						847	5.57
			847.5	5.58						847.5	5.58
			848	5.58						848	5.58
			848.5	5.58						848.5	5.58
			849	5.58						849	5.58
			849.5	5.57						849.5	5.57
			850	5.58						850	5.58
			850.5	5.57						850.5	5.57
			851	5.57						851	5.57
			851.5	5.57						851.5	5.57
			852	5.58						852	5.58
			852.5	5.57						852.5	5.57
			853	5.57						853	5.57
			853.5	5.57						853.5	5.57
			854	5.57						854	5.57
			854.5	5.57						854.5	5.57
			855	5.57						855	5.57
			855.5	5.57						855.5	5.57
			856	5.57						856	5.57
			856.5	5.57						856.5	5.57
			857	5.57						857	5.57
			857.5	5.57						857.5	5.57
			858	5.57						858	5.57
			858.5	5.57						858.5	5.57
			859	5.57						859	5.57
			859.5	5.57						859.5	5.57
			860	5.57						860	5.57
			860.5	5.57						860.5	5.57
			861	5.57						861	5.57
			861.5	5.57						861.5	5.57
			862	5.57						862	5.57
			862.5	5.57						862.5	5.57
			863	5.57						863	5.57
			863.5	5.57						863.5	5.57
			864	5.57						864	5.57
			864.5	5.57						864.5	5.57
			865	5.57						865	5.57
			865.5	5.57						865.5	5.57
			866	5.57						866	5.57
			866.5	5.57						866.5	5.57
			867	5.57						867	5.57
			867.5	5.56						867.5	5.56
			868	5.57						868	5.57
			868.5	5.56						868.5	5.56
			869	5.57						869	5.57
			869.5	5.57						869.5	5.57
			870	5.57						870	5.57
			870.5	5.57						870.5	5.57
			871	5.56						871	5.56
			871.5	5.57						871.5	5.57
			872	5.56						872	5.56
			872.5	5.57						872.5	5.57
			873	5.56						873	5.56
			873.5	5.56						873.5	5.56
			874	5.56						874	5.56
			874.5	5.56						874.5	5.56
			875	5.56						875	5.56
			875.5	5.56						875.5	5.56
			876	5.57						876	5.57
			876.5	5.56						876.5	5.56
			877	5.57						877	5.57
			877.5	5.56						877.5	5.56
			878	5.56						878	5.56
			878.5	5.56						878.5	5.56
			879	5.57						879	5.57
			879.5	5.56						879.5	5.56
			880	5.56						880	5.56
			880.5	5.56						880.5	5.56
			881	5.56						881	5.56
			881.5	5.57						881.5	5.57
			882	5.56						882	5.56
			882.5	5.56						882.5	5.56
			883	5.56						883	5.56
			883.5	5.56						883.5	5.56
			884	5.56						884	5.56
			884.5	5.56						884.5	5.56
			885	5.56						885	5.56
			885.5	5.56						885.5	5.56
			886	5.56						886	5.56
			886.5	5.56						886.5	5.56
			887	5.56						887	5.56
			887.5	5.55						887.5	5.55
			888	5.56						888	5.56
			888.5	5.56						888.5	5.56
			889	5.55						889	5.55
			889.5	5.55						889.5	5.55
			890	5.55						890	5.55
			890.5	5.55						890.5	5.55
			891	5.55						891	5.55
			891.5	5.55						891.5	5.55
			892	5.55						892	5.55
			892.5	5.55						892.5	5.55
			893	5.55						893	5.55
			893.5	5.55						893.5	5.55
			894	5.55						894	5.55
			894.5	5.55						894.5	5.55
			895	5.54						895	5.54
			895.5	5.55						895.5	5.55
			896	5.54						896	5.54
			896.5	5.55						896.5	5.55
			897	5.55						897	5.55
			897.5	5.54						897.5	5.54
			898	5.54						898	5.54
			898.5	5.54						898.5	5.54
			899	5.55						899	5.55
			899.5	5.55						899.5	5.55
			900	5.54						900	5.54
			900.5	5.54						900.5	5.54
			901	5.54						901	5.54
			901.5	5.54						901.5	5.54
			902	5.55						902	5.55
			902.5	5.54						902.5	5.54
			903	5.55						903	5.55
			903.5	5.54						903.5	5.54
			904	5.54						904	5.54
			904.5	5.54						904.5	5.54
			905	5.54						905	5.54
			905.5	5.54						905.5	5.54
			906	5.54						906	5.54
			906.5	5.54						906.5	5.54
			907	5.54						907	5.54
			907.5	5.54						907.5	5.54
			908	5.54						908	5.54
			908.5	5.54						908.5	5.54
			909	5.54						909	5.54
			909.5	5.54						909.5	5.54
			910	5.54						910	5.54
			910.5	5.54						910.5	5.54
			911	5.54						911	5.54
			911.5	5.54						911.5	5.54
			912	5.54						912	5.54
			912.5	5.54						912.5	5.54
			913	5.54						913	5.54
			913.5	5.54						913.5	5.54
			914	5.54						914	5.54
			914.5	5.53						914.5	5.53
			915	5.54						915	5.54
			915.5	5.54						915.5	5.54
			916	5.54						916	5.54
			916.5	5.53						916.5	5.53
			917	5.53						917	5.53
			917.5	5.53						917.5	5.53
			918	5.53						918	5.53
			918.5	5.54						918.5	5.54
			919	5.54						919	5.54
			919.5	5.53						919.5	5.53
			920	5.53						920	5.53
			920.5	5.53						920.5	5.53
			921	5.53						921	5.53
			921.5	5.53						921.5	5.53
			922	5.53						922	5.53
			922.5	5.53						922.5	5.53
			923	5.53						923	5.53
			923.5	5.53						923.5	5.53
			924	5.53						924	5.53
			924.5	5.53						924.5	5.53
			925	5.53						925	5.53
			925.5	5.53						925.5	5.53
			926	5.53						926	5.53
			926.5	5.53						926.5	5.53
			927	5.53						927	5.53
			927.5	5.53						927.5	5.53
			928	5.53						928	5.53
			928.5	5.53						928.5	5.53
			929	5.53						929	5.53
			929.5	5.53						929.5	5.53
			930	5.53						930	5.53
			930.5	5.53						930.5	5.53
			931	5.53						931	5.53
			931.5	5.53						931.5	5.53
			932	5.53						932	5.53
			932.5	5.53						932.5	5.53
			933	5.53						933	5.53
			933.5	5.53						933.5	5.53
			934	5.53						934	5.53
			934.5	5.53						934.5	5.53
			935	5.53						935	5.53
			935.5	5.53						935.5	5.53
			936	5.52						936	5.52
			936.5	5.52						936.5	5.52
			937	5.53						937	5.53
			937.5	5.52						937.5	5.52
			938	5.52						938	5.52
			938.5	5.52						938.5	5.52
			939	5.53						939	5.53
			939.5	5.52						939.5	5.52
			940	5.53						940	5.53
			940.5	5.53						940.5	5.53
			941	5.52						941	5.52
			941.5	5.52						941.5	5.52
			942	5.53						942	5.53
			942.5	5.53						942.5	5.53
			943	5.53						943	5.53
			943.5	5.53						943.5	5.53
			944	5.52						944	5.52
			944.5	5.52						944.5	5.52
			945	5.52						945	5.52
			945.5	5.52						945.5	5.52
			946	5.52						946	5.52
			946.5	5.53						946.5	5.53
			947	5.52						947	5.52
			947.5	5.52						947.5	5.52
			948	5.52						948	5.52
			948.5	5.52						948.5	5.52
			949	5.52						949	5.52
			949.5	5.52						949.5	5.52
			950	5.53						950	5.53
			950.5	5.52						950.5	5.52
			951	5.52						951	5.52
			951.5	5.52						951.5	5.52
			952	5.51						952	5.51
			952.5	5.52						952.5	5.52
			953	5.52						953	5.52
			953.5	5.52						953.5	5.52
			954	5.52						954	5.52
			954.5	5.51						954.5	5.51
			955	5.52						955	5.52
			955.5	5.52						955.5	5.52
			956	5.52						956	5.52
			956.5	5.52						956.5	5.52
			957	5.52						957	5.52
			957.5	5.52						957.5	5.52
			958	5.52						958	5.52
			958.5	5.52						958.5	5.52
			959	5.52						959	5.52
			959.5	5.52						959.5	5.52
			960	5.51						960	5.51
			960.5	5.52						960.5	5.52
			961	5.52						961	5.52
			961.5	5.52						961.5	5.52
			962	5.52						962	5.52
			962.5	5.52						962.5	5.52
			963	5.51						963	5.51
			963.5	5.51						963.5	5.51
			964	5.52						964	5.52
			964.5	5.52						964.5	5.52
			965	5.51						965	5.51
			965.5	5.51						965.5	5.51
			966	5.52						966	5.52
			966.5	5.51						966.5	5.51
			967	5.52						967	5.52
			967.5	5.51						967.5	5.51
			968	5.51						968	5.51
			968.5	5.51						968.5	5.51
			969	5.51						969	5.51
			969.5	5.52						969.5	5.52
			970	5.51						970	5.51
			970.5	5.51						970.5	5.51
			971	5.51						971	5.51
			971.5	5.51						971.5	5.51
			972	5.52						972	5.52
			972.5	5.51						972.5	5.51
			973	5.51						973	5.51
			973.5	5.51						973.5	5.51
			974	5.51						974	5.51
			974.5	5.51						974.5	5.51
			975	5.51						975	5.51
			975.5	5.51						975.5	5.51
			976	5.51						976	5.51
			976.5	5.51						976.5	5.51
			977	5.51						977	5.51
			977.5	5.51						977.5	5.51
			978	5.5						978	5.5
			978.5	5.51						978.5	5.51
			979	5.51						979	5.51
			979.5	5.51						979.5	5.51
			980	5.51						980	5.51
			980.5	5.51						980.5	5.51
			981	5.51						981	5.51
			981.5	5.51						981.5	5.51
			982	5.51						982	5.51
			982.5	5.51						982.5	5.51
			983	5.51						983	5.51
			983.5	5.51						983.5	5.51
			984	5.51						984	5.51
			984.5	5.51						984.5	5.51
			985	5.51						985	5.51
			985.5	5.51						985.5	5.51
			986	5.51						986	5.51
			986.5	5.51						986.5	5.51
			987	5.51						987	5.51
			987.5	5.51						987.5	5.51
			988	5.51						988	5.51
			988.5	5.5						988.5	5.5
			989	5.51						989	5.51
			989.5	5.51						989.5	5.51
			990	5.51						990	5.51
			990.5	5.51						990.5	5.51
			991	5.51						991	5.51
			991.5	5.51						991.5	5.51
			992	5.5						992	5.5
			992.5	5.51						992.5	5.51
			993	5.51						993	5.51
			993.5	5.51						993.5	5.51
			994	5.51						994	5.51
			994.5	5.51						994.5	5.51
			995	5.51						995	5.51
			995.5	5.5						995.5	5.5
			996	5.51						996	5.51
			996.5	5.5						996.5	5.5
			997	5.5						997	5.5
			997.5	5.5						997.5	5.5
[truncated: 105 more rows]

## Sheet: S. Figure 9
(a)							(b)											(c)
Raw Data				Fitted Data			Raw Data				Fitted Data							Raw Data		Fitted Data
	1 min	2 min	7 min					10 min	30 min	90 min	10 min		30 min		90 min			6 hours
Q (A-1)	Intensity (cm-1)	Intensity (cm-1)	Intensity (cm-1)	X	Y		Q (A-1)	Intensity (cm-1)	Intensity (cm-1)	Intensity (cm-1)	X	Y	X	Y	X	Y		Q (A-1)	Intensity (cm-1)	X	Y
0.00257	23.8838	19.8555	9.23568	0.00324	10.657		0.00257	6544.21	6516.71	5408.1	0.00424	3095.42	0.00257	3558.79	0.00424	2330.99		0.00257	2435.86	0.00424	891.171
0.0029	38.5816	13.7461	7.81481	0.00357	9.82297		0.0029	5521.12	3817.87	3694.94	0.00458	2755.91	0.0029	3318.99	0.00458	2087.42		0.0029	1740.22	0.00458	802.047
0.00324	23.3284	10.7358	7.41003	0.00391	8.99206		0.00324	4237.51	3247.69	3178.65	0.00491	2446.88	0.00324	3065.01	0.00491	1865.72		0.00324	1347.38	0.00491	721.417
0.00357	25.069	10.6471	9.47702	0.00424	8.17822		0.00357	3562.68	2991.08	2695.87	0.00525	2169.18	0.00357	2817.1	0.00525	1666.44		0.00357	1091.71	0.00525	645.01
0.00391	24.5949	8.95995	7.9349	0.00458	7.39344		0.00391	3738.82	2943.92	2776.78	0.00558	1922.14	0.00391	2565.27	0.00558	1489.03		0.00391	1233.29	0.00558	577.585
0.00424	18.2658	7.84927	8.25752	0.00491	6.64748		0.00424	3293.63	2685.89	2379.58	0.00592	1703.85	0.00424	2328.5	0.00592	1332.07		0.00424	1013.9	0.00592	515.026
0.00458	14.5239	7.51288	7.05157	0.00525	5.94775		0.00458	2831.08	2103.28	2085.06	0.00625	1511.57	0.00458	2096.01	0.00625	1193.54		0.00458	845.222	0.00625	460.74
0.00491	14.172	5.2629	5.95312	0.00558	5.29927		0.00491	2403.8	1895.17	1822.3	0.00659	1342.07	0.00491	1884.11	0.00659	1071.07		0.00491	725.573	0.00659	410.966
0.00525	10.4823	5.77956	5.59272	0.00592	4.7048		0.00525	2111.4	1661.66	1667.12	0.00692	1191.98	0.00525	1681.81	0.00692	962.188		0.00525	643.296	0.00692	368.051
0.00558	9.89127	5.80569	4.71113	0.00625	4.16507		0.00558	1838.54	1446.55	1437.39	0.00726	1058.07	0.00558	1502.01	0.00726	864.56		0.00558	565.393	0.00726	328.724
0.00592	8.18553	4.88414	4.5528	0.00659	3.67898		0.00592	1677.25	1320.37	1299.09	0.00759	937.485	0.00592	1334.1	0.00759	776.103		0.00592	494.795	0.00759	294.641
0.00625	6.47435	3.962	3.79892	0.00692	3.24405		0.00625	1441.64	1134.1	1181.27	0.00793	827.852	0.00625	1187.6	0.00793	695.111		0.00625	441.003	0.00793	263.089
0.00659	5.56451	3.68542	3.69451	0.00726	2.85669		0.00659	1312.31	1014.6	1054.15	0.00826	727.377	0.00659	1052.75	0.00826	620.296		0.00659	393.42	0.00826	235.365
0.00692	3.7156	3.05078	2.94454	0.00759	2.51259		0.00692	1120.54	893.304	937.714	0.0086	634.82	0.00692	936.276	0.0086	550.782		0.00692	344.488	0.0086	209.301
0.00726	4.59749	2.65304	2.48223	0.00793	2.20711		0.00726	1014.8	790.136	902.007	0.00893	549.442	0.00726	829.6	0.00893	486.06		0.00726	317.525	0.00893	186.062
0.00759	4.06332	2.63574	2.35167	0.00826	1.93552		0.00759	873.887	706.548	748.652	0.00927	470.903	0.00759	737.448	0.00927	425.911		0.00759	281.755	0.00927	163.96
0.00793	3.49876	2.31723	2.37326	0.0086	1.69335		0.00793	757.428	599.133	672.83	0.0096	399.132	0.00793	652.628	0.0096	370.32		0.00793	248.999	0.0096	144.12
0.00826	2.89195	2.00735	2.03344	0.00893	1.47652		0.00826	688.396	567.477	609.076	0.00994	334.21	0.00826	578.688	0.00994	319.379		0.00826	219.092	0.00994	125.235
0.0086	3.1368	1.80429	1.60297	0.00927	1.28151		0.0086	668.444	542.46	640.981	0.01027	276.246	0.0086	509.822	0.01027	273.205		0.0086	194.867	0.01027	108.374
0.00893	2.5129	1.63737	1.9697	0.0096	1.10543		0.00893	550.483	485.606	565.987	0.01061	225.287	0.00893	449.022	0.01061	231.87		0.00893	174.664	0.01061	92.5127
0.00927	1.80906	1.45022	1.49903	0.00994	0.94602		0.00927	482.233	386.872	489.632	0.01094	181.256	0.00927	391.739	0.01094	195.355		0.00927	154.136	0.01094	78.5956
0.0096	1.43202	1.33931	1.15474	0.01027	0.80165		0.0096	436.211	341.716	419.344	0.01128	143.915	0.0096	340.739	0.01128	163.528		0.0096	135.225	0.01128	65.7923
0.00994	1.1452	1.08592	0.58165	0.01061	0.67118		0.00994	351.563	266.431	345.028	0.01161	112.87	0.00994	292.514	0.01161	136.141		0.00994	117.759	0.01161	54.8538
0.01027	1.47348	0.93167	0.58096	0.01094	0.55392		0.01027	271.772	237.768	285.372	0.01195	87.5909	0.01027	249.671	0.01195	112.847		0.01027	101.635	0.01195	45.0902
0.01061	0.88664	0.70921	0.42857	0.01128	0.44946		0.01061	231.024	194.513	231.738	0.01228	67.4518	0.01061	209.501	0.01228	93.2328		0.01061	88.567	0.01228	37.0219
0.01094	0.59439	0.60172	0.56417	0.01161	0.35758		0.01094	177.605	123.206	208.663	0.01262	51.7834	0.01094	174.34	0.01262	76.8511		0.01094	75.6883	0.01262	30.0748
0.01128	0.48473	0.47037	0.41378	0.01195	0.27812		0.01128	135.418	118.95	179.543	0.01295	39.9222	0.01128	142.062	0.01295	63.259		0.01128	65.0037	0.01295	24.5512
0.01161	0.72042	0.22958	0.4001	0.01228	0.21087		0.01161	118.574	103.006	151.038	0.01329	31.2541	0.01161	114.567	0.01329	52.0492		0.01161	55.1092	0.01329	19.9874
0.01195	0.49998	0.14908	0.27122	0.01262	0.15554		0.01195	93.7799	80.2594	112.988	0.01362	25.2471	0.01195	90.1517	0.01362	42.8728		0.01195	46.3941	0.01362	16.5182
0.01228	0.4678	0.2506	0.21515	0.01295	0.11165		0.01228	79.7258	67.5053	106.258	0.01396	21.4687	0.01228	70.1637	0.01396	35.4516		0.01228	38.5726	0.01396	13.7926
0.01262	0.31741	0.09528	0.10287	0.01329	0.07856		0.01262	58.3028	47.729	79.0996	0.0143	19.5881	0.01262	53.2299	0.0143	29.5799		0.01262	31.7457	0.0143	11.7925
0.01295	0.30814	0.09249	0.04824	0.01362	0.05545		0.01295	46.7619	37.0162	68.035	0.01463	19.366	0.01295	40.1262	0.01463	25.1158		0.01295	26.6495	0.01463	10.428
0.01329	0.35854	0.09009	0.10743	0.01396	0.04134		0.01329	31.5727	32.4743	50.0528	0.01497	20.634	0.01329	29.7699	0.01497	21.9662		0.01329	22.7916	0.01497	9.51322
0.01362	0.14338	0.04856	0.07778	0.0143	0.03513		0.01362	22.2002	22.4785	47.799	0.0153	23.2682	0.01362	22.4503	0.0153	20.0675		0.01362	18.3548	0.0153	9.02182
0.01396	0.15745	0.08505	0.05706	0.01463	0.03568		0.01396	22.4515	18.5845	43.6621	0.01564	27.1627	0.01396	17.3653	0.01564	19.3654		0.01396	15.4014	0.01564	8.85983
0.0143	0.13751	0.03339	0.10566	0.01497	0.04181		0.0143	21.8204	18.8924	31.6655	0.01597	32.205	0.0143	14.4035	0.01597	19.7976		0.0143	13.5176	0.01597	8.99156
0.01463	0.11404	0.07424	0.05736	0.0153	0.05238		0.01463	14.7574	12.3064	27.4422	0.01631	38.259	0.01463	13.2182	0.01631	21.2807		0.01463	11.7616	0.01631	9.39137
0.01497	0.14876	0.06303	0.04109	0.01564	0.06634		0.01497	16.961	13.6394	27.4047	0.01664	45.1549	0.01497	13.4151	0.01664	23.7031		0.01497	10.2328	0.01664	10.0121
0.0153	0.12718	0.15115	0.04026	0.01597	0.08275		0.0153	24.6905	20.9247	23.5271	0.01698	52.6883	0.0153	14.7108	0.01698	26.9246		0.0153	10.0884	0.01698	10.8711
0.01564	0.17994	0.0866	0.05567	0.01631	0.10079		0.01564	32.1243	27.8092	27.9445	0.01731	60.6271	0.01564	16.9472	0.01731	30.7812		0.01564	9.62007	0.01731	11.8986
0.01597	0.22934	0.14215	0.0525	0.01664	0.11981		0.01597	37.6512	30.6418	21.9234	0.01765	68.7239	0.01597	19.8103	0.01765	35.0944		0.01597	9.67666	0.01765	13.1336
0.01631	0.27428	0.19234	0.15799	0.01698	0.13929		0.01631	39.7364	32.9753	24.4062	0.01798	76.7319	0.01631	23.3275	0.01798	39.6831		0.01631	10.5168	0.01798	14.4764
0.01664	0.13331	0.11	0.20762	0.01731	0.15881		0.01664	55.0143	33.2689	30.0737	0.01832	84.4214	0.01664	27.1864	0.01832	44.3756		0.01664	12.042	0.01832	15.974
0.01698	0.27614	0.12592	0.0973	0.01765	0.17809		0.01698	53.8242	44.639	34.2118	0.01865	91.5944	0.01698	31.538	0.01865	49.0204		0.01698	12.2416	0.01865	17.5
0.01731	0.20571	0.2368	0.13291	0.01798	0.19692		0.01731	64.3808	41.0054	40.3251	0.01899	98.0947	0.01731	36.063	0.01899	53.494		0.01731	13.3639	0.01899	19.1034
0.01765	0.22763	0.26301	0.19801	0.01832	0.21513		0.01765	74.0964	56.0658	40.8309	0.01932	103.814	0.01765	40.9766	0.01932	57.7049		0.01765	15.0032	0.01932	20.6465
0.01798	0.27338	0.22773	0.19776	0.01865	0.23259		0.01798	75.7935	54.8347	42.8673	0.01966	108.691	0.01798	45.9318	0.01966	61.5937		0.01798	15.9248	0.01966	22.1788
0.01832	0.32083	0.20321	0.17723	0.01899	0.24917		0.01832	85.4286	60.1128	48.0362	0.01999	112.706	0.01832	51.1611	0.01999	65.1294		0.01832	17.5725	0.01999	23.5715
0.01865	0.28336	0.14472	0.28839	0.01932	0.26473		0.01865	91.5539	64.5643	48.9287	0.02033	115.874	0.01865	56.2813	0.02033	68.3034		0.01865	18.9304	0.02033	24.8751
0.01899	0.3629	0.38578	0.18873	0.01966	0.27912		0.01899	92.5835	67.7034	55.658	0.02066	118.232	0.01899	61.5133	0.02066	71.1213		0.01899	20.4267	0.02066	25.9876
0.01932	0.30008	0.29411	0.3429	0.01999	0.29216		0.01932	101.064	74.1274	60.0534	0.021	119.828	0.01932	66.4547	0.021	73.5949		0.01932	21.782	0.021	26.9592
0.01966	0.43743	0.27248	0.29323	0.02033	0.30368		0.01966	100.967	81.9238	66.3759	0.02133	120.709	0.01966	71.3016	0.02133	75.7353		0.01966	22.7591	0.02133	27.7241
0.01999	0.31862	0.28495	0.23515	0.02066	0.31348		0.01999	102.652	74.8631	67.4492	0.02167	120.919	0.01999	75.671	0.02167	77.5474		0.01999	23.897	0.02167	28.3281
0.02033	0.43532	0.26136	0.25163	0.021	0.32137		0.02033	112.854	83.5381	69.2477	0.022	120.487	0.02033	79.7321	0.022	79.0274		0.02033	25.349	0.022	28.7413
0.02066	0.45673	0.38381	0.34284	0.02133	0.32719		0.02066	108.898	90.0225	74.4955	0.02234	119.433	0.02066	83.1665	0.02234	80.1623		0.02066	25.2192	0.02234	28.9993
0.021	0.48435	0.27315	0.30146	0.02167	0.33082		0.021	110.157	78.2671	66.8311	0.02267	117.768	0.021	86.1171	0.02267	80.9327		0.021	27.3495	0.02267	29.1
0.02133	0.31847	0.46158	0.22488	0.022	0.33217		0.02133	115.665	93.8469	76.4067	0.02301	115.498	0.02133	88.3672	0.02301	81.3158		0.02133	27.8144	0.02301	29.0638
0.02167	0.19756	0.39259	0.34957	0.02234	0.33123		0.02167	112.363	84.3572	80.7084	0.02334	112.63	0.02167	90.03	0.02334	81.2911		0.02167	27.9275	0.02334	28.906
0.022	0.40226	0.28601	0.3111	0.02267	0.32802		0.022	109.274	88.284	85.2554	0.02368	109.18	0.022	91.0065	0.02368	80.8444		0.022	29.102	0.02368	28.6288
0.02234	0.495	0.3571	0.21908	0.02301	0.32263		0.02234	115.484	83.798	77.4059	0.02401	105.178	0.02234	91.3734	0.02401	79.9723		0.02234	28.7223	0.02401	28.2574
0.02267	0.36212	0.36893	0.24211	0.02334	0.31522		0.02267	117.407	86.9585	84.0156	0.02435	100.668	0.02267	91.1418	0.02435	78.6843		0.02267	29.1529	0.02435	27.7759
0.02301	0.31889	0.33748	0.30113	0.02368	0.30597		0.02301	116.252	84.1633	77.0075	0.02468	95.7121	0.02301	90.3428	0.02468	77.004		0.02301	28.9127	0.02468	27.2171
0.02334	0.24604	0.22379	0.33352	0.02401	0.2951		0.02334	108.166	84.7903	80.6151	0.02502	90.3879	0.02334	89.0738	0.02502	74.9677		0.02334	29.1847	0.02502	26.55
0.02368	0.22939	0.25939	0.27569	0.02435	0.28286		0.02368	108.232	79.8735	84.7869	0.02535	84.7844	0.02368	87.3125	0.02535	72.6221		0.02368	29.2491	0.02535	25.8164
0.02401	0.28753	0.31738	0.21257	0.02468	0.2695		0.02401	106.179	92.4518	73.0004	0.02569	78.9969	0.02401	85.2141	0.02569	70.0202		0.02401	28.701	0.02569	24.9752
0.02435	0.32051	0.28525	0.24705	0.02502	0.25527		0.02435	97.8324	78.5463	76.9937	0.02602	73.1214	0.02435	82.7008	0.02602	67.2177		0.02435	27.8151	0.02602	24.0804
0.02468	0.17353	0.28439	0.31906	0.02535	0.24041		0.02468	89.0578	68.9665	77.6881	0.02636	67.2488	0.02468	79.9626	0.02636	64.2681		0.02468	27.256	0.02636	23.0848
0.02502	0.32181	0.15702	0.18199	0.02569	0.22513		0.02502	83.9023	71.1632	80.8206	0.02669	61.4599	0.02502	76.8711	0.02669	61.2199		0.02502	26.9278	0.02669	22.0561
0.02535	0.23256	0.21315	0.20826	0.02602	0.20962		0.02535	82.4923	64.1908	77.3962	0.02703	55.8227	0.02535	73.6391	0.02703	58.1141		0.02535	26.1904	0.02703	20.9442
0.02569	0.29877	0.20986	0.25805	0.02636	0.19404		0.02569	75.013	60.2502	66.3152	0.02736	50.3904	0.02569	70.0986	0.02736	54.983		0.02569	25.4609	0.02736	19.8281
0.02602	0.22651	0.19084	0.23993	0.02669	0.17855		0.02602	59.615	50.7096	66.2508	0.0277	45.202	0.02602	66.4829	0.0277	51.8508		0.02602	24.8191	0.0277	18.656
0.02636	0.11586	0.13067	0.14468	0.02703	0.16325		0.02636	62.7431	54.7523	63.816	0.02803	40.2844	0.02636	62.5987	0.02803	48.7349		0.02636	23.5899	0.02803	17.5127
0.02669	0.25242	0.12873	0.1948	0.02736	0.14824		0.02669	63.4354	50.2106	55.9636	0.02837	35.6555	0.02669	58.7015	0.02837	45.6482		0.02669	22.122	0.02837	16.3451
0.02703	0.14922	0.18811	0.13237	0.0277	0.13363		0.02703	55.2914	42.0897	61.4768	0.0287	31.3272	0.02703	54.5867	0.0287	42.6016		0.02703	21.6465	0.0287	15.2361
0.02736	0.15898	0.1704	0.12209	0.02803	0.11948		0.02736	48.2341	40.5913	56.5352	0.02904	27.3094	0.02736	50.5308	0.02904	39.6063		0.02736	20.3419	0.02904	14.1315
0.0277	0.10908	0.17234	0.06246	0.02837	0.10589		0.0277	47.1735	41.1031	60.5457	0.02937	23.6122	0.0277	46.3285	0.02937	36.6759		0.0277	19.9143	0.02937	13.1063
0.02803	0.04866	0.15094	0.14873	0.0287	0.09294		0.02803	38.8457	33.8237	47.7972	0.02971	20.2481	0.02803	42.2696	0.02971	33.8274		0.02803	19.5078	0.02971	12.1062
0.02837	0.11192	0.08812	0.0744	0.02904	0.08071		0.02837	42.5372	31.9826	51.0422	0.03004	17.2317	0.02837	38.1547	0.03004	31.0811		0.02837	17.8295	0.03004	11.1946
0.0287	0.06629	0.1406	0.22	0.02937	0.06929		0.0287	39.2339	26.2542	50.0048	0.03038	14.5794	0.0287	34.2713	0.03038	28.4603		0.0287	17.1209	0.03038	10.3189
0.02904	0.0469	0.11923	0.07716	0.02971	0.05877		0.02904	34.2634	25.58	44.7695	0.03071	12.3077	0.02904	30.4299	0.03071	25.9893		0.02904	15.9219	0.03071	9.53083
0.02937	0.05118	0.05938	0.02791	0.03004	0.04922		0.02937	24.601	24.5479	40.694	0.03105	10.4302	0.02937	26.897	0.03105	23.6917		0.02937	14.583	0.03105	8.78184
0.02971	0.07974	0.13231	0.02822	0.03038	0.04074		0.02971	20.0035	22.9159	39.1825	0.03138	8.95574	0.02971	23.4949	0.03138	21.5882		0.02971	13.3311	0.03138	8.11429
0.03004	0.01203	0.09188	0.04173	0.03071	0.03337		0.03004	18.3443	20.923	43.1326	0.03172	7.88596	0.03004	20.4526	0.03172	19.695		0.03004	12.5614	0.03172	7.48585
0.03038	0.07896	0.04924	0.02654	0.03105	0.02716		0.03038	17.4107	14.4924	30.49	0.03205	7.21362	0.03038	17.6074	0.03205	18.022		0.03038	11.371	0.03205	6.93194
0.03071	0.01216	0.06906	0.0422	0.03138	0.02214		0.03071	16.7695	14.9794	32.7126	0.03239	6.92208	0.03071	15.1401	0.03239	16.5727		0.03071	10.6513	0.03239	6.418
0.03105	0.04367	0.02611	0.05629	0.03172	0.01832		0.03105	14.5627	12.1492	29.9836	0.03272	6.98568	0.03105	12.9072	0.03272	15.3438		0.03105	9.93611	0.03272	5.97395
0.03138	0.02466	0.03373	0.04057	0.03205	0.01567		0.03138	12.3274	12.1384	27.4491	0.03306	7.3711	0.03138	11.0395	0.03306	14.3265		0.03138	8.91101	0.03306	5.57319
0.03172	0.05375	0.01209	0.01807	0.03239	0.01415		0.03172	14.6171	13.3392	26.108	0.03339	8.0394	0.03172	9.41742	0.03339	13.5075		0.03172	7.72054	0.03339	5.23994
0.03205	0.01024	0.02641	0.08662	0.03272	0.01369		0.03205	10.6797	10.1167	19.2307	0.03373	8.94853	0.03205	8.12652	0.03373	12.8708		0.03205	7.4052	0.03373	4.95471
0.03239	0.03987	0.04401	0.02981	0.03306	0.01422		0.03239	9.80654	9.77145	19.6651	0.03406	10.0559	0.03239	7.07562	0.03406	12.3996		0.03239	6.54309	0.03406	4.73461
0.03272	0.01462	0.03646	0.03391	0.03339	0.01564		0.03272	10.0869	9.91329	18.1307	0.0344	11.3207	0.03272	6.31294	0.0344	12.0778		0.03272	6.31566	0.0344	4.56586
0.03306	0.07396	0.01942	0.01144	0.03373	0.01785		0.03306	11.5825	8.24294	17.7752	0.03473	12.7054	0.03306	5.77792	0.03473	11.8909		0.03306	5.55447	0.03473	4.45699
0.03339	0.02273	0.00451	0.01606	0.03406	0.02074		0.03339	9.90445	9.72948	16.431	0.03507	14.1773	0.03339	5.4888	0.03507	11.8271		0.03339	5.79797	0.03507	4.39863
0.03373	0.08149	0.04374	0.00465	0.0344	0.02421		0.03373	11.8865	7.28192	16.9636	0.0354	15.708	0.03373	5.41507	0.0354	11.8767		0.03373	5.162	0.0354	4.39035
0.03406	0.11513	0.01926	0.0318	0.03473	0.02813		0.03406	10.8021	8.47945	14.1286	0.03574	17.2735	0.03406	5.5493	0.03574	12.0321		0.03406	4.78086	0.03574	4.42639
0.0344	0.04002	0.0812	0.04141	0.03507	0.03243		0.0344	11.3625	7.7914	14.7471	0.03607	18.853	0.0344	5.88766	0.03607	12.2868		0.0344	4.97606	0.03607	4.49863
0.03473	0.03972	0.02644	0.0525	0.0354	0.037		0.03473	11.8681	8.82005	15.4739	0.03641	20.4275	0.03473	6.39844	0.03641	12.6344		0.03473	4.48896	0.03641	4.60458
0.03507	-0.0022	0.02339	0.04251	0.03574	0.04177		0.03507	16.3089	9.58821	13.9646	0.03674	21.9786	0.03507	7.09921	0.03674	13.0675		0.03507	4.15934	0.03674	4.73116
0.0354	0.15263	0.00964	0.02513	0.03607	0.04665		0.0354	18.3007	11.8251	12.3562	0.03708	23.4873	0.0354	7.93423	0.03708	13.5766		0.0354	4.23197	0.03708	4.87907
0.03574	0.11003	0.04851	0.03846	0.03641	0.05158		0.03574	21.5558	10.8822	15.0105	0.03741	24.9336	0.03574	8.93669	0.03741	14.1503		0.03574	4.16771	0.03741	5.0334
0.03607	0.02235	0.08174	0.03818	0.03674	0.05649		0.03607	19.1194	13.6656	14.6832	0.03775	26.2963	0.03607	10.0284	0.03775	14.7746		0.03607	3.85838	0.03775	5.19785
0.03641	0.02444	0.08831	-0.00439	0.03708	0.06132		0.03641	23.0975	16.4968	14.5329	0.03808	27.5531	0.03641	11.2532	0.03808	15.4334		0.03641	4.39755	0.03808	5.35825
0.03674	0.04678	0.06953	0.10072	0.03741	0.06601		0.03674	20.2722	17.9357	12.1974	0.03842	28.6822	0.03674	12.5152	0.03842	16.1095		0.03674	4.40714	0.03842	5.5207
0.03708	0.05294	0.05954	0.06211	0.03775	0.07051		0.03708	20.7795	14.6596	13.9675	0.03875	29.6629	0.03708	13.8645	0.03875	16.7853		0.03708	3.63556	0.03875	5.6731
0.03741	0.09782	0.00437	0.09726	0.03808	0.07476		0.03741	26.6463	18.0733	15.4634	0.03909	30.4772	0.03741	15.196	0.03909	17.4441		0.03741	5.19194	0.03909	5.82289
0.03775	0.08588	0.10459	0.13284	0.03842	0.0787		0.03775	25.7077	19.5457	15.5339	0.03942	31.1111	0.03775	16.5634	0.03942	18.0709		0.03775	4.42811	0.03942	5.96012
0.03808	0.05067	0.0851	0.09302	0.03875	0.08227		0.03808	29.6906	18.9819	15.606	0.03976	31.5553	0.03808	17.8615	0.03976	18.6533		0.03808	5.11066	0.03976	6.09229
0.03842	0.06997	0.05572	0.08659	0.03909	0.08544		0.03842	26.6652	16.0545	15.9432	0.04009	31.806	0.03842	19.1455	0.04009	19.1819		0.03842	5.42023	0.04009	6.21096
0.03875	0.18453	0.13912	0.08782	0.03942	0.08813		0.03875	30.7292	18.964	16.0407	0.04043	31.8645	0.03875	20.3198	0.04043	19.6507		0.03875	5.20724	0.04043	6.32252
0.03909	0.06373	0.1025	0.10208	0.03976	0.09033		0.03909	30.4623	24.8647	17.401	0.04076	31.7372	0.03909	21.4379	0.04076	20.0564		0.03909	5.34959	0.04076	6.41944
0.03942	0.19077	0.10178	0.10349	0.04009	0.09199		0.03942	27.0611	25.3486	21.3445	0.0411	31.4343	0.03942	22.4207	0.0411	20.3982		0.03942	5.45755	0.0411	6.50627
0.03976	0.07252	0.08181	0.10184	0.04043	0.09309		0.03976	30.596	25.3681	15.6596	0.04143	30.9689	0.03976	23.3172	0.04143	20.6766		0.03976	5.51947	0.04143	6.57637
0.04009	0.0602	0.06708	0.05812	0.04076	0.09361		0.04009	23.6735	26.763	17.5859	0.04177	30.3558	0.04009	24.0676	0.04177	20.8933		0.04009	5.9511	0.04177	6.63222
0.04043	0.17641	0.0421	0.04961	0.0411	0.09356		0.04043	27.3128	20.2911	16.4962	0.0421	29.6103	0.04043	24.7129	0.0421	21.0499		0.04043	6.16796	0.0421	6.66883
0.04076	0.06338	0.06486	0.07393	0.04143	0.09294		0.04076	27.4563	25.5544	21.9017	0.04244	28.7471	0.04076	25.2131	0.04244	21.1477		0.04076	5.9332	0.04244	6.68679
0.0411	0.11605	0.10678	0.16781	0.04177	0.09177		0.0411	25.0982	20.1431	20.2102	0.04277	27.7804	0.0411	25.5978	0.04277	21.1868		0.0411	6.89453	0.04277	6.68383
0.04143	0.06359	0.08583	0.11453	0.0421	0.0901		0.04143	25.5211	23.7531	17.7482	0.04311	26.7227	0.04143	25.8451	0.04311	21.1671		0.04143	5.7956	0.04311	6.65903
0.04177	0.10341	0.11142	0.06569	0.04244	0.08794		0.04177	28.207	18.3037	19.1457	0.04344	25.5859	0.04177	25.9711	0.04344	21.0873		0.04177	6.46761	0.04344	6.61375
0.0421	0.08719	0.0299	0.10854	0.04277	0.08536		0.0421	27.2202	20.6352	25.0337	0.04378	24.381	0.0421	25.9701	0.04378	20.9465		0.0421	6.64851	0.04378	6.54585
0.04244	0.00985	0.04522	0.04781	0.04311	0.0824		0.04244	24.6886	17.058	19.9986	0.04411	23.1192	0.04244	25.8439	0.04411	20.744		0.04244	6.49023	0.04411	6.46053
0.04277	0.03428	0.04627	0.05457	0.04344	0.07911		0.04277	23.1356	16.305	18.7557	0.04445	21.812	0.04277	25.6024	0.04445	20.4799		0.04277	6.38319	0.04445	6.35448
0.04311	0.05099	0.07863	0.08202	0.04378	0.07554		0.04311	26.5909	21.4794	23.1747	0.04478	20.4722	0.04311	25.2335	0.04478	20.156		0.04311	6.7292	0.04478	6.23619
0.04344	0.02956	0.06958	0.09497	0.04411	0.07175		0.04344	22.0943	15.7078	18.7923	0.04512	19.1137	0.04344	24.7627	0.04512	19.7756		0.04344	7.13061	0.04512	6.10106
0.04378	0.11337	0.01866	0.05702	0.04445	0.06779		0.04378	20.9929	22.1287	23.173	0.04545	17.7518	0.04378	24.1662	0.04545	19.3438		0.04378	6.50966	0.04545	5.95963
0.04411	0.09837	0.11449	0.04565	0.04478	0.0637		0.04411	20.6432	19.2049	17.4277	0.04579	16.4027	0.04411	23.4849	0.04579	18.8675		0.04411	6.19889	0.04579	5.80591
0.04445	0.03428	0.07955	0.11197	0.04512	0.05954		0.04445	18.286	19.0409	18.0394	0.04612	15.0832	0.04445	22.6856	0.04612	18.3545		0.04445	6.80043	0.04612	5.65121
0.04478	0.0817	0.04568	0.04853	0.04545	0.05533		0.04478	19.0939	15.292	24.6903	0.04646	13.8098	0.04478	21.8243	0.04646	17.8135		0.04478	7.0642	0.04646	5.48815
0.04512	0.04037	0.08422	0.02889	0.04579	0.05113		0.04512	18.8534	15.9822	18.1268	0.04679	12.598	0.04512	20.8603	0.04679	17.2534		0.04512	6.7828	0.04679	5.32783
0.04545	0.07595	0.06071	0.04408	0.04612	0.04698		0.04545	19.8139	15.3324	20.5393	0.04713	11.4615	0.04545	19.8624	0.04713	16.6823		0.04545	6.2617	0.04713	5.16174
0.04579	0.05999	0.06961	0.02016	0.04646	0.0429		0.04579	17.5432	15.6551	21.052	0.04746	10.4118	0.04579	18.7844	0.04746	16.1078		0.04579	6.88864	0.04746	5.00046
0.04612	0.04754	0.09984	0.03677	0.04679	0.03894		0.04612	16.5026	10.6534	17.1515	0.0478	9.45746	0.04612	17.7037	0.0478	15.5359		0.04612	6.06153	0.0478	4.8348
0.04646	0.04049	0.08988	0.0543	0.04713	0.03513		0.04646	16.673	11.5498	18.3785	0.04813	8.60427	0.04646	16.57	0.04813	14.9715		0.04646	5.59832	0.04813	4.67495
0.04679	0.02415	-0.00274	0.04127	0.04746	0.0315		0.04679	14.3584	14.864	21.8349	0.04847	7.85525	0.04679	15.4642	0.04847	14.418		0.04679	6.11834	0.04847	4.51165
0.04713	0.05909	0.0383	0.10455	0.0478	0.02809		0.04713	16.1872	15.0806	17.4933	0.0488	7.21103	0.04713	14.3336	0.0488	13.8779		0.04713	5.83479	0.0488	4.35498
0.04746	0.05615	0.07246	0.03062	0.04813	0.02494		0.04746	13.5341	11.3357	16.9892	0.04914	6.67035	0.04746	13.2572	0.04914	13.3529		0.04746	5.76648	0.04914	4.19614
0.0478	-0.00462	0.02986	0.0423	0.04847	0.02206		0.0478	14.1346	11.0928	19.8528	0.04947	6.23065	0.0478	12.1816	0.04947	12.8446		0.0478	5.19841	0.04947	4.04527
0.04813	0.08524	0	0.00702	0.0488	0.01949		0.04813	12.3777	11.2533	16.2444	0.04981	5.88859	0.04813	11.1798	0.04981	12.3543		0.04813	5.5075	0.04981	3.89429
0.04847	0.03948	0.05319	0.05218	0.04914	0.01725		0.04847	15.5693	9.76114	15.2441	0.05014	5.64054	0.04847	10.1996	0.05014	11.8839		0.04847	5.0605	0.05014	3.75322
0.0488	0.02254	0.06518	0.01592	0.04947	0.01535		0.0488	12.8373	11.1549	14.9402	0.05048	5.48281	0.0488	9.30545	0.05048	11.4357		0.0488	4.85039	0.05048	3.61476
0.04914	0.01216	-0.00502	0.08659	0.04981	0.0138		0.04914	12.0792	8.88496	17.8384	0.05081	5.4118	0.04914	8.44891	0.05081	11.0125		0.04914	4.43439	0.05081	3.48822
0.04947	0.05	-0.00988	0.00447	0.05014	0.01262		0.04947	8.09241	7.82123	18.22	0.05115	5.42392	0.04947	7.68467	0.05115	10.6174		0.04947	4.52877	0.05115	3.36704
0.04981	0.02585	0.03244	-0.00213	0.05048	0.01178		0.04981	8.97006	6.88823	18.4356	0.05149	5.51533	0.04981	6.97001	0.05149	10.2536		0.04981	4.36254	0.05149	3.25605
0.05014	0.0075	0.03626	0.02573	0.05081	0.0113		0.05014	9.50528	7.49337	17.1305	0.05182	5.68168	0.05014	6.34973	0.05182	9.92402		0.05014	4.08924	0.05182	3.1586
0.05048	0.00735	0.05628	0.00429	0.05115	0.01115		0.05048	6.15725	8.82161	12.6072	0.05216	5.91779	0.05048	5.78857	0.05216	9.63105		0.05048	4.16577	0.05216	3.06901
0.05081	0.09066	0.04266	0.03776	0.05149	0.01132		0.05081	8.34014	10.2625	14.5322	0.05249	6.21737	0.05081	5.32137	0.05249	9.37616		0.05081	4.33686	0.05249	2.9924
0.05115	0.06459	0.01282	0.0598	0.05182	0.01178		0.05115	9.60958	6.16652	12.877	0.05283	6.57291	0.05115	4.92133	0.05283	9.15977		0.05115	3.72003	0.05283	2.92365
0.05149	0.08984	0.07405	0.00815	0.05216	0.0125		0.05149	9.16943	10.755	11.6984	0.05316	6.97566	0.05149	4.60484	0.05316	8.98116		0.05149	3.57487	0.05316	2.86611
0.05182	0.00508	-0.000571443	-0.00791	0.05249	0.01347		0.05182	8.98886	8.46499	11.3151	0.0535	7.41578	0.05182	4.37804	0.0535	8.83855		0.05182	3.46543	0.0535	2.81535
0.05216	0.02206	0.03871	0.04634	0.05283	0.01465		0.05216	9.15574	4.60177	11.0202	0.05383	7.8827	0.05216	4.22691	0.05383	8.72924		0.05216	3.44382	0.05383	2.77339
0.05249	0.04563	-0.00451	0.00408	0.05316	0.016		0.05249	9.60318	6.87204	12.562	0.05417	8.36549	0.05249	4.15927	0.05417	8.64991		0.05249	3.57269	0.05417	2.73667
0.05283	0.00889	0.02964	0.01588	0.0535	0.0175		0.05283	9.04368	9.12059	11.744	0.0545	8.85336	0.05283	4.16885	0.0545	8.59697		0.05283	3.16802	0.0545	2.70645
0.05316	0.02553	0.01452	0.02961	0.05383	0.01912		0.05316	8.09478	7.71477	13.0574	0.05484	9.33607	0.05316	4.25191	0.05484	8.56679		0.05316	2.32062	0.05484	2.68008
0.0535	0.03826	0.01897	0.00986	0.05417	0.02083		0.0535	9.68565	6.99413	8.48908	0.05517	9.80438	0.0535	4.40901	0.05517	8.55609		0.0535	2.91553	0.05517	2.65852
0.05383	0.02128	0.03955	0.0253	0.0545	0.02261		0.05383	11.2393	5.95771	8.46892	0.05551	10.2503	0.05383	4.62547	0.05551	8.56201		0.05383	2.96816	0.05551	2.64002
0.05417	0.02329	0.03529	0.03707	0.05484	0.02442		0.05417	9.75609	9.6989	10.3761	0.05584	10.6671	0.05417	4.90773	0.05584	8.58229		0.05417	3.30347	0.05584	2.62537
0.0545	0.06137	-0.00665	0.03724	0.05517	0.02624		0.0545	10.5185	6.60623	9.06705	0.05618	11.0496	0.0545	5.23188	0.05618	8.61518		0.0545	2.45826	0.05618	2.61349
0.05484	0.03528	0.04282	0.0556	0.05551	0.02804		0.05484	13.4812	10.4478	8.09782	0.05651	11.3938	0.05484	5.60933	0.05651	8.65937		0.05484	2.53626	0.05651	2.60497
0.05517	0.05654	0.03703	0.02319	0.05584	0.02981		0.05517	11.4494	9.688	11.5432	0.05685	11.6967	0.05517	6.00957	0.05685	8.71376		0.05517	2.77489	0.05685	2.59916
0.05551	0.06858	0.05088	0.02305	0.05618	0.03151		0.05551	13.3564	11.3831	9.96333	0.05718	11.956	0.05551	6.4481	0.05718	8.77729		0.05551	3.1301	0.05718	2.59619
0.05584	0.02283	0.04487	0.02678	0.05651	0.03312		0.05584	13.942	10.9299	12.5268	0.05752	12.1699	0.05584	6.89084	0.05752	8.84873		0.05584	2.47251	0.05752	2.5956
0.05618	0.04334	0.02569	0.05117	0.05685	0.03463		0.05618	14.8915	9.84694	10.6919	0.05785	12.3371	0.05618	7.35636	0.05785	8.9265		0.05618	2.60749	0.05785	2.597
0.05651	0.03313	0.06077	0.05329	0.05718	0.03601		0.05651	12.3876	10.0388	11.4042	0.05819	12.4563	0.05651	7.80983	0.05819	9.00863		0.05651	2.54865	0.05819	2.59992
0.05685	0.0188	0.03411	0.04154	0.05752	0.03723		0.05685	12.3896	8.40613	14.3837	0.05852	12.5263	0.05685	8.27165	0.05852	9.09274		0.05685	2.61952	0.05852	2.60354
0.05718	0.04274	0.02797	0.04114	0.05785	0.03829		0.05718	14.5207	12.2019	10.4006	0.05886	12.5461	0.05718	8.70852	0.05886	9.17612		0.05718	2.33502	0.05886	2.60734
0.05752	-0.00553	0.03601	0.04128	0.05819	0.03918		0.05752	12.2027	9.13747	9.13517	0.05919	12.5151	0.05752	9.14118	0.05919	9.25593		0.05752	2.89061	0.05919	2.61038
0.05785	0.04294	0.04826	0.00384	0.05852	0.03986		0.05785	14.7948	11.5458	10.6984	0.05953	12.4333	0.05785	9.53934	0.05953	9.32936		0.05785	2.96747	0.05953	2.61209
0.05819	0.00646	0.04114	0.07741	0.05886	0.04035		0.05819	14.9801	9.58202	11.1136	0.05986	12.3013	0.05819	9.92259	0.05986	9.39386		0.05819	3.26319	0.05986	2.61178
0.05852	0.03585	0.03765	0.03697	0.05919	0.04064		0.05852	17.159	8.52822	9.62444	0.0602	12.1205	0.05852	10.2645	0.0602	9.44732		0.05852	2.75937	0.0602	2.60892
0.05886	0.04056	0.05129	0.04822	0.05953	0.04071		0.05886	16.1188	12.7348	9.92373	0.06053	11.8937	0.05886	10.5822	0.06053	9.48822		0.05886	2.39515	0.06053	2.60335
0.05919	0.02362	0.01912	0.00913	0.05986	0.04058		0.05919	14.9536	12.049	11.2373	0.06087	11.6242	0.05919	10.8538	0.06087	9.51567		0.05919	2.79181	0.06087	2.59458
0.05953	0.06512	0.03084	0.02189	0.0602	0.04026		0.05953	13.1396	12.5403	11.0731	0.0612	11.3165	0.05953	11.0928	0.0612	9.52943		0.05953	2.53897	0.0612	2.58313
0.05986	0.05895	0.02889	0.03647	0.06053	0.03974		0.05986	13.7287	11.9595	6.65301	0.06154	10.9758	0.05986	11.2824	0.06154	9.5298		0.05986	2.95739	0.06154	2.56847
0.0602	0.02626	0.0349	0.00921	0.06087	0.03904		0.0602	12.7977	10.8272	10.713	0.06187	10.6078	0.0602	11.432	0.06187	9.51747		0.0602	2.81484	0.06187	2.55171
0.06053	0.05439	0.0152	0.01439	0.0612	0.03818		0.06053	14.0369	11.2735	9.43161	0.06221	10.2185	0.06053	11.5308	0.06221	9.4934		0.06053	3.10521	0.06221	2.53217
0.06087	0.04492	0.00766	0.06142	0.06154	0.03717		0.06087	13.7638	7.74399	11.5644	0.06254	9.81377	0.06087	11.5836	0.06254	9.45858		0.06087	2.78622	0.06254	2.51132
0.0612	0.06598	0.08262	0.02335	0.06187	0.03603		0.0612	15.7017	12.2297	10.4344	0.06288	9.39938	0.0612	11.5865	0.06288	9.41391		0.0612	2.51699	0.06288	2.48822
0.06154	0.03727	0.06093	0.06245	0.06221	0.03477		0.06154	14.2929	10.2496	9.06594	0.06321	8.98056	0.06154	11.5397	0.06321	9.3601		0.06154	2.70474	0.06321	2.46448
0.06187	0.03529	0.08356	0.03377	0.06254	0.03341		0.06187	10.1925	8.76649	10.1016	0.06355	8.56203	0.06187	11.4466	0.06355	9.29759		0.06187	2.62465	0.06355	2.43883
0.06221	0.07694	0.02665	0.00539	0.06288	0.03197		0.06221	11.4886	8.80832	7.51537	0.06388	8.14795	0.06221	11.3033	0.06388	9.22661		0.06221	2.45866	0.06388	2.41287
0.06254	0.00792	0.04136	0.04938	0.06321	0.03047		0.06254	14.4887	7.65618	7.91871	0.06422	7.74195	0.06254	11.1204	0.06422	9.14718		0.06254	2.6906	0.06422	2.38503
0.06288	0.00787	0.05793	0.05782	0.06355	0.02893		0.06288	12.4332	8.87516	8.10925	0.06455	7.34723	0.06288	10.8899	0.06455	9.05929		0.06288	2.24405	0.06455	2.35692
0.06321	0.00444	0.02234	0.08086	0.06388	0.02736		0.06321	10.2157	8.13098	10.8018	0.06489	6.96668	0.06321	10.6288	0.06489	8.96298		0.06321	2.71807	0.06489	2.32674
0.06355	0.04955	0.02419	0.02804	0.06422	0.02579		0.06355	8.91195	6.72073	9.42691	0.06522	6.603	0.06355	10.3257	0.06522	8.85848		0.06355	2.54965	0.06522	2.29623
0.06388	0.03359	0.03135	0	0.06455	0.02422		0.06388	9.59724	8.81467	10.789	0.06556	6.2588	0.06388	10.0028	0.06556	8.74629		0.06388	2.41384	0.06556	2.2635
0.06422	0.01565	0.00345	0.03666	0.06489	0.02267		0.06422	9.30388	7.33201	10.5418	0.06589	5.93662	0.06422	9.64532	0.06589	8.62723		0.06422	2.6193	0.06589	2.23051
0.06455	0.06793	0.03321	0.00706	0.06522	0.02116		0.06455	10.8446	8.68825	8.66115	0.06623	5.63896	0.06455	9.27904	0.06623	8.50249		0.06455	2.60604	0.06623	2.19538
0.06489	0.02977	0.03093	0.03935	0.06556	0.01971		0.06489	7.43469	9.93303	8.99791	0.06656	5.36818	0.06489	8.88663	0.06656	8.37349		0.06489	2.0529	0.06656	2.16037
0.06522	0.02657	0.02528	0.06199	0.06589	0.01832		0.06522	8.74371	6.58578	8.72107	0.0669	5.12645	0.06522	8.49575	0.0669	8.24186		0.06522	1.89302	0.0669	2.12364
0.06556	0.05189	0.00919	0.05646	0.06623	0.01702		0.06556	6.61691	6.77687	11.3089	0.06723	4.91557	0.06556	8.08726	0.06723	8.1093		0.06556	1.92267	0.06723	2.08766
0.06589	0.01861	0.03074	0.0391	0.06656	0.01581		0.06589	8.15296	7.28213	8.32011	0.06757	4.73687	0.06589	7.68929	0.06757	7.97743		0.06589	1.761	0.06757	2.05063
0.06623	0.00426	0.0797	-0.00664	0.0669	0.01471		0.06623	9.23179	8.45803	8.98237	0.0679	4.5911	0.06623	7.28177	0.0679	7.84768		0.06623	2.48541	0.0679	2.01508
0.06656	0.02028	0.00864	0.02379	0.06723	0.01372		0.06656	5.76557	7.79757	8.4494	0.06824	4.47834	0.06656	6.8923	0.06824	7.72122		0.06656	2.27469	0.06824	1.97921
0.0669	0.04193	0.0267	0.03205	0.06757	0.01286		0.0669	5.76615	4.27098	30.7296	0.06857	4.39799	0.0669	6.50083	0.06857	7.59889		0.0669	1.657	0.06857	1.94539
0.06723	0.01834	0.0142	0.00507	0.0679	0.01213		0.06723	5.37405	7.68429	10.3583	0.06891	4.34876	0.06723	6.13361	0.06891	7.4812		0.06723	1.8438	0.06891	1.91181
0.06757	0.0493	0.01614	0.02861	0.06824	0.01153		0.06757	5.83793	4.50914	11.686	0.06924	4.32881	0.06757	5.77153	0.06924	7.36834		0.06757	2.2003	0.06924	1.88055
0.0679	0.04891	0.00141	0.03671	0.06857	0.01106		0.0679	5.0897	5.11006	8.86434	0.06958	4.33583	0.0679	5.43877	0.06958	7.26033		0.0679	1.72661	0.06958	1.84978
0.06824	0.05009	0.01587	0.04625	0.06891	0.01073		0.06824	6.61571	5.84853	7.03836	0.06991	4.36721	0.06824	5.11799	0.06991	7.15702		0.06824	1.95973	0.06991	1.82127
0.06857	0.02887	0.01921	0.03816	0.06924	0.01053		0.06857	5.23924	5.77836	8.79067	0.07025	4.42013	0.06857	4.83055	0.07025	7.05828		0.06857	1.58704	0.07025	1.79321
0.06891	0.0091	0.00704	0.00666	0.06958	0.01045		0.06891	5.29196	5.02947	8.86891	0.07058	4.49177	0.06891	4.56141	0.07058	6.96399		0.06891	1.40286	0.07058	1.76713
0.06924	0.01787	0.01891	0.03755	0.06991	0.0105		0.06924	7.12693	4.06986	8.36763	0.07092	4.57938	0.06924	4.32839	0.07092	6.87418		0.06924	1.62685	0.07092	1.74131
0.06958	0.00735	0.01572	0.01313	0.07025	0.01067		0.06958	5.72065	5.3284	7.9465	0.07125	4.68032	0.06958	4.1191	0.07125	6.78904		0.06958	1.75008	0.07125	1.71716
0.06991	0.01959	0.0102	0.03118	0.07058	0.01094		0.06991	4.94876	6.53227	6.89668	0.07159	4.79212	0.06991	3.94708	0.07159	6.70887		0.06991	1.81892	0.07159	1.6931
0.07025	0.01621	0.04873	0.01145	0.07092	0.0113		0.07025	5.15074	6.28846	5.7731	0.07192	4.91246	0.07025	3.80277	0.07192	6.63409		0.07025	1.50315	0.07192	1.67051
0.07058	0.04426	0.0169	0.00012398	0.07125	0.01175		0.07058	6.15992	7.54325	8.35333	0.07226	5.03913	0.07058	3.69499	0.07226	6.56514		0.07058	2.33653	0.07226	1.648
0.07092	0.04202	0.00827	0	0.07159	0.01227		0.07092	7.20342	3.55942	5.52303	0.07259	5.16995	0.07092	3.61702	0.07259	6.50241		0.07092	1.88253	0.07259	1.62694
0.07125	0.00723	0.00818	-0.00317	0.07192	0.01286		0.07125	6.03448	6.06432	5.18927	0.07293	5.30277	0.07125	3.57279	0.07293	6.44617		0.07125	1.50475	0.07293	1.60611
0.07159	0.02071	0.02536	0.02402	0.07226	0.0135		0.07159	6.04534	3.59949	8.83664	0.07326	5.43538	0.07159	3.55846	0.07326	6.39649		0.07159	1.8534	0.07326	1.58683
0.07192	0.00245	-0.01081	0.01604	0.07259	0.01418		0.07192	6.88517	5.88471	6.72899	0.0736	5.56551	0.07192	3.57331	0.0736	6.35324		0.07192	2.04458	0.0736	1.56802
0.07226	0.0384	0.02046	0.02094	0.07293	0.01489		0.07226	7.75706	5.26858	7.25903	0.07393	5.69087	0.07226	3.61625	0.07393	6.31602		0.07226	1.5211	0.07393	1.55084
0.07259	0.01423	0.02194	0.00959	0.07326	0.01561		0.07259	6.3375	6.48559	8.73033	0.07427	5.80916	0.07259	3.68257	0.07427	6.28426		0.07259	1.72172	0.07427	1.53429
0.07293	0.0071	0.02367	0.00478	0.0736	0.01634		0.07293	6.587	6.94944	9.59428	0.0746	5.91819	0.07293	3.77374	0.0746	6.25722		0.07293	1.7972	0.0746	1.51935
0.07326	0.05829	0.00134	0.02063	0.07393	0.01707		0.07326	7.21086	6.51771	8.27522	0.07494	6.0159	0.07326	3.88185	0.07494	6.23409		0.07326	2.06352	0.07494	1.50504
0.0736	0.05464	0.0133	0.01734	0.07427	0.01778		0.0736	7.95568	5.07995	9.04026	0.07527	6.10048	0.0736	4.01067	0.07527	6.21404		0.0736	1.62099	0.07527	1.49211
0.07393	-0.0108	-0.00222	0.04403	0.0746	0.01847		0.07393	8.80565	5.16359	6.77602	0.07561	6.17045	0.07393	4.14996	0.07561	6.19631		0.07393	1.77464	0.07561	1.47963
0.07427	0.04773	0.01334	0.01263	0.07494	0.01912		0.07427	7.55763	5.87307	8.16073	0.07594	6.22473	0.07427	4.30536	0.07594	6.18026		0.07427	1.65554	0.07594	1.46817
0.0746	0.03716	0.04004	0.02027	0.07527	0.01972		0.0746	6.2182	7.85748	7.95291	0.07628	6.26261	0.0746	4.46508	0.07628	6.16541		0.0746	2.00327	0.07628	1.45687
0.07494	0.06541	-0.000439776	0.01863	0.07561	0.02027		0.07494	6.41255	6.92553	7.3153	0.07661	6.28381	0.07494	4.63612	0.07661	6.15146		0.07494	1.72078	0.07661	1.4462
0.07527	0.02401	0.0145	0.01718	0.07594	0.02077		0.07527	10.7337	9.7138	9.79258	0.07695	6.28841	0.07527	4.80586	0.07695	6.13822		0.07527	1.83082	0.07695	1.43538
0.07561	0.02542	0.02974	0.00316	0.07628	0.02119		0.07561	8.07549	6.482	8.32339	0.07728	6.27682	0.07561	4.98203	0.07728	6.12565		0.07561	1.66366	0.07728	1.4249
0.07594	0.02671	-0.01041	0.0353	0.07661	0.02155		0.07594	8.04625	5.43302	8.42778	0.07762	6.24969	0.07594	5.15182	0.07762	6.11372		0.07594	1.75282	0.07762	1.41406
0.07628	0.02521	0.01127	0.01847	0.07695	0.02182		0.07628	7.942	5.31764	8.69567	0.07795	6.20785	0.07628	5.32308	0.07795	6.10242		0.07628	1.79948	0.07795	1.40344
0.07661	0.03663	0.02472	0.01998	0.07728	0.02202		0.07661	7.65972	4.14785	6.1867	0.07829	6.15222	0.07661	5.48342	0.07829	6.0917		0.07661	1.83227	0.07829	1.39239
0.07695	0.04459	0.00644	0.0107	0.07762	0.02214		0.07695	9.11063	6.19111	7.79308	0.07862	6.08382	0.07695	5.64028	0.07862	6.08139		0.07695	2.03379	0.07862	1.38158
0.07728	0.01362	0.00128	0.02433	0.07795	0.02218		0.07728	5.86467	7.01772	8.03876	0.07896	6.00364	0.07728	5.78232	0.07896	6.07124		0.07728	1.60221	0.07896	1.37042
0.07762	0.02349	0.02923	0.02441	0.07829	0.02214		0.07762	8.76432	5.53117	6.54363	0.07929	5.91272	0.07762	5.9161	0.07929	6.06089		0.07762	1.50303	0.07929	1.35959
0.07795	0.00682	0.0309	0.01218	0.07862	0.02202		0.07795	9.50882	6.33241	6.97056	0.07963	5.81209	0.07795	6.03196	0.07963	6.04992		0.07795	1.77856	0.07963	1.3485
0.07829	0.03717	0.01902	0.02094	0.07896	0.02183		0.07829	8.05217	7.23448	6.66271	0.07996	5.70283	0.07829	6.1353	0.07996	6.03785		0.07829	1.36151	0.07996	1.33784
0.07862	0.03454	0.02559	0.0257	0.07929	0.02156		0.07862	8.73454	4.6541	8.63972	0.0803	5.58605	0.07862	6.21868	0.0803	6.02424		0.07862	1.26773	0.0803	1.32696
0.07896	0.02317	0.02883	0.00159	0.07963	0.02123		0.07896	6.94917	7.59941	9.19252	0.08063	5.46298	0.07896	6.28608	0.08063	6.00872		0.07896	1.61768	0.08063	1.31651
0.07929	0.0214	0.01715	0.02229	0.07996	0.02084		0.07929	5.62117	6.45452	7.64617	0.08097	5.33492	0.07929	6.33276	0.08097	5.99101		0.07929	1.45036	0.08097	1.3058
0.07963	0.02595	-0.00843	0.00451	0.0803	0.0204		0.07963	7.67493	6.69792	7.70141	0.0813	5.20327	0.07963	6.36107	0.0813	5.97096		0.07963	1.37647	0.0813	1.29543
0.07996	0.02593	0.03199	0.02683	0.08063	0.0199		0.07996	7.50088	5.92691	7.46413	0.08164	5.06954	0.07996	6.36921	0.08164	5.94859		0.07996	1.52273	0.08164	1.28469
0.0803	0.00372	0.04085	0.00156	0.08097	0.01937		0.0803	7.53146	7.6687	7.13745	0.08197	4.93525	0.0803	6.35781	0.08197	5.92403		0.0803	1.43786	0.08197	1.27415
0.08063	0.02409	0.01575	0.01765	0.0813	0.0188		0.08063	5.90249	7.17702	7.4066	0.08231	4.80198	0.08063	6.32799	0.08231	5.8975		0.08063	1.49868	0.08231	1.2631
0.08097	0.05577	0.02045	0.03543	0.08164	0.0182		0.08097	6.59667	6.38272	5.41195	0.08264	4.67124	0.08097	6.27863	0.08264	5.8693		0.08097	1.02142	0.08264	1.25215
0.0813	-0.00144	0.02032	0.00589	0.08197	0.01758		0.0813	6.49026	6.84679	5.86071	0.08298	4.54445	0.0813	6.21353	0.08298	5.83976		0.0813	1.31252	0.08298	1.24059
0.08164	0.02756	0.03083	-0.01002	0.08231	0.01696		0.08164	6.79343	3.68274	8.40876	0.08331	4.4229	0.08164	6.12985	0.08331	5.80918		0.08164	1.13226	0.08331	1.22911
0.08197	-0.00717	0.05936	0.02926	0.08264	0.01632		0.08197	6.80026	4.55386	6.21962	0.08365	4.30769	0.08197	6.03375	0.08365	5.77779		0.08197	1.33506	0.08365	1.21702
0.08231	0.0225	0.00906	0.00154	0.08298	0.01569		0.08231	5.6969	7.10185	6.85472	0.08398	4.19975	0.08231	5.92078	0.08398	5.74577		0.08231	1.34881	0.08398	1.20509
0.08264	0.02357	0.01987	0.01727	0.08331	0.01507		0.08264	4.65779	5.02646	8.43791	0.08432	4.09977	0.08264	5.79903	0.08432	5.7132		0.08264	0.9556	0.08432	1.19265
0.08298	0.000804642	0.02328	0.04201	0.08365	0.01447		0.08298	6.21176	6.24835	6.99346	0.08465	4.00826	0.08298	5.66267	0.08465	5.68009		0.08298	0.93996	0.08465	1.1805
0.08331	0.03304	0.0151	0.01016	0.08398	0.01389		0.08331	5.31833	4.75577	6.73808	0.08499	3.92556	0.08331	5.52128	0.08499	5.64641		0.08331	1.48337	0.08499	1.16799
0.08365	0.04492	0.01054	0.02009	0.08432	0.01334		0.08365	7.70595	5.5453	5.50632	0.08532	3.85185	0.08365	5.36796	0.08532	5.61209		0.08365	1.17564	0.08532	1.15591
0.08398	0.01923	-0.00202	-0.00129	0.08465	0.01282		0.08398	6.04914	4.89062	6.11251	0.08566	3.78718	0.08398	5.21333	0.08566	5.57709		0.08398	1.33177	0.08566	1.1436
0.08432	0.0044	0.01048	0.01447	0.08499	0.01234		0.08432	5.51055	8.75091	7.25944	0.08599	3.73154	0.08432	5.04975	0.08599	5.5414		0.08432	0.87874	0.08599	1.13182
0.08465	0.02278	0.01972	0.000218378	0.08532	0.0119		0.08465	4.46144	5.06964	6.0695	0.08633	3.68482	0.08465	4.88849	0.08633	5.50508		0.08465	1.06401	0.08633	1.11989
0.08499	0.01685	0.01955	0.01272	0.08566	0.01151		0.08499	3.54679	3.43909	7.38013	0.08666	3.64687	0.08499	4.72151	0.08666	5.46824		0.08499	1.0356	0.08666	1.10851
0.08532	0.0078	0.00443	0.01994	0.08599	0.01117		0.08532	5.37204	5.64088	5.98863	0.087	3.61748	0.08532	4.56027	0.087	5.4311		0.08532	0.83926	0.087	1.09698
0.08566	0.05039	0.00597	0.00288	0.08633	0.01088		0.08566	6.13581	6.32456	5.34786	0.08733	3.59638	0.08566	4.39668	0.08733	5.39391		0.08566	0.59886	0.08733	1.08597
0.08599	0.01119	0.00435	0.02107	0.08666	0.01064		0.08599	3.72016	4.52729	5.93485	0.08767	3.58325	0.08599	4.24192	0.08767	5.35695		0.08599	0.98308	0.08767	1.07476
0.08633	0.00982	0.01187	0.01272	0.087	0.01045		0.08633	3.84431	3.62314	5.78069	0.088	3.57766	0.08633	4.08815	0.088	5.32053		0.08633	1.01249	0.088	1.064
0.08666	-0.00414	0.0238	0.02391	0.08733	0.01032		0.08666	4.04985	3.71336	3.90624	0.08834	3.57913	0.08666	3.9458	0.08834	5.2849		0.08666	1.10407	0.08834	1.05301
0.087	0.01387	0.0177	0.00285	0.08767	0.01023		0.087	3.12662	2.8596	5.88191	0.08868	3.58706	0.087	3.80758	0.08868	5.25028		0.087	0.74131	0.08868	1.0421
0.08733	0.0228	0.01922	0.01671	0.088	0.0102		0.08733	4.58587	4.67805	6.10575	0.08901	3.60077	0.08733	3.68272	0.08901	5.21682		0.08733	0.89251	0.08901	1.03159
0.08767	0.00624	0.02356	0.01115	0.08834	0.01021		0.08767	6.39011	5.02586	5.44129	0.08935	3.61949	0.08767	3.56469	0.08935	5.1846		0.08767	0.84176	0.08935	1.02085
0.088	0.01376	-0.00312	0.0373	0.08868	0.01026		0.088	5.24233	6.01952	4.04945	0.08968	3.64239	0.088	3.46121	0.08968	5.15361		0.088	1.05583	0.08968	1.01053
0.08834	0.04908	-0.000389485	0.0165	0.08901	0.01036		0.08834	5.00376	3.96591	6.00349	0.09002	3.6686	0.08834	3.36666	0.09002	5.12379		0.08834	1.23625	0.09002	1.00004
0.08868	0.02547	0.02074	0.01939	0.08935	0.0105		0.08868	5.65092	5.16766	4.6783	0.09035	3.69724	0.08868	3.28484	0.09035	5.09505		0.08868	0.81189	0.09035	0.99002
0.08901	0.01499	0.01006	0.03834	0.08968	0.01067		0.08901	4.88599	4.35258	7.18071	0.09069	3.72741	0.08901	3.21785	0.09069	5.06726		0.08901	1.08843	0.09069	0.97991
0.08935	0.0237	0.00846	0.00412	0.09002	0.01087		0.08935	4.34948	5.85689	4.28366	0.09102	3.75829	0.08935	3.16174	0.09102	5.04033		0.08935	1.20364	0.09102	0.97033
0.08968	0.01224	0.02926	0.00144	0.09035	0.0111		0.08968	4.52386	4.38243	4.91959	0.09136	3.7891	0.08968	3.11976	0.09136	5.01416		0.08968	1.1801	0.09136	0.96072
0.09002	0.01706	-0.00463	0.00424	0.09069	0.01134		0.09002	4.01847	5.51257	4.19413	0.09169	3.81912	0.09002	3.08913	0.09169	4.98872		0.09002	1.32256	0.09169	0.95166
0.09035	0.01338	0.00986	0.02286	0.09102	0.01161		0.09035	5.81983	3.93574	6.54576	0.09203	3.84771	0.09035	3.07132	0.09203	4.96401		0.09035	0.83631	0.09203	0.94259
0.09069	0.01219	0.00997	0.02177	0.09136	0.01188		0.09069	6.96998	3.61572	5.96532	0.09236	3.87432	0.09069	3.06475	0.09236	4.94006		0.09069	0.78983	0.09236	0.93405
0.09102	0.01952	-0.00038352	0.02033	0.09169	0.01216		0.09102	5.36277	3.7253	5.26153	0.0927	3.89848	0.09102	3.06924	0.0927	4.91695		0.09102	0.81857	0.0927	0.92549
0.09136	0.02597	0.03446	0.02008	0.09203	0.01245		0.09136	5.57976	4.33712	5.5824	0.09303	3.91976	0.09136	3.08435	0.09303	4.89475		0.09136	0.81166	0.09303	0.91739
0.09169	0.01326	0.02105	0.01601	0.09236	0.01273		0.09169	8.44129	4.76234	6.54014	0.09337	3.93781	0.09169	3.10842	0.09337	4.87352		0.09169	0.43652	0.09337	0.90922
0.09203	0.0134	0.00835	0.00946	0.0927	0.013		0.09203	4.96634	5.73213	5.34124	0.0937	3.95235	0.09203	3.14202	0.0937	4.85333		0.09203	1.16627	0.0937	0.90143
0.09236	0.01461	-0.00754	0.00404	0.09303	0.01326		0.09236	3.5545	4.85057	6.04649	0.09404	3.96313	0.09236	3.18225	0.09404	4.83417		0.09236	0.71845	0.09404	0.89353
0.0927	0.02568	0.02546	0.00662	0.09337	0.01351		0.0927	4.03868	1.98982	5.37202	0.09437	3.96994	0.0927	3.23052	0.09437	4.816		0.0927	0.92565	0.09437	0.88594
0.09303	0.0106	-0.0015	0.000101603	0.0937	0.01374		0.09303	7.41606	3.83338	5.19092	0.09471	3.97265	0.09303	3.28297	0.09471	4.79876		0.09303	1.15326	0.09471	0.87818
0.09337	0.0291	0.03116	0.00805	0.09404	0.01394		0.09337	6.05026	4.88131	5.94581	0.09504	3.97116	0.09337	3.34164	0.09504	4.78231		0.09337	0.87667	0.09504	0.87072
0.0937	0.01048	0.03923	0.01973	0.09437	0.01413		0.0937	6.08285	4.78795	5.20351	0.09538	3.96543	0.0937	3.402	0.09538	4.76652		0.0937	0.97346	0.09538	0.86308
0.09404	0.00718	0.01075	0.01837	0.09471	0.01428		0.09404	7.07608	3.77003	6.09992	0.09571	3.95549	0.09404	3.46654	0.09571	4.75122		0.09404	0.75248	0.09571	0.85572
0.09437	0.03741	-0.000374772	0.01458	0.09504	0.01441		0.09437	5.6182	4.64635	7.04228	0.09605	3.94144	0.09437	3.53036	0.09605	4.73627		0.09437	0.79021	0.09605	0.84821
0.09471	-0.00513	0.03206	0.00138	0.09538	0.01451		0.09471	3.99092	3.22552	4.68592	0.09638	3.92342	0.09471	3.59622	0.09638	4.72152		0.09471	1.00637	0.09638	0.84099
0.09504	0.00456	0.01249	0.02214	0.09571	0.01458		0.09504	3.87278	5.1977	5.7966	0.09672	3.90164	0.09504	3.65918	0.09672	4.70689		0.09504	0.932	0.09672	0.83365
0.09538	0.00585	0.01656	0.01045	0.09605	0.01461		0.09538	5.56043	3.64368	6.305	0.09705	3.87639	0.09538	3.72204	0.09705	4.6923		0.09538	0.70153	0.09705	0.82661
0.09571	0.02261	0.03047	0.02989	0.09638	0.01462		0.09571	5.90001	4.12953	7.91262	0.09739	3.84796	0.09571	3.78015	0.09739	4.67773		0.09571	0.89688	0.09739	0.81947
0.09605	0.00579	0.00401	0.02323	0.09672	0.0146		0.09605	5.17944	4.12389	5.25155	0.09772	3.81671	0.09605	3.83616	0.09772	4.66317		0.09605	0.9965	0.09772	0.81263
0.09638	0.0142	0.00659	0.0104	0.09705	0.01455		0.09638	7.06774	5.0354	7.0012	0.09806	3.78303	0.09638	3.886	0.09806	4.64866		0.09638	0.93724	0.09806	0.80569
0.09672	0.02112	0.02289	0.0219	0.09739	0.01447		0.09672	2.92616	3.69417	4.6205	0.09839	3.7473	0.09672	3.93195	0.09839	4.63422		0.09672	0.94954	0.09839	0.79904
0.09705	0.0197	0.00793	0.02047	0.09772	0.01437		0.09705	6.77193	3.15708	5.48835	0.09873	3.70993	0.09705	3.97073	0.09873	4.61989		0.09705	1.25063	0.09873	0.79227
0.09739	0.02422	-0.00434	0.0359	0.09806	0.01424		0.09739	5.06749	4.5256	4.81433	0.09906	3.67133	0.09739	4.00415	0.09906	4.60569		0.09739	0.99582	0.09906	0.78577
0.09772	0.02556	0.00399	0.01806	0.09839	0.01409		0.09772	4.92611	5.17686	5.76269	0.0994	3.6319	0.09772	4.02984	0.0994	4.59161		0.09772	0.87607	0.0994	0.77911
0.09806	0.01144	0.02447	0.00135	0.09873	0.01392		0.09806	4.91306	3.85358	5.6017	0.09973	3.59202	0.09806	4.04903	0.09973	4.57764		0.09806	0.9828	0.09973	0.77268
0.09839	0.02077	0.00786	0.00258	0.09906	0.01372		0.09839	3.75724	5.17465	4.64023	0.10007	3.55208	0.09839	4.06036	0.10007	4.56373		0.09839	0.53609	0.10007	0.76607
0.09873	-0.00874	0.01184	0.01663	0.0994	0.01352		0.09873	3.37068	3.7233	5.21495	0.1004	3.51245	0.09873	4.06438	0.1004	4.54983		0.09873	0.93863	0.1004	0.75968
0.09906	0.01949	0.01998	0.00764	0.09973	0.0133		0.09906	5.49913	3.79568	5.48252	0.10074	3.47347	0.09906	4.06083	0.10074	4.53586		0.09906	1.05056	0.10074	0.75309
0.0994	0.01498	0.01454	0.00504	0.10007	0.01307		0.0994	4.58403	3.48863	3.90025	0.10107	3.43547	0.0994	4.04954	0.10107	4.52177		0.0994	0.67899	0.10107	0.74671
0.09973	0.01259	-0.000358992	0.01521	0.1004	0.01283		0.09973	4.95624	5.34076	3.80616	0.10141	3.39873	0.09973	4.03134	0.10141	4.5075		0.09973	1.00058	0.10141	0.74015
0.10007	0.00634	0.02555	0.00894	0.10074	0.01259		0.10007	4.71018	4.49421	4.05046	0.10174	3.36354	0.10007	4.00535	0.10174	4.493		0.10007	0.95598	0.10174	0.7338
0.1004	0.02629	0.01456	0.01265	0.10107	0.01235		0.1004	3.70612	4.11464	5.52664	0.10208	3.33012	0.1004	3.97345	0.10208	4.47827		0.1004	0.53758	0.10208	0.72729
0.10074	0.00602	0.00833	0.02414	0.10141	0.01211		0.10074	4.15455	2.95783	4.29606	0.10241	3.29867	0.10074	3.93411	0.10241	4.46332		0.10074	1.11485	0.10241	0.72101
0.10107	0.01116	0.01616	0.00707	0.10174	0.01188		0.10107	4.04311	4.75279	5.5429	0.10275	3.26934	0.10107	3.89014	0.10275	4.44817		0.10107	0.69258	0.10275	0.7146
0.10141	0.00724	-0.00486	0.00304	0.10208	0.01165		0.10141	4.95447	5.7325	6.30323	0.10308	3.24225	0.10141	3.83943	0.10308	4.43287		0.10141	0.8384	0.10308	0.70844
0.10174	0.01609	0.01868	0.01179	0.10241	0.01143		0.10174	4.91844	4.58623	4.84741	0.10342	3.21749	0.10174	3.78557	0.10342	4.41749		0.10174	0.80751	0.10342	0.70218
0.10208	0.01421	0.03505	-0.00421	0.10275	0.01123		0.10208	3.83569	4.80368	4.32056	0.10375	3.19509	0.10208	3.72596	0.10375	4.40209		0.10208	0.8555	0.10375	0.69619
0.10241	0.01226	0.01427	0.01508	0.10308	0.01104		0.10241	3.76469	2.64816	2.90534	0.10409	3.17507	0.10241	3.66478	0.10409	4.38671		0.10241	0.27612	0.10409	0.6901
0.10275	0.01069	0.00415	0.01345	0.10342	0.01086		0.10275	4.1519	3.84064	4.41125	0.10442	3.15741	0.10275	3.59905	0.10442	4.37142		0.10275	0.82273	0.10442	0.68428
0.10308	0.01462	0.00113	0.01071	0.10375	0.0107		0.10308	3.02616	3.76011	5.098	0.10476	3.14209	0.10308	3.53332	0.10476	4.35625		0.10308	0.60303	0.10476	0.67837
0.10342	0.00923	-0.00892	-0.00119	0.10409	0.01056		0.10342	2.55788	4.00631	3.53144	0.10509	3.12905	0.10342	3.46433	0.10509	4.3412		0.10342	0.87807	0.10509	0.67272
0.10375	0.0223	0.01484	0.00388	0.10442	0.01044		0.10375	3.20235	2.85189	4.62417	0.10543	3.11821	0.10375	3.39681	0.10543	4.32629		0.10375	0.3632	0.10543	0.66697
0.10409	0.03601	0.00251	0.02038	0.10476	0.01033		0.10409	3.31997	3.33548	6.5867	0.10576	3.10949	0.10409	3.32734	0.10576	4.31152		0.10409	0.66297	0.10576	0.66145
0.10442	0.01136	0.00393	0.00766	0.10509	0.01025		0.10442	4.19379	2.11727	4.49297	0.1061	3.10277	0.10442	3.26062	0.1061	4.29686		0.10442	0.68825	0.1061	0.65583
0.10476	0.02836	-0.00175	-0.00366	0.10543	0.01018		0.10476	3.7022	4.10508	4.35283	0.10643	3.09792	0.10476	3.19323	0.10643	4.2823		0.10476	0.64538	0.10643	0.65042
0.10509	0.00434	0.02656	0.00253	0.10576	0.01013		0.10509	2.01229	3.01238	5.322	0.10677	3.09479	0.10509	3.12968	0.10677	4.26784		0.10509	0.43065	0.10677	0.64489
0.10543	-0.000529349	0.01051	0.01004	0.1061	0.0101		0.10543	4.02346	1.50796	5.09423	0.1071	3.09321	0.10543	3.06665	0.1071	4.25346		0.10543	0.58325	0.1071	0.63956
0.10576	0.01541	-0.00175	-0.00233	0.10643	0.01009		0.10576	3.30589	3.02693	3.53109	0.10744	3.09298	0.10576	3.00834	0.10744	4.23917		0.10576	0.5036	0.10744	0.63412
0.1061	0.01882	0.00758	0.01347	0.10677	0.01009		0.1061	3.88649	2.92242	2.5	0.10777	3.09389	0.1061	2.95166	0.10777	4.22499		0.1061	0.4762	0.10777	0.62887
0.10643	0.00552	0.01562	0.02827	0.1071	0.01011		0.10643	3.14158	2.68844	4.12689	0.10811	3.0957	0.10643	2.90035	0.10811	4.21094		0.10643	0.53915	0.10811	0.62352
0.10677	0.01092	0.01409	0.00129	0.10744	0.01014		0.10677	5.89825	3.70299	3.96831	0.10844	3.0982	0.10677	2.85166	0.10844	4.19705		0.10677	0.62773	0.10844	0.61837
0.1071	0.01755	0.0048	9.3055e-05	0.10777	0.01018		0.1071	3.36422	3.62668	5.43047	0.10878	3.10114	0.1071	2.80877	0.10878	4.18335		0.1071	0.5853	0.10878	0.61312
0.10744	0.03195	0.04003	0.00495	0.10811	0.01024		0.10744	3.94424	3.11021	5.34884	0.10911	3.10431	0.10744	2.76933	0.10911	4.16988		0.10744	0.53566	0.10911	0.60809
0.10777	0.04227	0.01029	0.00129	0.10844	0.01031		0.10777	3.58056	3.16566	5.05905	0.10945	3.10752	0.10777	2.73584	0.10945	4.15665		0.10777	0.1336	0.10945	0.60299
0.10811	0.01851	0.01483	0.01288	0.10878	0.01039		0.10811	4.0454	2.82388	2.3335	0.10978	3.11059	0.10811	2.70642	0.10978	4.1437		0.10811	0.43822	0.10978	0.59811
0.10844	0.01721	0.00527	0.01331	0.10911	0.01047		0.10844	2.96786	5.75858	3.34919	0.11012	3.11338	0.10844	2.68284	0.11012	4.13102		0.10844	0.32082	0.11012	0.59316
0.10878	0.000760179	0.00849	0.0124	0.10945	0.01056		0.10878	2.42338	3.24893	5.16313	0.11045	3.11577	0.10878	2.66365	0.11045	4.11864		0.10878	0.45368	0.11045	0.58843
0.10911	0.02347	0.00273	0.01538	0.10978	0.01066		0.10911	3.70618	3.36556	4.64444	0.11079	3.11768	0.10911	2.6499	0.11079	4.10652		0.10911	0.48118	0.11079	0.58363
0.10945	0.0189	0.00436	-0.00127	0.11012	0.01075		0.10945	4.41244	4.35294	4.03679	0.11112	3.11904	0.10945	2.64058	0.11112	4.09467		0.10945	0.36776	0.11112	0.57904
0.10978	-0.00567	0.00611	0.00873	0.11045	0.01085		0.10978	4.59906	3.56691	1.78852	0.11146	3.11979	0.10978	2.63602	0.11146	4.08306		0.10978	0.19503	0.11146	0.57436
0.11012	0.00369	0.0359	0.00884	0.11079	0.01094		0.11012	2.17564	3.58504	4.36872	0.11179	3.1199	0.11012	2.63565	0.11179	4.07167		0.11012	0.44046	0.11179	0.56987
0.11045	0.00904	0.00296	0.01963	0.11112	0.01103		0.11045	2.90486	3.28053	3.5356	0.11213	3.1193	0.11045	2.63915	0.11213	4.06048		0.11045	0.35661	0.11213	0.56528
0.11079	-0.00606	0.0296	0.00163	0.11146	0.01112		0.11079	3.03559	4.8681	4.19342	0.11246	3.11796	0.11079	2.64637	0.11246	4.04946		0.11079	0.6304	0.11246	0.56084
0.11112	0.03858	0.02808	0.02174	0.11179	0.01119		0.11112	3.84315	2.36221	4.28745	0.1128	3.11583	0.11112	2.65649	0.1128	4.03859		0.11112	0.46319	0.1128	0.55629
0.11146	0.01253	-0.00222	0.000120119	0.11213	0.01126		0.11146	4.41336	3.54775	3.60176	0.11313	3.11286	0.11146	2.66969	0.11313	4.02786		0.11146	0.06401	0.11313	0.55187
0.11179	0.01733	0.00313	-0.00311	0.11246	0.01133		0.11179	4.52328	3.91797	4.2452	0.11347	3.109	0.11179	2.6848	0.11347	4.01726		0.11179	0.5558	0.11347	0.54734
0.11213	0.04662	-0.000451444	0.01912	0.1128	0.01138		0.11213	3.67437	2.87241	4.20228	0.1138	3.10422	0.11213	2.7023	0.1138	4.0068		0.11213	0.71522	0.1138	0.54294
0.11246	0.00402	-0.00721	0.04148	0.11313	0.01142		0.11246	3.60374	4.15469	5.00971	0.11414	3.0985	0.11246	2.72075	0.11414	3.99646		0.11246	0.06175	0.11414	0.53843
0.1128	-0.0029	-0.00833	0.01182	0.11347	0.01146		0.1128	2.96727	3.19612	4.04077	0.11447	3.09186	0.1128	2.74088	0.11447	3.98625		0.1128	0.75954	0.11447	0.53408
0.11313	0.0219	0.03486	0.02984	0.1138	0.01148		0.11313	3.73154	1.88659	2.52764	0.11481	3.08434	0.11313	2.76111	0.11481	3.97618		0.11313	0.6616	0.11481	0.52962
0.11347	0.01982	0.01743	-0.00674	0.11414	0.0115		0.11347	3.53109	4.59242	3.57528	0.11514	3.07599	0.11347	2.78228	0.11514	3.96626		0.11347	0.35202	0.11514	0.52534
0.1138	0.03174	-0.00601	0.00403	0.11447	0.0115		0.1138	3.69287	3.23849	2.13928	0.11548	3.06693	0.1138	2.8028	0.11548	3.95648		0.1138	0.85285	0.11548	0.52098
0.11414	0.01446	0.01978	0.02379	0.11481	0.0115		0.11414	4.82904	3.19145	3.57111	0.11581	3.05728	0.11414	2.82352	0.11581	3.94684		0.11414	0.80224	0.11581	0.51681
0.11447	0.0187	0.00658	9.91994e-05	0.11514	0.01148		0.11447	3.88273	3.91605	4.99003	0.11615	3.04717	0.11447	2.84288	0.11615	3.93734		0.11447	0.85921	0.11615	0.51257
0.11481	0.01694	0.00924	-0.00114	0.11548	0.01146		0.11481	3.43032	4.2839	4.72873	0.11648	3.03674	0.11481	2.86171	0.11648	3.92797		0.11481	0.48848	0.11648	0.50853
0.11514	0.01805	0.01199	0.00633	0.11581	0.01143		0.11514	4.03662	3.99213	3.39974	0.11682	3.02612	0.11514	2.87857	0.11682	3.91873		0.11514	0.57557	0.11682	0.50442
0.11548	0.03396	0.02384	0.00629	0.11615	0.01139		0.11548	4.73874	4.65198	3.69086	0.11715	3.01543	0.11548	2.89414	0.11715	3.90958		0.11548	0.61019	0.11715	0.50049
0.11581	0.014	0.00378	0.00258	0.11648	0.01134		0.11581	3.38946	3.98376	4.55238	0.11749	3.00477	0.11581	2.90722	0.11749	3.90051		0.11581	0.55319	0.11749	0.49649
0.11615	0.01089	0.00753	0.03155	0.11682	0.01129		0.11615	2.36263	1.40473	4.63072	0.11782	2.99419	0.11615	2.91832	0.11782	3.89151		0.11615	0.5557	0.11782	0.49264
0.11648	0.00967	0.03759	0.01821	0.11715	0.01123		0.11648	3.15883	2.62226	3.34219	0.11816	2.98375	0.11648	2.92657	0.11816	3.88255		0.11648	0.48604	0.11816	0.48871
0.11682	0.02395	0.00475	0.02291	0.11749	0.01116		0.11682	4.93701	2.9483	3.66815	0.11849	2.97346	0.11682	2.93226	0.11849	3.87363		0.11682	0.25872	0.11849	0.4849
0.11715	0.01422	0.0101	-0.00117	0.11782	0.01109		0.11715	3.46912	4.08358	5.65423	0.11883	2.96335	0.11715	2.93493	0.11883	3.86472		0.11715	0.51249	0.11883	0.481
0.11749	0.02498	0.00506	-0.00587	0.11816	0.01102		0.11749	3.91512	4.09197	4.23877	0.11916	2.95341	0.11749	2.93466	0.11916	3.85583		0.11749	0.44676	0.11916	0.47721
0.11782	0.00183	0.01649	9.13418e-05	0.11849	0.01094		0.11782	3.58749	3.08306	4.27715	0.1195	2.94367	0.11782	2.93143	0.1195	3.84697		0.11782	0.51746	0.1195	0.47332
0.11816	0.02694	0.00865	-0.00347	0.11883	0.01086		0.11816	3.49247	2.88975	4.88552	0.11983	2.93415	0.11816	2.92508	0.11983	3.83812		0.11816	0.34432	0.11983	0.46956
0.11849	-0.000503088	0.01898	-0.00811	0.11916	0.01078		0.11849	4.74564	2.77937	2.98432	0.12017	2.9249	0.11849	2.91608	0.12017	3.82932		0.11849	0.77017	0.12017	0.46571
0.11883	0.00644	0.00997	0.00472	0.1195	0.01071		0.11883	2.02619	2.41709	3.72531	0.1205	2.91598	0.11883	2.90399	0.1205	3.82058		0.11883	0.90629	0.1205	0.46201
0.11916	0.01046	-0.00691	0.00705	0.11983	0.01063		0.11916	1.84205	2.90247	3.51064	0.12084	2.90745	0.11916	2.88971	0.12084	3.81191		0.11916	0.71648	0.12084	0.45824
0.1195	0.01802	0.01352	-0.00459	0.12017	0.01055		0.1195	2.48936	3.24208	3.7616	0.12117	2.89941	0.1195	2.87255	0.12117	3.80333		0.1195	0.47491	0.12117	0.45463
0.11983	-0.0023	0.01616	0.00936	0.1205	0.01048		0.11983	2.30565	3.70969	4.32362	0.12151	2.89193	0.11983	2.85374	0.12151	3.79485		0.11983	0.49468	0.12151	0.45098
0.12017	0.00292	0.01469	0.00699	0.12084	0.01042		0.12017	3.15579	2.4388	2.8598	0.12184	2.88506	0.12017	2.83236	0.12184	3.78649		0.12017	0.57924	0.12184	0.4475
0.1205	0.0029	0.00973	0.00695	0.12117	0.01036		0.1205	2.65771	3.7572	2.53124	0.12218	2.87886	0.1205	2.80989	0.12218	3.77823		0.1205	0.66456	0.12218	0.44399
0.12084	0.02756	0.01207	0.0035	0.12151	0.0103		0.12084	3.05827	2.56937	4.3488	0.12251	2.87332	0.12084	2.7852	0.12251	3.77008		0.12084	0.29111	0.12251	0.44065
0.12117	-0.00388	0.00357	0.000176294	0.12184	0.01025		0.12117	3.08294	2.5806	4.39434	0.12285	2.86845	0.12117	2.75994	0.12285	3.76202		0.12117	0.66502	0.12285	0.43726
0.12151	0.01199	-0.00773	0.00699	0.12218	0.01021		0.12151	3.14417	3.1658	2.90472	0.12318	2.86417	0.12151	2.73281	0.12318	3.75404		0.12151	0.34979	0.12318	0.43402
0.12184	0.00687	0.00837	-0.00215	0.12251	0.01017		0.12184	1.64941	3.12054	2.93071	0.12352	2.86043	0.12184	2.70561	0.12352	3.74611		0.12184	0.46214	0.12352	0.43072
0.12218	0.004	0.00354	0.00803	0.12285	0.01013		0.12218	3.63114	1.14662	2.78206	0.12385	2.85712	0.12218	2.67691	0.12385	3.73823		0.12218	0.37794	0.12385	0.42754
0.12251	-0.00048202	0.01786	-0.00777	0.12318	0.0101		0.12251	2.84895	2.98554	3.03311	0.12419	2.85417	0.12251	2.6486	0.12419	3.73039		0.12251	0.4459	0.12419	0.42427
0.12285	-0.00664	0.01558	-0.00102	0.12352	0.01008		0.12285	2.32045	2.63286	4.12762	0.12452	2.85148	0.12285	2.6192	0.12452	3.72257		0.12285	0.59752	0.12452	0.4211
0.12318	0.01013	0.000954439	0.00683	0.12385	0.01006		0.12318	3.43037	2.10147	3.9833	0.12486	2.84898	0.12318	2.59066	0.12486	3.71478		0.12318	0.73738	0.12486	0.41783
0.12352	0.01742	0.00701	0.01247	0.12419	0.01005		0.12352	4.12915	2.76838	3.85789	0.12519	2.84663	0.12352	2.56151	0.12519	3.70704		0.12352	0.11859	0.12519	0.41465
0.12385	0.01717	0.00817	0.00674	0.12452	0.01004		0.12385	2.83627	2.32763	3.03054	0.12553	2.84439	0.12385	2.5337	0.12553	3.69936		0.12385	0.12347	0.12553	0.41137
0.12419	0.02963	0.0203	0.0102	0.12486	0.01004		0.12419	1.89654	2.28478	4.01063	0.12587	2.84228	0.12419	2.50579	0.12587	3.69176		0.12419	0.48267	0.12587	0.4081
0.12452	0.01108	0.01759	0.00227	0.12519	0.01004		0.12452	2.20972	2.17813	4.4614	0.1262	2.84031	0.12452	2.47968	0.1262	3.68427		0.12452	0.39116	0.1262	0.40495
0.12486	0.01101	0.01061	0.00778	0.12553	0.01004		0.12486	2.24764	0.37438	3.03584	0.12654	2.8385	0.12486	2.45402	0.12654	3.67689		0.12486	0.51676	0.12654	0.40172
0.12519	0.02428	0.01253	0.00671	0.12587	0.01005		0.12519	1.61334	3.7772	4.66554	0.12687	2.83689	0.12519	2.43053	0.12687	3.66965		0.12519	0.45211	0.12687	0.39863
0.12553	0.01823	-0.00376	0.00781	0.1262	0.01006		0.12553	3.46668	3.97066	2.02093	0.12721	2.83548	0.12553	2.40797	0.12721	3.66256		0.12553	0.67698	0.12721	0.39549
0.12587	-0.00215	0.01732	-0.00215	0.12654	0.01008		0.12587	2.789	3.04054	3.86909	0.12754	2.83427	0.12587	2.38722	0.12754	3.65559		0.12587	0.32036	0.12754	0.39249
0.1262	0.01797	0.01855	0.0241	0.12687	0.0101		0.1262	3.3429	3.31132	1.67701	0.12788	2.83324	0.1262	2.36894	0.12788	3.64875		0.1262	0.0335	0.12788	0.38946
0.12654	0.01204	0.01398	0.00882	0.12721	0.01012		0.12654	2.49903	2.17584	4.26541	0.12821	2.83234	0.12654	2.35206	0.12821	3.64202		0.12654	0.16305	0.12821	0.38657
0.12687	0.00060878	0.01143	-0.000991945	0.12754	0.01014		0.12687	3.2783	2.9342	3.46537	0.12855	2.8315	0.12687	2.33762	0.12855	3.63537		0.12687	0.26243	0.12855	0.38363
0.12721	-0.00321	-0.00277	0.01853	0.12788	0.01016		0.12721	3.40207	2.52657	3.11067	0.12888	2.83064	0.12721	2.3247	0.12888	3.62877		0.12721	0.03533	0.12888	0.38082
0.12754	0.0055	0.016	0.01863	0.12821	0.01019		0.12754	2.74696	4.04214	3.30621	0.12922	2.82968	0.12754	2.31402	0.12922	3.62221		0.12754	0.42366	0.12922	0.37795
0.12788	0.03566	0.000918993	0.00986	0.12855	0.01021		0.12788	2.64573	4.09196	5.04528	0.12955	2.82854	0.12788	2.30486	0.12955	3.61566		0.12788	0.14397	0.12955	0.37517
0.12821	-0.00634	0.00789	-0.000974288	0.12888	0.01023		0.12821	3.61317	3.41389	2.57752	0.12989	2.82717	0.12821	2.29766	0.12989	3.60913		0.12821	0.18863	0.12989	0.37231
0.12855	0.00485	0.000913813	0.03023	0.12922	0.01026		0.12855	4.26957	3.76085	3.14579	0.13022	2.82554	0.12855	2.29188	0.13022	3.60261		0.12855	0.26084	0.13022	0.36953
0.12888	-0.00046211	0.0055	0.01417	0.12955	0.01028		0.12888	2.34826	2.55299	4.24056	0.13056	2.82364	0.12888	2.28774	0.13056	3.59611		0.12888	0.34964	0.13056	0.36666
0.12922	0.0054	0.0284	0.00227	0.12989	0.01029		0.12922	2.12354	3.03154	2.27724	0.13089	2.82152	0.12922	2.28489	0.13089	3.58966		0.12922	0.3872	0.13089	0.36386
0.12955	-0.0021	0.00543	0.0139	0.13022	0.01031		0.12955	3.22728	2.29531	2.23448	0.13123	2.81922	0.12955	2.2834	0.13123	3.58327		0.12955	0.16817	0.13123	0.36097
0.12989	0.00165	0.03083	0.00542	0.13056	0.01032		0.12989	1.54873	3.23567	3.49267	0.13156	2.8168	0.12989	2.28306	0.13156	3.57696		0.12989	0.55881	0.13156	0.35817
0.13022	0.00373	0.01351	0.00217	0.13089	0.01033		0.13022	2.59209	1.81728	2.83489	0.1319	2.81434	0.13022	2.28382	0.1319	3.57076		0.13022	0.44936	0.1319	0.3553
0.13056	0.00951	0.00059579	0.01171	0.13123	0.01034		0.13056	3.32953	2.70072	2.84626	0.13223	2.81189	0.13056	2.2856	0.13223	3.56468		0.13056	0.32549	0.13223	0.35254
0.13089	0.01648	0.00784	0.0118	0.13156	0.01034		0.13089	2.86253	3.20952	3.66938	0.13257	2.80951	0.13089	2.28821	0.13257	3.55871		0.13089	0.14879	0.13257	0.34973
0.13123	0.01524	0.00894	8.08341e-05	0.1319	0.01034		0.13123	2.61124	1.964	2.24782	0.1329	2.80721	0.13123	2.2917	0.1329	3.55286		0.13123	0.22712	0.1329	0.34706
0.13156	0.03657	0.01988	0.00111	0.13223	0.01034		0.13156	2.29902	2.59775	4.29717	0.13324	2.805	0.13156	2.29572	0.13324	3.54709		0.13156	0.34737	0.13324	0.34436
0.1319	0.00266	-0.00596	-0.00415	0.13257	0.01034		0.1319	2.80655	3.34999	3.60328	0.13357	2.80285	0.1319	2.30039	0.13357	3.5414		0.1319	0.34693	0.13357	0.34181
0.13223	0.0037	0.00894	0.01269	0.1329	0.01034		0.13223	2.38093	2.28624	3.80652	0.13391	2.80072	0.13223	2.30528	0.13391	3.53575		0.13223	0.16795	0.13391	0.33923
0.13257	0.0208	0.01769	-0.000946468	0.13324	0.01033		0.13257	2.35675	3.25706	2.72369	0.13424	2.79856	0.13257	2.31049	0.13424	3.53013		0.13257	0.36913	0.13424	0.33677
0.1329	0.01607	0.02206	0.0011	0.13357	0.01032		0.1329	2.79895	2.83281	4.55932	0.13458	2.79633	0.1329	2.31556	0.13458	3.5245		0.1329	0.37596	0.13458	0.33429
0.13324	0.00263	0.00767	0.00632	0.13391	0.01032		0.13324	2.75434	3.17899	3.00501	0.13491	2.79399	0.13324	2.32059	0.13491	3.51885		0.13324	0.2361	0.13491	0.33191
0.13357	-0.00613	0.0176	0.00424	0.13424	0.01031		0.13357	1.83072	3.00165	2.47117	0.13525	2.79151	0.13357	2.32511	0.13525	3.51319		0.13357	0.13463	0.13525	0.32947
0.13391	0.01594	0.0143	0.01657	0.13458	0.01029		0.13391	3.12365	3.95103	3.3478	0.13558	2.78891	0.13391	2.32921	0.13558	3.50752		0.13391	0.19904	0.13558	0.32711
0.13424	-0.00715	0.00881	-0.00715	0.13491	0.01028		0.13424	1.75533	2.31262	3.55207	0.13592	2.78622	0.13424	2.33251	0.13592	3.50186		0.13424	0.46726	0.13592	0.32469
0.13458	0.00464	-0.00351	-0.00203	0.13525	0.01027		0.13458	3.47671	3.28495	2.40061	0.13625	2.78349	0.13458	2.33506	0.13625	3.49623		0.13458	0.15625	0.13625	0.32232
0.13491	0.0036	0.01074	0.00723	0.13558	0.01025		0.13491	3.25406	3.24528	2.60356	0.13659	2.78078	0.13491	2.33663	0.13659	3.49067		0.13491	0.27326	0.13659	0.31988
0.13525	0.0062	0.00872	0.00319	0.13592	0.01023		0.13525	3.57647	2.50416	3.45572	0.13692	2.77816	0.13525	2.33724	0.13692	3.48519		0.13525	0.31888	0.13692	0.31751
0.13558	0.00823	-0.01163	7.88588e-05	0.13625	0.01022		0.13558	2.5225	3.5426	2.11248	0.13726	2.77571	0.13558	2.33681	0.13726	3.47982		0.13558	0.22522	0.13726	0.31507
0.13592	0.00157	0.000860309	0.01023	0.13659	0.0102		0.13592	2.96857	3.03604	4.08103	0.13759	2.77347	0.13592	2.33532	0.13759	3.47456		0.13592	0.0284	0.13759	0.31272
0.13625	0.02698	0.01733	0.01439	0.13692	0.01018		0.13625	3.19234	2.60618	2.45448	0.13793	2.77147	0.13625	2.33286	0.13793	3.46942		0.13625	0.1642	0.13793	0.31032
0.13659	0.00817	0.0075	0.01538	0.13726	0.01016		0.13659	3.20247	2.11691	2.72486	0.13826	2.76971	0.13659	2.32932	0.13826	3.46439		0.13659	0.14735	0.13826	0.30803
0.13692	0.00256	-0.00143	-0.00399	0.13759	0.01014		0.13692	1.09605	2.37003	3.54124	0.1386	2.76816	0.13692	2.32494	0.1386	3.45944		0.13692	0.28731	0.1386	0.30571
0.13726	0.01007	0.0137	0.00711	0.13793	0.01012		0.13726	1.3732	2.76703	3.29834	0.13893	2.76679	0.13726	2.31952	0.13893	3.45455		0.13726	0.31987	0.13893	0.30351
0.13759	0.02221	0.01949	0.00108	0.13826	0.01011		0.13759	1.61314	1.13553	3.29715	0.13927	2.76553	0.13759	2.31341	0.13927	3.4497		0.13759	0.30083	0.13927	0.3013
0.13793	0.00255	0.014	0.00612	0.1386	0.01009		0.13793	1.39267	2.90544	1.88439	0.1396	2.76432	0.13793	2.30629	0.1396	3.44485		0.13793	-0.16691	0.1396	0.29919
0.13826	-0.000986279	0.000848821	0.00903	0.13893	0.01008		0.13826	2.38446	2.21248	2.94547	0.13994	2.7631	0.13826	2.29861	0.13994	3.44		0.13826	0.18763	0.13994	0.29707
0.1386	0.00254	-0.00114	-0.00396	0.13927	0.01007		0.1386	2.22925	1.18618	3.96729	0.14027	2.76185	0.1386	2.28993	0.14027	3.43513		0.1386	0.15429	0.14027	0.29504
0.13893	0.02195	0.0085	0.01108	0.1396	0.01006		0.13893	1.68991	1.88634	1.96525	0.14061	2.76052	0.13893	2.2808	0.14061	3.43025		0.13893	0.24903	0.14061	0.29297
0.13927	0.01637	0.00056062	0.00204	0.13994	0.01005		0.13927	2.5416	3.03525	3.5596	0.14094	2.75914	0.13927	2.27068	0.14094	3.42537		0.13927	0.28393	0.14094	0.29096
0.1396	0.00154	0.00423	0.02499	0.14027	0.01004		0.1396	1.79748	2.2577	2.9504	0.14128	2.75773	0.1396	2.2602	0.14128	3.42051		0.1396	-0.08795	0.14128	0.28889
0.13994	0.02443	0.00735	-0.00287	0.14061	0.01004		0.13994	2.23967	2.72146	3.59211	0.14161	2.75633	0.13994	2.24878	0.14161	3.4157		0.13994	0.12385	0.14161	0.28688
0.14027	-0.00195	0.01792	-0.00195	0.14094	0.01003		0.14027	2.1294	1.95945	1.9974	0.14195	2.755	0.14027	2.23715	0.14195	3.41097		0.14027	0.32349	0.14195	0.28478
0.14061	0.02559	0.02211	0.00495	0.14128	0.01003		0.14061	1.72645	1.63748	3.29458	0.14228	2.75379	0.14061	2.22467	0.14228	3.40633		0.14061	0.00188	0.14228	0.28273
0.14094	0.01431	0.00279	0.00996	0.14161	0.01002		0.14094	1.99595	3.0314	4.03076	0.14262	2.75274	0.14094	2.21217	0.14262	3.40181		0.14094	0.2162	0.14262	0.28061
0.14128	0.01715	-0.00446	0.0079	0.14195	0.01002		0.14128	1.60084	2.88651	1.9281	0.14295	2.75187	0.14128	2.19901	0.14295	3.3974		0.14128	0.28792	0.14295	0.27855
0.14161	0.00248	0.00306	0.00104	0.14228	0.01002		0.14161	2.47909	2.2633	0.90593	0.14329	2.7512	0.14161	2.18609	0.14329	3.3931		0.14161	-0.13869	0.14329	0.27642
0.14195	0.000549792	0.0134	-0.00583	0.14262	0.01002		0.14195	2.56827	3.15821	4.02182	0.14362	2.75069	0.14195	2.17275	0.14362	3.3889		0.14195	0.0961	0.14362	0.27438
0.14228	0.04334	0.00194	0.04309	0.14295	0.01002		0.14228	2.20611	2.03141	2.69022	0.14396	2.75031	0.14228	2.15992	0.14396	3.38476		0.14228	0.33894	0.14396	0.2723
0.14262	-0.00382	0.00934	0.0156	0.14329	0.01002		0.14262	2.95611	2.66341	1.97762	0.14429	2.75	0.14262	2.14694	0.14429	3.38067		0.14262	-0.00913	0.14429	0.27031
0.14295	0.00687	0.00304	-0.00088809	0.14362	0.01002		0.14295	3.04041	3.48513	3.27198	0.14463	2.7497	0.14295	2.1347	0.14463	3.37658		0.14295	0.20487	0.14463	0.26831
0.14329	0.01946	-0.000277356	0.00399	0.14396	0.01002		0.14329	1.30872	1.91209	3.3199	0.14496	2.74935	0.14329	2.12255	0.14496	3.37249		0.14329	0.23677	0.14496	0.26641
0.14362	0.01402	0.00795	7.43708e-05	0.14429	0.01002		0.14362	1.36404	2.10188	1.94023	0.1453	2.74891	0.14362	2.11128	0.1453	3.36837		0.14362	0.32135	0.1453	0.26449
0.14396	0.000539149	-0.00657	0.01364	0.14463	0.01002		0.14396	2.60249	0.99295	3.38688	0.14563	2.74835	0.14396	2.10026	0.14563	3.36423		0.14396	0.27443	0.14563	0.26266
0.14429	0.01404	0.01235	0.00977	0.14496	0.01002		0.14429	3.18497	1.34661	3.1345	0.14597	2.74767	0.14429	2.09019	0.14597	3.36006		0.14429	0.2798	0.14597	0.26081
0.14463	0.000537558	-0.000548734	-0.0057	0.1453	0.01002		0.14463	2.05021	1.33916	3.24841	0.1463	2.74688	0.14463	2.08045	0.1463	3.35589		0.14463	0.22113	0.1463	0.25902
0.14496	0.01295	0.01955	0.00393	0.14563	0.01003		0.14496	2.65341	1.99148	2.28899	0.14664	2.74603	0.14496	2.07161	0.14664	3.35174		0.14496	0.02042	0.14664	0.2572
0.1453	0.00339	0.0142	0.0068	0.14597	0.01003		0.1453	4.00415	1.37819	2.63352	0.14697	2.74517	0.1453	2.06313	0.14697	3.34764		0.1453	0.42624	0.14697	0.25542
0.14563	0.01053	0.00897	0.00291	0.1463	0.01003		0.14563	3.04234	3.38764	3.86225	0.14731	2.74434	0.14563	2.05549	0.14731	3.34361		0.14563	0.3808	0.14731	0.25358
0.14597	0.01378	0.01508	0.00483	0.14664	0.01004		0.14597	1.82442	2.46492	2.4528	0.14764	2.74361	0.14597	2.0482	0.14764	3.33968		0.14597	0.0536	0.14764	0.25178
0.1463	0.00483	-0.00432	0.01158	0.14697	0.01004		0.1463	2.76795	1.92718	2.03739	0.14798	2.74301	0.1463	2.04168	0.14798	3.33584		0.1463	0.16149	0.14798	0.24992
0.14664	0.02428	-0.00351	0.00297	0.14731	0.01004		0.14664	2.51286	2.56337	2.47766	0.14831	2.74254	0.14664	2.03551	0.14831	3.33211		0.14664	-0.03502	0.14831	0.24811
0.14697	0.01187	0.01021	0.0077	0.14764	0.01004		0.14697	1.21318	2.2598	1.69717	0.14865	2.74222	0.14697	2.03007	0.14865	3.32846		0.14697	-0.03169	0.14865	0.24623
0.14731	0.02981	0.00484	0.00382	0.14798	0.01004		0.14731	1.6697	1.81113	3.98672	0.14898	2.74201	0.14731	2.02502	0.14898	3.32489		0.14731	0.53974	0.14898	0.24443
0.14764	-0.0056	0.02733	-0.000860051	0.14831	0.01004		0.14764	2.03123	1.33304	2.9888	0.14932	2.74187	0.14764	2.02068	0.14932	3.32135		0.14764	0.343	0.14932	0.24259
0.14798	0.00754	0.01385	-0.00464	0.14865	0.01004		0.14798	2.05515	1.81006	1.70106	0.14965	2.74174	0.14798	2.01677	0.14965	3.31783		0.14798	0.25484	0.14965	0.24083
0.14831	0.00327	0.00158	0.00191	0.14898	0.01004		0.14831	2.4056	2.00437	3.02805	0.14999	2.74159	0.14831	2.01355	0.14999	3.3143		0.14831	0.13309	0.14999	0.23905
0.14865	0.00422	0.000795967	0.00285	0.14932	0.01004		0.14865	2.03683	1.17816	2.96465	0.15032	2.74136	0.14865	2.0108	0.15032	3.31075		0.14865	0.02643	0.15032	0.23737
0.14898	0.01721	0.00476	0.00375	0.14965	0.01004		0.14898	3.19521	2.13637	2.35412	0.15066	2.74103	0.14898	2.00866	0.15066	3.30716		0.14898	0.0691	0.15066	0.23568
0.14932	0.03233	0.00682	0.00562	0.14999	0.01003		0.14932	2.71211	1.62404	3.79992	0.15099	2.74059	0.14932	2.00697	0.15099	3.30353		0.14932	0.05552	0.15099	0.23409
0.14965	0.01342	0.00183	0.00934	0.15032	0.01003		0.14965	0.94932	2.31212	2.94316	0.15133	2.74005	0.14965	2.00578	0.15133	3.2999		0.14965	0.19026	0.15133	0.23248
0.14999	0.0098	0.01473	0.01501	0.15066	0.01003		0.14999	3.07366	2.44486	1.91076	0.15166	2.73944	0.14999	2.00494	0.15166	3.29626		0.14999	-0.00702	0.15166	0.23094
0.15032	-0.00182	-0.00131	0.00741	0.15099	0.01003		0.15032	2.61342	2.24752	1.89736	0.152	2.7388	0.15032	2.00442	0.152	3.29266		0.15032	-0.02281	0.152	0.22938
0.15066	0.01334	0.01174	0.0139	0.15133	0.01002		0.15066	2.39806	2.44058	3.36918	0.15233	2.7382	0.15066	2.00409	0.15233	3.28912		0.15066	0.0441	0.15233	0.22787
0.15099	0.00469	-0.00315	-0.00267	0.15166	0.01002		0.15099	2.14905	2.9692	2.51503	0.15267	2.73768	0.15099	2.0039	0.15267	3.28566		0.15099	0.09538	0.15267	0.22632
0.15133	0.01698	0.00965	0.00831	0.152	0.01002		0.15133	2.49777	1.84315	2.96109	0.153	2.73727	0.15133	2.00372	0.153	3.28229		0.15133	0.32741	0.153	0.2248
0.15166	0.00555	0.00286	-0.00174	0.15233	0.01002		0.15166	2.19405	1.43476	2.82966	0.15334	2.737	0.15166	2.00348	0.15334	3.27903		0.15166	0.31911	0.15334	0.22322
0.152	0.01197	-0.000263207	0.01388	0.15267	0.01002		0.152	1.48788	1.7263	3.00792	0.15367	2.73687	0.152	2.00311	0.15367	3.27586		0.152	0.26324	0.15367	0.22168
0.15233	0.00827	0.02446	0.01018	0.153	0.01002		0.15233	1.92159	2.10204	1.74923	0.15401	2.73687	0.15233	2.00257	0.15401	3.27277		0.15233	0.20344	0.15401	0.22008
0.15267	-0.00361	-0.00831	0.01474	0.15334	0.01002		0.15267	2.83274	2.56864	1.18015	0.15434	2.73696	0.15267	2.00178	0.15434	3.26973		0.15267	0.22416	0.15434	0.21853
0.153	0.00232	-0.00728	0.000975185	0.15367	0.01002		0.153	1.84241	1.2404	1.09337	0.15468	2.7371	0.153	2.00076	0.15468	3.26673		0.153	0.20525	0.15468	0.21693
0.15334	0.00232	0.00545	0.01475	0.15401	0.01002		0.15334	1.93398	1.78253	2.43773	0.15501	2.73724	0.15334	1.99945	0.15501	3.26372		0.15334	-0.00248	0.15501	0.2154
0.15367	-0.00358	0.01644	0.01004	0.15434	0.01001		0.15367	1.68382	3.23504	3.14385	0.15535	2.73733	0.15367	1.99793	0.15535	3.26071		0.15367	0.45085	0.15535	0.21384
0.15401	0.02269	0.01238	0.00366	0.15468	0.01001		0.15401	2.13012	2.67547	2.34936	0.15568	2.73734	0.15401	1.99611	0.15568	3.25766		0.15401	0.15805	0.15568	0.21236
0.15434	-0.00129	0.000513893	0.0065	0.15501	0.01001		0.15434	1.96181	2.43287	1.73821	0.15602	2.73725	0.15434	1.9941	0.15602	3.25459		0.15434	0.32835	0.15602	0.21086
0.15468	0.00229	-0.00231	-0.00358	0.15535	0.01001		0.15468	2.87884	3.65024	2.30334	0.15635	2.73706	0.15468	1.9918	0.15635	3.25149		0.15468	-0.00956	0.15635	0.20944
0.15501	0.0014	0.00461	0.00459	0.15568	0.01001		0.15501	1.88395	2.32648	1.91315	0.15669	2.73679	0.15501	1.98934	0.15669	3.24839		0.15501	0.11722	0.15669	0.20802
0.15535	0.00728	0.0018	0.00461	0.15602	0.01001		0.15535	2.37293	1.31309	1.67788	0.15702	2.73648	0.15535	1.98656	0.15702	3.24531		0.15535	0.12841	0.15702	0.20666
0.15568	-0.00395	-0.00615	-0.00528	0.15635	0.01001		0.15568	2.64966	2.95048	2.6267	0.15736	2.73618	0.15568	1.98362	0.15736	3.24227		0.15568	0.03082	0.15736	0.20528
0.15602	0.0063	-0.00406	0.00367	0.15669	0.01001		0.15602	2.75317	2.64783	4.07103	0.15769	2.73592	0.15602	1.98033	0.15769	3.2393		0.15602	-0.07778	0.15769	0.20396
0.15635	0.0081	0.00153	-0.00355	0.15702	0.01001		0.15635	3.02842	1.92179	1.80096	0.15803	2.73574	0.15635	1.97684	0.15803	3.23641		0.15635	0.00579	0.15803	0.20259
0.15669	0.00722	0.01632	-0.00444	0.15736	0.01001		0.15669	1.61796	1.80086	2.75817	0.15836	2.73568	0.15669	1.97293	0.15836	3.23362		0.15669	-0.12146	0.15836	0.20126
0.15702	0.01868	0.01135	0.00453	0.15769	0.01001		0.15702	2.20255	2.31061	2.89807	0.1587	2.73573	0.15702	1.9688	0.1587	3.23092		0.15702	0.22269	0.1587	0.19988
0.15736	0.00314	-0.00126	0.00183	0.15803	0.01001		0.15736	2.38692	2.84184	2.93541	0.15903	2.7359	0.15736	1.9642	0.15903	3.2283		0.15736	0.10826	0.15903	0.19852
0.15769	0.00138	0.00836	0.01351	0.15836	0.01001		0.15769	1.84205	2.71351	2.68913	0.15937	2.73616	0.15769	1.9594	0.15937	3.22574		0.15769	0.45516	0.15937	0.19711
0.15803	-0.00439	0.00555	0.02683	0.1587	0.01001		0.15803	2.42553	0.96585	2.28277	0.1597	2.73647	0.15803	1.95411	0.1597	3.22321		0.15803	0.21729	0.1597	0.19574
0.15836	0.00884	0.00827	0.00181	0.15903	0.01001		0.15836	2.51327	2.39713	3.42645	0.16004	2.73679	0.15836	1.94868	0.16004	3.22069		0.15836	0.0142	0.16004	0.19431
0.1587	0.00714	0.00832	0.00453	0.15937	0.01001		0.1587	3.06336	1.73128	2.16148	0.16037	2.73707	0.1587	1.94281	0.16037	3.21816		0.1587	0.27442	0.16037	0.19293
0.15903	0.00224	0.01229	0.00538	0.1597	0.01001		0.15903	2.51287	1.56916	1.82436	0.16071	2.73728	0.15903	1.93691	0.16071	3.2156		0.15903	0.14714	0.16071	0.19153
0.15937	0.02016	-0.00224	0.0018	0.16004	0.01001		0.15937	1.14766	1.60834	3.50563	0.16104	2.7374	0.15937	1.93067	0.16104	3.21301		0.15937	0.11452	0.16104	0.19018
0.1597	0.01851	0.000497694	0.01775	0.16037	0.01001		0.1597	0.89903	1.36163	1.70031	0.16138	2.73742	0.1597	1.92452	0.16138	3.21038		0.1597	0.1157	0.16138	0.18882
0.16004	0.00884	0.00727	0.00181	0.16071	0.01001		0.16004	2.53938	2.0247	2.11415	0.16171	2.73735	0.16004	1.91816	0.16171	3.20773		0.16004	0.3205	0.16171	0.18754
0.16037	0.00701	0.00446	0.0132	0.16104	0.01001		0.16037	3.31035	1.69889	2.03761	0.16205	2.73723	0.16037	1.91201	0.16205	3.20508		0.16037	0.22572	0.16205	0.18625
0.16071	0.00222	0.01116	0.01847	0.16138	0.01001		0.16071	1.96844	1.5849	3.10481	0.16238	2.73708	0.16071	1.90575	0.16238	3.20245		0.16071	0.23835	0.16238	0.18502
0.16104	0.00789	0.00447	0.0141	0.16171	0.01001		0.16104	2.2558	3.29475	3.19054	0.16272	2.73696	0.16104	1.89978	0.16272	3.19987		0.16104	0.00436	0.16272	0.18379
0.16138	0.00786	0.0178	0.00967	0.16205	0.01001		0.16138	3.02395	2.54619	1.54453	0.16306	2.7369	0.16138	1.89378	0.16306	3.19735		0.16138	0.07466	0.16306	0.18258
0.16171	0.000486423	0.00642	0.00357	0.16238	0.01001		0.16171	1.61872	1.19544	2.08064	0.16339	2.73693	0.16171	1.8881	0.16339	3.19492		0.16171	0.1908	0.16339	0.18142
0.16205	0.00269	0.00914	0.000134094	0.16272	0.01001		0.16205	1.23289	1.94583	2.755	0.16373	2.73706	0.16205	1.8824	0.16373	3.19256		0.16205	0.00455	0.16373	0.18023
0.16238	0.01088	0.01107	0.0114	0.16306	0.01001		0.16238	3.64087	3.09993	3.27736	0.16406	2.7373	0.16238	1.87702	0.16406	3.19027		0.16238	0.25509	0.16406	0.17907
0.16272	0.01976	-0.000245374	0.00177	0.16339	0.01001		0.16272	2.15572	1.87229	1.52561	0.1644	2.73763	0.16272	1.87162	0.1644	3.18805		0.16272	0.05736	0.1644	0.17787
0.16306	-0.00514	0.03917	0.01227	0.16373	0.01001		0.16306	1.88541	2.47138	3.19832	0.16473	2.73803	0.16306	1.86637	0.16473	3.18586		0.16306	0.12642	0.16473	0.17669
0.16339	0.01084	0.00908	0.01137	0.16406	0.01001		0.16339	1.32189	2.21274	3.67175	0.16507	2.73845	0.16339	1.86139	0.16507	3.18369		0.16339	0.09518	0.16507	0.17547
0.16373	0.00303	0	-0.00255	0.1644	0.01001		0.16373	2.08908	2.44587	2.95037	0.1654	2.73886	0.16373	1.85641	0.1654	3.18151		0.16373	0.22747	0.1654	0.17429
0.16406	0.000479266	0.00438	0.00352	0.16473	0.01001		0.16406	3.06927	2.19473	2.39834	0.16574	2.73922	0.16406	1.8517	0.16574	3.17931		0.16406	0.24318	0.16574	0.17306
0.1644	0.00776	0.01562	-0.0034	0.16507	0.01001		0.1644	1.98861	3.07487	3.93498	0.16607	2.7395	0.1644	1.84702	0.16607	3.17707		0.1644	-0.01403	0.16607	0.17188
0.16473	0.00216	0.00629	0.01374	0.1654	0.01001		0.16473	1.40162	1.13844	2.26922	0.16641	2.73971	0.16473	1.84265	0.16641	3.1748		0.16473	0.22206	0.16641	0.17067
0.16507	0.00769	-0.00484	0.00519	0.16574	0.01001		0.16507	0.95041	1.98668	2.09198	0.16674	2.73983	0.16507	1.83836	0.16674	3.1725		0.16507	-0.02628	0.16674	0.16952
0.1654	0.0086	0.00536	0.02762	0.16607	0.01001		0.1654	2.56362	2.54456	2.96688	0.16708	2.73989	0.1654	1.83442				0.1654	-0.06258	0.16708	0.16837
0.16574	0.03612	0.0099	-0.00252	0.16641	0.01001		0.16574	1.21538	2.08081	2.43011	0.16741	2.73992	0.16574	1.83061				0.16574	0.25972	0.16741	0.16727
0.16607	0.00382	0.00168	0.00258	0.16674	0.01001		0.16607	2.65667	2.65516	1.78066			0.16607	1.82719				0.16607	0.07551	0.16775	0.16617
0.16641	0.01619	0.01255	0.00265	0.16708	0.01001		0.16641	1.84619	0.89172	2.64309			0.16641	1.82395				0.16641	-0.02339	0.16808	0.16514
0.16674	0.00849	0.01445	0.01025	0.16741	0.01001		0.16674	1.20152	2.46453	2.6849			0.16674	1.82107				0.16674	0.20282	0.16842	0.16409
0.16708	-0.00416	0.00143	0.01273				0.16708	1.71767	1.42891	2.61659			0.16708	1.81839				0.16708	0.15731	0.16875	0.16309
0.16741	0.00131	0.00695	0.0043				0.16741	1.53938	2.98739	2.44509			0.16741	1.81602				0.16741	0.2177	0.16909	0.16207
0.16775	0.00762		0.01362										0.16775	1.81379				0.16775	0.3585	0.16942	0.16109
0.16808	0.01551		0.0118										0.16808	1.8118				0.16808	-0.03192	0.16976	0.16007
0.16842	0.01379		0.00172										0.16842	1.80988				0.16842	0.1304	0.17009	0.15907
0.16875	0.00296		0.01438										0.16875	1.80811				0.16875	-0.11175	0.17043	0.15804
0.16909	0.03725		0.02862										0.16909	1.80634				0.16909	0.13786	0.17076	0.15702
0.16942	-0.00118		0.00177										0.16942	1.80464				0.16942	0.0238	0.1711	0.15596
0.16976	0.00588		0.0118										0.16976	1.80288				0.16976	0.16239	0.17143	0.15493
0.17009	0.0121		0.00425										0.17009	1.80116				0.17009	0.18943	0.17177	0.15387
0.17043	0.01201		6.36899e-05										0.17043	1.79936				0.17043	0.0989	0.1721	0.15285
0.17076	-0.00573		-0.00157										0.17076	1.79759				0.17076	0.02755	0.17244	0.15181
0.1711	0.00833		0.00171										0.1711	1.79575				0.1711	0.19368	0.17277	0.15083
0.17143	0.00209		0.00501										0.17143	1.79395				0.17143	0.10285	0.17311	0.14984
0.17177	0.00255		0.000126776										0.17177	1.79209				0.17177	0.1079	0.17344	0.1489
0.1721	0.00372		0.01078										0.1721	1.79027				0.1721	0.24195	0.17378	0.14796
0.17244	0.01111		0.01161										0.17244	1.7884				0.17244	0.11489	0.17411	0.14706
0.17277	0.02544		0.00175										0.17277	1.78657				0.17277	0.13588	0.17445	0.14615
0.17311	-0.000352652		0.00256										0.17311	1.78466				0.17311	0.17105	0.17478	0.14527
0.17344	0.01633		-0.00484										0.17344	1.78276				0.17344	0.08896	0.17512	0.14437
0.17378	0.00493		0.01478										0.17378	1.78073				0.17378	0.34356	0.17545	0.14349
0.17411	0.00815		0.00575										0.17411	1.77867				0.17411	0.06878	0.17579	0.14258
0.17445	0.01637		0.01156										0.17445	1.77642				0.17445	0.25708	0.17612	0.14169
0.17478	0.01498		0.00733										0.17478	1.77411				0.17478	0.27059	0.17646	0.14076
0.17512	0.0033		0.00904										0.17512	1.77159				0.17512	0.31124	0.17679	0.13985
0.17545	0.00205		0.00493										0.17545	1.76899				0.17545	-0.28463	0.17713	0.13891
0.17579	0.01377		0.01308										0.17579	1.76617				0.17579	0.11082	0.17746	0.138
0.17612	0.00126		-0.00402										0.17612	1.76329				0.17612	0.22061	0.1778	0.13708
0.17646	0.00952		0.00698										0.17646	1.76022				0.17646	-0.0374	0.17813	0.13619
0.17679	0.0146		0.01514										0.17679	1.75714				0.17679	0.32377	0.17847	0.1353
0.17713	0.000506255		0.00372										0.17713	1.75391				0.17713	0.03737	0.1788	0.13446
0.17746	0.03064		-0.000845958										0.17746	1.75073				0.17746	-0.00432	0.17914	0.13362
0.1778	0.00425		-0.00186										0.1778	1.74745				0.1778	0.1466	0.17947	0.13282
0.17813	0.0306		0.00298										0.17813	1.74427				0.17813	0.09654	0.17981	0.13202
0.17847	0.00437		0.00295										0.17847	1.74101				0.17847	0.03621	0.18014	0.13125
0.1788	0.000544725		-0.00578										0.1788	1.73788				0.1788	0.09877	0.18048	0.13047
0.17914	0.0195		0.004										0.17914	1.73468				0.17914	-0.14582	0.18081	0.12972
0.17947	0.01911		0.00493										0.17947	1.7316				0.17947	0.16558	0.18115	0.12894
0.17981	0.01441		0.02497										0.17981	1.72846				0.17981	0.00704	0.18148	0.12818
0.18014	0.01285		0.00497										0.18014	1.72542				0.18014	0.16425	0.18182	0.12739
0.18048	-0.00196		0.01299										0.18048	1.7223				0.18048	-0.11081	0.18215	0.12662
0.18081	0.00445		0.00795										0.18081	1.71927				0.18081	0.14757	0.18249	0.12582
0.18115	0.0145		0.000995886										0.18115	1.71617				0.18115	-0.02109	0.18282	0.12504
0.18148	-0.0071		-0.0071										0.18148	1.71316				0.18148	0.16787	0.18316	0.12424
0.18182	0.02596		0.01507										0.18182	1.71008				0.18182	0.08401	0.18349	0.12346
0.18215	0.00869		0.00614										0.18215	1.70714				0.18215	0.01411	0.18383	0.12268
0.18249	0.00768		0.00090663										0.18249	1.70415				0.18249	0.02707	0.18416	0.12194
0.18282	0.02093		0.00338										0.18282	1.70133				0.18282	0.27025	0.1845	0.12119
0.18316	0.02088		0.00757										0.18316	1.69851				0.18316	0.08634	0.18483	0.12049
0.18349	0.02368		0.00923										0.18349	1.69587				0.18349	0.01505	0.18517	0.11978
0.18383	0.00874		0.01753										0.18383	1.69328				0.18383	0.23011	0.1855	0.11911
0.18416	0.00825		0.00169										0.18416	1.69088				0.18416	-0.20004	0.18584	0.11842
0.1845	0.02266		6.34608e-05										0.1845	1.68853				0.1845	0.24491	0.18617	0.11777
0.18483	0.00287		0.00984										0.18483	1.68635				0.18483	0.14435	0.18651	0.11709
0.18517	-0.00886		-0.00886										0.18517	1.68422				0.18517	-0.17399	0.18684	0.11644
0.1855	-0.00644		0.00174										0.1855	1.68224				0.1855	0.13394	0.18718	0.11575
0.18584	0.02235		0.0123										0.18584	1.68027				0.18584	-0.17012	0.18751	0.11508
0.18617	-0.00556		-0.00153										0.18617	1.67841				0.18617	0.18277	0.18785	0.11438
0.18651	-0.0048		0.01146										0.18651	1.67654				0.18651	0.01421	0.18818	0.11369
0.18684	-0.000344398		-0.00152										0.18684	1.67474				0.18684	0.06533	0.18852	0.11299
0.18718	0.00721		0.000851217										0.18718	1.67292				0.18718	0.13061	0.18885	0.1123
0.18751	0.000447896		0.01535										0.18751	1.67115				0.18751	-0.00276	0.18919	0.1116
0.18785	0.00406		-0.00633										0.18785	1.66935				0.18785	0.11524	0.18952	0.11093
0.18818	0.0182		0.0056										0.18818	1.66762				0.18818	0.07404	0.18986	0.11025
0.18852	0.00123		0.01199										0.18852	1.66586				0.18852	-0.00356	0.19019	0.1096
0.18885	0.0167		0.00405										0.18885	1.66417				0.18885	-0.07361	0.19053	0.10896
0.18919	-0.000339522		0.00247										0.18919	1.66247				0.18919	0.04774	0.19086	0.10835
0.18952	0.01529		0.01577										0.18952	1.66085				0.18952	0.1483	0.1912	0.10774
0.18986	0.004		0.00168										0.18986	1.65922				0.18986	0.31632	0.19153	0.10715
0.19019	0.00786		0.00161										0.19019	1.65766				0.19019	0.34206	0.19187	0.10656
0.19053	0.02297		-0.00231										0.19053	1.65609				0.19053	0.03652	0.1922	0.10598
0.19086	0.01211		0.0165										0.19086	1.65457				0.19086	0.20822	0.19254	0.10539
0.1912	0.00708		0.000835901										0.1912	1.65302				0.1912	-0.1882	0.19287	0.10481
0.19153	0.03209		0.00859										0.19153	1.6515				0.19153	-0.10148	0.19321	0.1042
0.19187	0.01749		0.000119469										0.19187	1.64991				0.19187	-0.06995	0.19354	0.10361
0.1922	0.00427		0.00702										0.1922	1.64834				0.1922	0.17828	0.19388	0.103
0.19254	0.00775		0.00548										0.19254	1.64668				0.19254	0.10054	0.19421	0.1024
0.19287	-0.0038		0.00778										0.19287	1.64501				0.19287	0.21942	0.19455	0.10179
0.19321	0.01625		0.00782										0.19321	1.64325				0.19321	0.04884	0.19488	0.10121
0.19354	-0.00261		-0.00374										0.19354	1.64149				0.19354	0.19786	0.19522	0.10061
0.19388	-0.00108		0.00546										0.19388	1.63964				0.19388	-0.10382	0.19555	0.10004
0.19421	0.01113		0.01929										0.19421	1.63781				0.19421	0.20286	0.19589	0.09948
0.19455	0.02108		0.0116										0.19455	1.63591				0.19455	-0.16102	0.19622	0.09894
0.19488	0.00807		0.00087175										0.19488	1.63404				0.19488	-0.01202	0.19656	0.0984
0.19522	0.01177		0.00842										0.19522	1.63212				0.19522	0.10026	0.19689	0.0979
0.19555	0.01373		0.00544										0.19555	1.63025				0.19555	0.08554	0.19723	0.09738
0.19589	0.01292		0.00086507										0.19589	1.62834				0.19589	-0.00168	0.19756	0.09689
0.19622	0.00682		0.00839										0.19622	1.62649				0.19622	-0.02972	0.1979	0.09639
0.19656	0.01742		0.00156										0.19656	1.6246				0.19656	-0.05037	0.19823	0.0959
0.19689	0.00681		0.000804425										0.19689	1.62278				0.19689	-0.15303	0.19857	0.09539
0.19723	0.00677		0.01585										0.19723	1.6209				0.19723	0.09335	0.1989	0.09489
0.19756	0.01579		5.78936e-05										0.19756	1.61908				0.19756	0.21094	0.19924	0.09438
0.1979	0.01389		0.0068										0.1979	1.6172				0.1979	-0.21922	0.19957	0.09387
0.19823	-0.00106		0.0128										0.19823	1.61537				0.19823	-0.20731	0.19991	0.09334
0.19857	-0.00369		0.00381										0.19857	1.61348				0.19857	-0.29737	0.20025	0.09282
0.1989	-0.00443		0.00307										0.1989	1.61164				0.1989	0.06245	0.20058	0.09231
0.19924	0.01783		0.00226										0.19924	1.60974				0.19924	-0.04527	0.20092	0.0918
0.19957	0.01151		0.00451										0.19957	1.60789				0.19957	0.05279	0.20125	0.09131
0.19991	-0.00441		0.00679										0.19991	1.606				0.19991	-0.10826	0.20159	0.09082
0.20025	-0.00439		0.00304										0.20025	1.60413				0.20025	0.17259	0.20192	0.09035
0.20058	-0.00438		0.00303										0.20058	1.60234				0.20058	0.10967	0.20226	0.08988
0.20092	0.0052		0.01043										0.20092	1.60053				0.20092	0.14569	0.20259	0.08944
0.20125	0.00228		0.00382										0.20125	1.59881				0.20125	-0.05562	0.20293	0.089
0.20159	0.01282		0.00223										0.20159	1.59708				0.20159	0.26483	0.20326	0.08857
0.20192	0.00114		0.00742										0.20192	1.59544				0.20192	0.19166	0.2036	0.08813
0.20226	0.02026		0.01484										0.20226	1.59381				0.20226	0.06376	0.20393	0.0877
0.20259	0.0172		0.0045										0.20259	1.59226				0.20259	-0.00476	0.20427	0.08725
0.20293	-0.00288		0.01174										0.20293	1.5907				0.20293	0.1806	0.2046	0.08682
0.20326	-0.0036		5.6112e-05										0.20326	1.58922				0.20326	0.07368	0.20494	0.08636
0.2036	0.00981		-0.000660344										0.2036	1.58772				0.2036	0.02316	0.20527	0.08592
0.20393	-0.00102		0.00877										0.20393	1.58629				0.20393	-0.12401	0.20561	0.08546
0.20427	0.00909		0.00589										0.20427	1.58483				0.20427	0.07377	0.20594	0.08501
0.2046	-0.00174		0.000826961										0.2046	1.58342				0.2046	-0.02325	0.20628	0.08455
0.20494	0.000400289		0.00294										0.20494	1.58199				0.20494	-0.01012	0.20661	0.08412
0.20527	0.01043		0.01086										0.20527	1.58061				0.20527	-0.19054	0.20695	0.08368
0.20561	0.00974		0.00657										0.20561	1.5792				0.20561	-0.09175	0.20728	0.08326
0.20594	0.01828		0.01301										0.20594	1.57784				0.20594	0.24084	0.20762	0.08284
0.20628	0.0203		0.000758882										0.20628	1.57646				0.20628	0.03893	0.20795	0.08245
0.20661	0.000400607		-0.000652749										0.20661	1.57513				0.20661	-0.20646	0.20829	0.08205
0.20695	0.00643		-0.00282										0.20695	1.57379				0.20695	0.11002	0.20862	0.08168
0.20728	0.01142		0.01437										0.20728	1.57251				0.20728	-0.04648	0.20896	0.08129
0.20762	0.00363		0.00512										0.20762	1.57121				0.20762	0.13471	0.20929	0.08093
0.20795	0.01113		0.000764214										0.20795	1.56996				0.20795	0.0474	0.20963	0.08055
0.20829	-0.00558		-0.00204										0.20829	1.5687				0.20829	0.1843	0.20996	0.08018
0.20862	0.0078		-0.0014										0.20862	1.5675				0.20862	0.10967	0.2103	0.0798
0.20896	0.02554		0.00502										0.20896	1.56626				0.20896	-0.07857	0.21063	0.07942
0.20929	0.00641		-0.00281										0.20929	1.56507				0.20929	0.18168	0.21097	0.07903
0.20963	-0.00488		0.0022										0.20963	1.56385				0.20963	0.27345	0.2113	0.07865
0.20996	-0.0028		-0.0028										0.20996	1.56266				0.20996	-0.13506	0.21164	0.07826
0.2103	0.00636		0.00428										0.2103	1.56142				0.2103	0.08036	0.21197	0.07788
0.21063	0.00109		0.01061										0.21063	1.56022				0.21063	0.02281	0.21231	0.07749
0.21097	0.00426		-0.00134										0.21097	1.55897				0.21097	-0.17446	0.21264	0.07713
0.2113	0.00567		0.0036										0.2113	1.55776				0.2113	-0.02118	0.21298	0.07676
0.21164	0.01468		0.00356										0.21164	1.55649				0.21164	0.02312	0.21331	0.07642
0.21197	0.00629		0.00424										0.21197	1.55526				0.21197	0.20489	0.21365	0.07607
0.21231	0.01472		5.39757e-05										0.21231	1.55399				0.21231	0.12049	0.21398	0.07574
0.21264	0.01325		0.00566										0.21264	1.55276				0.21264	0.03562	0.21432	0.07541
0.21298	0.00421		0.00913										0.21298	1.55149				0.21298	-0.32331	0.21465	0.0751
0.21331	0.01537		0.00425										0.21331	1.55027				0.21331	0.08794	0.21499	0.07477
0.21365	0.00489		0.00285										0.21365	1.54901				0.21365	-0.01693	0.21532	0.07446
0.21398	-0.000978925		0.00494										0.21398	1.54781				0.21398	-0.13769	0.21566	0.07413
0.21432	0.0128		0.00627										0.21432	1.54657				0.21432	-0.04442	0.21599	0.07382
0.21465	0.01975		0.0077										0.21465	1.54538				0.21465	-0.05248	0.21633	0.07348
0.21499	0.0093		0.00282										0.21499	1.54416				0.21499	-0.02698	0.21666	0.07316
0.21532	0.01069		0.01111										0.21532	1.54298				0.21532	0.09059	0.217	0.07282
0.21566	0.00281		-0.00267										0.21566	1.54178				0.21566	-0.20089	0.21733	0.07249
0.21599	0.00995		5.27804e-05										0.21599	1.54061				0.21599	0.04211	0.21767	0.07215
0.21633	-0.000969141		0.01175										0.21633	1.53941				0.21633	-0.26506	0.218	0.07183
0.21666	0.00999		5.29913e-05										0.21666	1.53825				0.21666	0.06875	0.21834	0.0715
0.217	0.02015		0.00826										0.217	1.53706				0.217	0.13617	0.21867	0.07119
0.21733	0.00547		0.01029										0.21733	1.5359				0.21733	0.05734	0.21901	0.07088
0.21767	0.00749		0.0089										0.21767	1.53471				0.21767	-0.00267	0.21934	0.07058
0.218	-0.00368		0.00219										0.218	1.53356				0.218	-0.15294	0.21968	0.07029
0.21834	0.000377517		0.00616										0.21834	1.53239				0.21834	-0.01753	0.22001	0.07001
0.21867	0.02001		0.01842										0.21867	1.53126				0.21867	-0.02466	0.22035	0.06973
0.21901	0.00853		-0.00129										0.21901	1.5301				0.21901	-0.07992	0.22068	0.06946
0.21934	-0.00535		0.00144										0.21934	1.52899				0.21934	0.06146	0.22102	0.06918
0.21968	0.00474		-0.000612814										0.21968	1.52786				0.21968	-0.10982	0.22135	0.0689
0.22001	0.00543		0.00684										0.22001	1.52679				0.22001	0.08854	0.22169	0.06862
0.22035	0.00305		0.00544										0.22035	1.52569				0.22035	-0.02355	0.22202	0.06834
0.22068	0.00539		0.01689										0.22068	1.52465				0.22068	0.06521	0.22236	0.06805
0.22102	-0.000288351		0.01559										0.22102	1.52359				0.22102	-0.15059	0.22269	0.06777
0.22135	0.00642		0.01356										0.22135	1.52258				0.22135	-0.1966	0.22303	0.06748
0.22169	0.00707		0.000763609										0.22169	1.52155				0.22169	0.09562	0.22336	0.0672
0.22202	0.01901		0.00741										0.22202	1.52056				0.22202	-0.17098	0.2237	0.06691
0.22236	0.00473		0.00276										0.22236	1.51955				0.22236	0.04459	0.22403	0.06664
0.22269	0.00469		-0.000606928										0.22269	1.51858				0.22269	0.07649	0.22437	0.06637
0.22303	0.02554		0.00873										0.22303	1.51759				0.22303	0.06714	0.2247	0.06611
0.22336	-0.00396		-0.000608106										0.22336	1.51662				0.22336	-0.02328	0.22504	0.06585
0.2237	-0.000284452		-0.00126										0.2237	1.51564				0.2237	-0.08888	0.22537	0.06561
0.22403	0.000369554		0.00935										0.22403	1.51468				0.22403	-0.03611	0.22571	0.06537
0.22437	0.00796		0.00268										0.22437	1.5137				0.22437	-0.19446	0.22604	0.06514
0.2247	-0.00356		0.00212										0.2247	1.51275				0.2247	-0.15942	0.22638	0.0649
0.22504	0.00954		0.00335										0.22504	1.51178				0.22504	0.02173	0.22671	0.06468
0.22537	0.00891		0.01922										0.22537	1.51084				0.22537	-0.03512	0.22705	0.06444
0.22571	-0.00261		0.00401										0.22571	1.50989				0.22571	0.05223	0.22738	0.06421
0.22604	0.00435		-0.00514										0.22604	1.50897				0.22604	-0.02861	0.22772	0.06397
0.22638	0.00886		-0.00388										0.22638	1.50804				0.22638	0.02319	0.22805	0.06374
0.22671	-0.00195		0.00465										0.22671	1.50715				0.22671	-0.07945	0.22839	0.06349
0.22705	0.00526		0.00663										0.22705	1.50624				0.22705	-0.12189	0.22872	0.06325
0.22738	0.00459		0.0092										0.22738	1.50537				0.22738	-0.08969	0.22906	0.06301
0.22772	0.01013		0.01381										0.22772	1.50448				0.22772	-0.09376	0.22939	0.06277
0.22805	0.01505		0.00463										0.22805	1.50363				0.22805	0.06815	0.22973	0.06254
0.22839	0.00585		0.0072										0.22839	1.50276				0.22839	0.00302	0.23006	0.06231
0.22872	-0.0032		0.00981										0.22872	1.50191				0.22872	-0.01311	0.2304	0.06209
0.22906	0.00459		0.00268										0.22906	1.50104				0.22906	0.04525	0.23073	0.06187
0.22939	0.00812		-0.00447										0.22939	1.50019				0.22939	-0.16214	0.23107	0.06166
0.22973	0.00982		0.01023										0.22973	1.49932				0.22973	0.03306	0.2314	0.06146
0.23006	0.02316		0.00288										0.23006	1.49847				0.23006	-0.17513	0.23174	0.06126
0.2304	0.01652		0.0159										0.2304	1.49759				0.2304	-0.05318	0.23207	0.06107
0.23073	0.00513		0.00299										0.23073	1.49673				0.23073	-0.0354	0.23241	0.06087
0.23107	0.01807		0.00896										0.23107	1.49585				0.23107	0.01549	0.23274	0.06068
0.2314	0.00672		0.000793567										0.2314	1.49501				0.2314	0.04639	0.23308	0.06048
0.23174	0.00601		-0.0037										0.23174	1.49414				0.23174	-0.00736	0.23341	0.06028
0.23207	0.01653		0.00457										0.23207	1.49331				0.23207	0.09977	0.23375	0.06007
0.23241	0.00797		-0.00292										0.23241	1.49247				0.23241	0.00272	0.23408	0.05987
0.23274	0.01822		0.00613										0.23274	1.49167				0.23274	0.08685	0.23442	0.05966
0.23308	0.01816		0.0061										0.23308	1.49085				0.23308	0.06748	0.23475	0.05946
0.23341	0.00611		0.00768										0.23341	1.49007				0.23341	0.13784	0.23509	0.05925
0.23375	-0.00452		-0.000693867										0.23375	1.48929				0.23375	-0.20657	0.23542	0.05905
0.23408	0.00833		0.00991										0.23408	1.48853				0.23408	-0.10184	0.23576	0.05885
0.23442	0.00837		0.00231										0.23442	1.48775				0.23442	0.0643	0.23609	0.05866
0.23475	0.01341		0.01003										0.23475	1.48701				0.23475	0.0388	0.23643	0.05848
0.23509	0.00194		0.00851										0.23509	1.48624				0.23509	-0.07191	0.23676	0.0583
0.23542	0.00271		0.00931										0.23542	1.48549				0.23542	-0.01669	0.2371	0.05813
0.23576	0.00196		0.000823453										0.23576	1.48471				0.23576	-0.08789	0.23744	0.05796
0.23609	0.0012		0.00395										0.23609	1.48396				0.23609	-0.01402	0.23777	0.0578
0.23643	-0.00536		0.00242										0.23643	1.48318				0.23643	-0.03505	0.23811	0.05763
0.23676	-0.00538		0.00243										0.23676	1.48243				0.23676	0.0516	0.23844	0.05747
0.2371	-0.00311		0.00478										0.2371	1.48166				0.2371	-0.06055	0.23878	0.0573
0.23744	0.01014		0.01176										0.23744	1.48089				0.23744	0.21475	0.23911	0.05714
0.23777	-0.00232		0.00947										0.23777	1.48016				0.23777	-0.12995	0.23945	0.05696
0.23811	0.00712		0.00876										0.23811	1.47941				0.23811	-0.05531	0.23978	0.05679
0.23844	-0.00189		-0.007										0.23844	1.4787				0.23844	-0.07618	0.24012	0.05662
0.23878	-0.00156		-0.00156										0.23878	1.47799				0.23878	-0.27362	0.24045	0.05645
0.23911	-0.000340442		0.00247										0.23911	1.47731				0.23911	0.00898	0.24079	0.05627
0.23945	0.00797		0.00163										0.23945	1.47662				0.23945	0.02513	0.24112	0.05611
0.23978	0.00123		0.00801										0.23978	1.47597				0.23978	-0.1662	0.24146	0.05594
0.24012	-0.00113		-0.0023										0.24012	1.4753				0.24012	-0.10848	0.24179	0.05578
0.24045	0.00361		0.01048										0.24045	1.47466				0.24045	0.05981	0.24213	0.05563
0.24079	0.01162		0.00408										0.24079	1.47399				0.24079	-0.105	0.24246	0.05548
0.24112	0.0088		0.01046										0.24112	1.47335				0.24112	0.01546	0.2428	0.05534
0.24146	0.00409		0.01385										0.24146	1.47268				0.24146	-0.23936	0.24313	0.0552
0.24179	0.00645		0.00409										0.24179	1.47203				0.24179	0.00622	0.24347	0.05506
0.24213	-0.00557		0.00251										0.24213	1.47135				0.24213	0.02483	0.2438	0.05493
0.24246	0.00364		0.00246										0.24246	1.47068				0.24246	0.10892	0.24414	0.05479
0.2428	0.01262		0.00903										0.2428	1.47				0.2428	0.02152	0.24447	0.05466
0.24313	-0.00239		0.00571										0.24313	1.46934				0.24313	0.02673	0.24481	0.05452
0.24347	-0.00321		0.000863743										0.24347	1.46866				0.24347	0.14719	0.24514	0.05438
0.2438	0.00576		-0.000744393										0.2438	1.46802				0.2438	0.06491	0.24548	0.05424
0.24414	0.00491		0.01474										0.24414	1.46736				0.24414	-0.06646	0.24581	0.05409
0.24447	0.00593		0.00346										0.24447	1.46674				0.24447	-0.05157	0.24615	0.05395
0.24481	0.00139		6.93444e-05										0.24481	1.46612				0.24481	-0.06493	0.24648	0.0538
0.24514	0.01718		0.00841										0.24514	1.46553				0.24514	-0.38762	0.24682	0.05366
0.24548	0.00339		0.01162										0.24548	1.46493				0.24548	0.09986	0.24715	0.05352
0.24581	0.02171		0.01096										0.24581	1.46435				0.24581	0.19512	0.24749	0.05339
0.24615	0.00511		-0.00796										0.24615	1.46377				0.24615	-0.09932	0.24782	0.05326
0.24648	0.02645		0.00511										0.24648	1.4632				0.24648	-0.07409	0.24816	0.05313
0.24682	0.01236		0.00416										0.24682	1.46262				0.24682	0.0334	0.24849	0.05302
0.24715	0.000583722		-0.000951116										0.24715	1.46204				0.24715	-0.07723	0.24883	0.0529
0.24749	0.00163		0.00537										0.24749	1.46144				0.24749	-0.26542	0.24916	0.05279
0.24782	0.00481		0.00324										0.24782	1.46086				0.24782	0.05253	0.2495	0.05267
0.24816	0.01398		0.01622										0.24816	1.46025				0.24816	-0.38939	0.24983	0.05257
0.24849	0.00707		0										0.24849	1.45965				0.24849	-0.34809	0.25017	0.05245
0.24883	0.01206		0.00333										0.24883	1.45904				0.24883	0.20428	0.2505	0.05234
0.24916	0.00608		-0.00109										0.24916	1.45845				0.24916	-0.14728	0.25084	0.05222
0.2495	0.00284		0.01243										0.2495	1.45785				0.2495	0.1573	0.25117	0.0521
0.24983	0.00732		0										0.24983	1.45728				0.24983	-0.12604	0.25151	0.05198
0.25017	-0.00338		0.00807										0.25017	1.45671				0.25017	-0.16855	0.25184	0.05186
0.2505	0.00404		-0.0034										0.2505	1.45617				0.2505	-0.24471	0.25218	0.05174
0.25084	0.02137		-0.00114										0.25084	1.45563				0.25084	0.32434	0.25251	0.05162
0.25117	0.00759		0.00587										0.25117	1.45512				0.25117	-0.08279	0.25285	0.05151
0.25151	0.0065		-0.00117										0.25151	1.4546				0.25151	-0.50465	0.25318	0.0514
0.25184	0.00652		-0.00117										0.25184	1.45411				0.25184	-0.15802	0.25352	0.05129
0.25218	-0.00355		0.01447										0.25218	1.45361				0.25218	-0.17034	0.25385	0.05119
0.25251	0.00971		0.01221										0.25251	1.45312				0.25251	-0.3468	0.25419	0.05109
0.25285	-0.00121		0.01719										0.25285	1.45261				0.25285	0.02434	0.25452	0.051
0.25318	0.01104		-0.00484										0.25318	1.45211				0.25318	-0.03958	0.25486	0.0509
0.25352	0.00804		0.00621										0.25352	1.4516				0.25352	-0.13315	0.25519	0.05082
0.25385	0.00562		0.00379										0.25385	1.45109				0.25385	0.08963	0.25553	0.05072
0.25419	0.0081		0.01879										0.25419	1.45056				0.25419	-0.04683	0.25586	0.05064
0.25452	0.02434		0										0.25452	1.45004				0.25452	0.09358	0.2562	0.05054
0.25486	-0.00249		-0.00249										0.25486	1.44952				0.25486	-0.28182	0.25653	0.05045
0.25519	-0.00374		0.01523										0.25519	1.44901				0.25519	0.01866	0.25687	0.05035
0.25553	0.00321		-0.005										0.25553	1.4485				0.25553	0.13701	0.2572	0.05026
0.25586	0.0045		-0.00378										0.25586	1.44801				0.25586	-0.38504	0.25754	0.05016
0.2562	-0.00254		0.01679										0.2562	1.44753				0.2562	-0.17285	0.25787	0.05006
0.25653	0.00455		-0.00383										0.25653	1.44707				0.25653	0.08832	0.25821	0.04996
0.25687	0.0117		0.00138										0.25687	1.44661				0.25687	-0.0639	0.25854	0.04987
0.2572	0.00462		0.00927										0.2572	1.44618				0.2572	-0.3014	0.25888	0.04977
0.25754	0.00204		0.01335										0.25754	1.44575				0.25754	-0.11517	0.25921	0.04969
0.25787	0.00735		0.00538										0.25787	1.44533				0.25787	-0.26307	0.25955	0.04961
0.25821	0.00603		-0.00264										0.25821	1.44489				0.25821	-0.22109	0.25988	0.04953
0.25854	-0.00266		0.0176										0.25854	1.44447				0.25854	0.142	0.26022	0.04945
0.25888	0.00344		0.00145										0.25888	1.44403				0.25888	0.21907	0.26055	0.04938
0.25921	0.00754		0.00552										0.25921	1.44359				0.25921	-0.21457	0.26089	0.04931
0.25955	0.00897		0.00694										0.25955	1.44313				0.25955	-0.2992	0.26122	0.04924
0.25988	0.00763		-0.00137										0.25988	1.44268				0.25988	-0.17692	0.26156	0.04917
0.26022	-0.00414		0.00987										0.26022	1.44221				0.26022	-0.34941	0.26189	0.0491
0.26055	0.00775		-0.00139										0.26055	1.44176				0.26055	-0.01463	0.26223	0.04902
0.26089	0.00499		0.00291										0.26089	1.44129				0.26089	-0.18645	0.26256	0.04894
0.26122	0.00645		0.01152										0.26122	1.44084				0.26122	-0.27317	0.2629	0.04886
0.26156	0.01731		0.01307										0.26156	1.4404				0.26156	-0.18792	0.26323	0.04879
0.26189	0.01592		0.0044										0.26189	1.43998				0.26189	-0.00987	0.26357	0.0487
0.26223	-0.00432		-0.00432										0.26223	1.43956				0.26223	-0.06792	0.2639	0.04863
0.26256	-0.00145		0.00591										0.26256	1.43916				0.26256	-0.08037	0.26424	0.04855
0.2629	-0.00585		-0.00585										0.2629	1.43877				0.2629	-0.34633	0.26457	0.04848
0.26323	0		0										0.26323	1.43839				0.26323	0.09238	0.26491	0.0484
0.26357	-0.00594		0.02424										0.26357	1.43802				0.26357	-0.2172	0.26524	0.04834
0.2639	0		0.00758										0.2639	1.43765				0.2639	-0.10648	0.26558	0.04827
0.26424	0.00535		0.00312										0.26424	1.43727				0.26424	0.18243	0.26591	0.04822
0.26457	-0.0015		-0.0015										0.26457	1.4369				0.26457	-0.38822	0.26625	0.04816
0.26491	0.00993		0.00768										0.26491	1.43651				0.26491	-0.04577	0.26658	0.0481
0.26524	-0.00306		0.00471										0.26524	1.43613				0.26524	-0.10858	0.26692	0.04805
0.26558	-0.00765		0.00789										0.26558	1.43572				0.26558	-0.27548	0.26725	0.04799
0.26591	0.00856		0.00627										0.26591	1.43533				0.26591	-0.65967	0.26759	0.04793
0.26625	0.01016		0.00786										0.26625	1.43491				0.26625	0.22208	0.26792	0.04787
0.26658	-0.00469		-0.00469										0.26658	1.43451				0.26658	-0.14406	0.26826	0.04781
0.26692	0.01037		0.01604										0.26692	1.43411				0.26692	-0.18681	0.26859	0.04775
0.26725	-0.00159		-0.00159										0.26725	1.43372				0.26725	-0.24714	0.26893	0.04768
0.26759	0.02087		0										0.26759	1.43334				0.26759	-0.07089	0.26926	0.04762
0.26792	-0.00161		-0.00161										0.26792	1.43298				0.26792	0.01541	0.2696	0.04755
0.26826	-0.00324		0.00498										0.26826	1.43262				0.26826	-0.20234	0.26993	0.04749
0.26859	0.00746		-0.00327										0.26859	1.43229				0.26859	-0.13266	0.27027	0.04743
0.26893	0		0.00836										0.26893	1.43196				0.26893	-0.07483	0.2706	0.04738
0.26926	0.07437		0.01514										0.26926	1.43164				0.26926	-0.08504	0.27094	0.04732
0.2696	0.03272		0.01687										0.2696	1.43132				0.2696	0.07011	0.27127	0.04728
0.26993	-0.00335		-0.00335										0.26993	1.43101				0.26993	-0.47031	0.27161	0.04723
0.27027	0.01707		0.0035										0.27027	1.43068				0.27027	-0.07736	0.27194	0.04719
0.2706	0		0.00869										0.2706	1.43036				0.2706	-0.24634	0.27228	0.04715
0.27094	0.00441		-0.00687										0.27094	1.43003				0.27094	0.14467	0.27261	0.04711
0.27127	-0.00172		-0.00172										0.27127	1.42969				0.27127	-0.1158	0.27295	0.04707
0.27161	-0.00173		0.00708										0.27161	1.42934				0.27161	-0.22958	0.27328	0.04703
0.27194	0.00976		0.00715										0.27194	1.429				0.27194	-0.06429	0.27362	0.04699
0.27228	0.00804		0.00542										0.27228	1.42865				0.27228	0.07619	0.27395	0.04694
0.27261	0		0										0.27261	1.42831				0.27261	-0.35753	0.27429	0.04689
0.27295	0.00637		-0.00536										0.27295	1.42797				0.27295	-0.04601	0.27463	0.04685
0.27328	0.00461		0.00194										0.27328	1.42764				0.27328	0.05775	0.27496	0.0468
0.27362	-0.00361		-0.00361										0.27362	1.42732				0.27362	-0.19119	0.2753	0.04675
0.27395	-0.00366		0.00563										0.27395	1.42702				0.27395	-0.04097	0.27563	0.0467
0.27429	-0.00554		-0.00554										0.27429	1.42672				0.27429	0.04537	0.27597	0.04666
0.27463	0.01036		0.01705										0.27463	1.42643				0.27463	-0.3841	0.2763	0.04662
0.27496	-0.01117		-0.00172										0.27496	1.42615				0.27496	0.1505	0.27664	0.04658
0.2753	-0.00188		-0.00188										0.2753	1.42587				0.2753	-0.53696	0.27697	0.04654
0.27563	0.02107		-0.00379										0.27563	1.4256				0.27563	-0.04487	0.27731	0.0465
0.27597	-0.00957		-0.00957										0.27597	1.42532				0.27597	0.11842	0.27764	0.04647
0.2763	-0.00772		0.00208										0.2763	1.42504				0.2763	0.20461	0.27798	0.04644
0.27664	-0.00582		-0.00582										0.27664	1.42474				0.27664	0.05266	0.27831	0.04641
0.27697	0.02854		-0.00971										0.27697	1.42445				0.27697	-0.05159	0.27865	0.04637
0.27731	-0.00788		-0.00788										0.27731	1.42414				0.27731	-0.0759	0.27898	0.04634
0.27764	-0.00593		-0.00593										0.27764	1.42384				0.27764	-0.00586	0.27932	0.0463
0.27798	-0.004		0.00615										0.27798	1.42352				0.27798	-0.52657	0.27965	0.04627
0.27831	0		0.01029										0.27831	1.42322				0.27831	-0.12063	0.27999	0.04623
0.27865	0.01327		0										0.27865	1.42291				0.27865	0.18904	0.28032	0.04618
0.27898	0		0										0.27898	1.42262				0.27898	-0.14609	0.28066	0.04614
0.27932	-0.00205		-0.00205										0.27932	1.42233				0.27932	-0.20325	0.28099	0.0461
0.27965	-0.00415		-0.00415										0.27965	1.42207				0.27965	-0.16719	0.28133	0.04606
0.27999	-0.0042		-0.0042										0.27999	1.42181				0.27999	-0.02861	0.28166	0.04603
0.28032	0.02767		0										0.28032	1.42157				0.28032	-0.48176	0.282	0.04599
0.28066	0.02145		0.0044										0.28066	1.42134				0.28066	0.11989	0.28233	0.04597
0.28099	-0.00214		-0.00214										0.28099	1.42111				0.28099	-0.24752	0.28267	0.04594
0.28133	0.02606		-0.00215										0.28133	1.42089				0.28133	0.1562	0.283	0.04592
0.28166	-0.00436		-0.00436										0.28166	1.42067				0.28166	-0.0897	0.28334	0.0459
0.282	-0.00441		-0.00441										0.282	1.42044				0.282	-0.1221	0.28367	0.04588
0.28233	0.01006		-0.00441										0.28233	1.42022				0.28233	-0.0553	0.28401	0.04587
0.28267	0.01233		-0.00221										0.28267	1.41998				0.28267	-0.11748	0.28434	0.04585
0.283	0.0147		0										0.283	1.41974				0.283	-0.18046	0.28468	0.04584
0.28334	-0.00452		-0.00452										0.28334	1.41949				0.28334	0.17876
0.28367	0.01046		0.00705										0.28367	1.41924				0.28367	-0.03777
0.28401	-0.00921		-0.00921										0.28401	1.41898				0.28401	-0.28476
0.28434	-0.00231		0.00942										0.28434	1.41873				0.28434	0.21521
0.28468	0.0153		0										0.28468	1.41848				0.28468	-0.0705

## Sheet: S. Figure 10
(a)							(b)							(c)
Raw Data				Fitted Data			Raw Data				Fitted Data			Raw Data		Fitted Data
	1 min	2 min	7 min					10 min	30 min	90 min				6 hours
Q (A-1)	Intensity (cm-1)	Intensity (cm-1)	Intensity (cm-1)	X	Y		Q (A-1)	Intensity (cm-1)	Intensity (cm-1)	Intensity (cm-1)	X	Y		Q (A-1)	Intensity (cm-1)	X	Y
0.00257	28.8819	34.612	30.8737	0.00424	9.4245		0.00257	10.3259	0	10.2016	0.00424	7.56151		0.00257	266.577	0.00391	200.722
0.0029	31.1036	26.6246	9.4996	0.00458	8.50853		0.0029	17.4746	10.409	10.9864	0.00458	6.82676		0.0029	254.89	0.00424	163.256
0.00324	18.471	17.306	8.25692	0.00491	7.6382		0.00324	11.5266	12.1381	7.11741	0.00491	6.12862		0.00324	317.178	0.00458	134.599
0.00357	22.0188	13.1831	7.28191	0.00525	6.82216		0.00357	8.65338	8.93873	10.6188	0.00525	5.47402		0.00357	305.355	0.00491	113.129
0.00391	19.0713	13.4277	8.21718	0.00558	6.06628		0.00391	8.69386	9.98587	7.65757	0.00558	4.86769		0.00391	218.384	0.00525	95.5182
0.00424	17.571	11.1679	7.30019	0.00592	5.3738		0.00424	8.31668	6.99915	6.25665	0.00592	4.31222		0.00424	163.804	0.00558	81.6026
0.00458	13.5953	9.58847	6.39725	0.00625	4.74554		0.00458	5.72111	7.70627	6.85851	0.00625	3.80825		0.00458	134.339	0.00592	69.7366
0.00491	10.7292	8.54876	5.57959	0.00659	4.18025		0.00491	4.3543	6.23017	5.71536	0.00659	3.3548		0.00491	110.958	0.00625	60.0975
0.00525	8.82503	6.47373	5.31714	0.00692	3.67498		0.00525	4.35983	5.47711	4.59072	0.00692	2.9495		0.00525	87.2048	0.00659	51.7161
0.00558	6.80718	5.01117	4.00215	0.00726	3.22555		0.00558	4.22423	4.19814	3.7612	0.00726	2.58898		0.00558	79.524	0.00692	44.8092
0.00592	5.60463	4.9291	3.76862	0.00759	2.82694		0.00592	4.07219	4.17477	3.92738	0.00759	2.26923		0.00592	64.9475	0.00726	38.734
0.00625	5.46756	4.54896	4.23491	0.00793	2.47369		0.00625	3.75538	4.27062	3.02249	0.00793	1.98587		0.00625	58.5111	0.00759	33.6741
0.00659	4.2069	3.67326	3.1062	0.00826	2.1603		0.00659	3.66687	2.8372	2.72364	0.00826	1.73449		0.00659	50.5353	0.00793	29.1744
0.00692	3.77203	3.89995	2.33233	0.0086	1.88154		0.00692	2.77649	3.15583	2.52754	0.0086	1.51087		0.00692	44.6294	0.00826	25.3811
0.00726	3.46163	3.47797	2.57904	0.00893	1.63262		0.00726	2.66273	2.70306	2.35279	0.00893	1.3112		0.00726	37.6892	0.0086	21.9628
0.00759	3.33907	3.09834	1.95451	0.00927	1.40945		0.00759	1.82017	2.89053	1.86775	0.00927	1.13218		0.00759	32.5731	0.00893	19.0412
0.00793	2.66251	2.36424	2.07469	0.0096	1.20863		0.00793	1.846	1.91666	1.79044	0.0096	0.97109		0.00793	28.4418	0.00927	16.3734
0.00826	2.15006	1.69066	1.28412	0.00994	1.02752		0.00826	1.63872	1.59244	1.77606	0.00994	0.82581		0.00826	24.649	0.0096	14.0674
0.0086	1.89948	1.73179	1.69597	0.01027	0.86418		0.0086	1.36534	1.76394	1.21282	0.01027	0.69479		0.0086	21.3254	0.00994	11.9453
0.00893	1.31406	1.60757	1.08277	0.01061	0.71727		0.00893	1.0277	1.37424	1.14587	0.01061	0.57695		0.00893	18.1552	0.01027	10.1055
0.00927	1.11986	1.43567	0.9187	0.01094	0.58595		0.00927	0.69833	1.04586	1.02108	0.01094	0.47161		0.00927	14.8851	0.01061	8.41759
0.0096	0.90174	0.9307	1.07192	0.01128	0.46972		0.0096	0.9135	0.88005	0.91579	0.01128	0.37837		0.0096	13.5418	0.01094	6.96824
0.00994	0.89566	0.81759	0.72732	0.01161	0.36827		0.00994	0.57507	0.56127	0.70809	0.01161	0.29699		0.00994	11.8221	0.01128	5.66065
0.01027	0.51242	0.83739	0.52286	0.01195	0.28137		0.01027	0.44968	0.53784	0.65406	0.01195	0.22728		0.01027	9.8726	0.01161	4.56503
0.01061	0.58077	0.50861	0.31041	0.01228	0.20874		0.01061	0.47916	0.53822	0.5089	0.01228	0.16903		0.01061	7.49131	0.01195	3.60848
0.01094	0.50097	0.65257	0.48895	0.01262	0.14998		0.01094	0.39715	0.30615	0.36929	0.01262	0.12189		0.01094	6.6073	0.01228	2.84026
0.01128	0.55589	0.3191	0.23988	0.01295	0.1045		0.01128	0.48532	0.32914	0.40254	0.01295	0.0854		0.01128	5.43994	0.01262	2.20502
0.01161	0.33643	0.30767	0.23034	0.01329	0.07149		0.01161	0.20944	0.29715	0.16393	0.01329	0.05893		0.01161	4.163	0.01295	1.72981
0.01195	0.4794	0.31807	0.19862	0.01362	0.04995		0.01195	0.28351	0.34346	0.176	0.01362	0.04165		0.01195	3.87029	0.01329	1.37315
0.01228	0.20542	0.17858	0.11828	0.01396	0.03869		0.01228	0.13907	0.01549	0.12729	0.01396	0.03262		0.01228	2.79029	0.01362	1.14227
0.01262	0.40304	0.2401	0.05577	0.0143	0.03642		0.01262	0.23434	0.16348	0.16295	0.0143	0.0308		0.01262	2.26196	0.01396	1.00773
0.01295	0.19394	0.1256	0.11167	0.01463	0.04173		0.01295	0.20826	0.03263	0.08215	0.01463	0.03506		0.01295	1.95452	0.0143	0.96189
0.01329	0.25218	0.01104	0.02745	0.01497	0.05324		0.01329	0.06506	0.07781	0.10119	0.01497	0.04429		0.01329	1.77528	0.01463	0.9869
0.01362	0.06433	0.01704	0.08703	0.0153	0.0696		0.01362	0.05113	0.11544	0.11308	0.0153	0.05741		0.01362	1.15096	0.01497	1.06936
0.01396	0.05975	0.07284	0.08193	0.01564	0.08955		0.01396	0.02915	0.10969	0.06368	0.01564	0.07342		0.01396	0.97451	0.0153	1.19134
0.0143	0.04551	0.07455	0.06617	0.01597	0.11199		0.0143	0.08376	0.12697	0.07414	0.01597	0.09141		0.0143	0.97459	0.01564	1.34836
0.01463	0.13853	0.11008	0.04745	0.01631	0.13596		0.01463	0.06448	0.12331	0.03035	0.01631	0.11064		0.01463	1.27441	0.01597	1.5216
0.01497	0.24162	0.16193	0.01345	0.01664	0.16068		0.01497	0.17741	0.08917	0.07808	0.01664	0.13047		0.01497	1.38068	0.01631	1.71357
0.0153	0.22176	0.051	0.0772	0.01698	0.18554		0.0153	0.07747	0.11743	0.06063	0.01698	0.15041		0.0153	1.16493	0.01664	1.907
0.01564	0.17408	0.20861	0.13956	0.01731	0.21006		0.01564	0.12447	0.13107	0.09992	0.01731	0.17009		0.01564	1.37006	0.01698	2.10901
0.01597	0.1268	0.15249	0.08958	0.01765	0.23392		0.01597	0.12076	0.09842	0.08115	0.01765	0.18923		0.01597	1.52581	0.01731	2.30442
0.01631	0.15084	0.19802	0.10177	0.01798	0.25687		0.01631	0.14702	0.17947	0.16	0.01798	0.20763		0.01631	1.8943	0.01765	2.50254
0.01664	0.10697	0.16153	0.08525	0.01832	0.27872		0.01664	0.11492	0.1349	0.09174	0.01832	0.22516		0.01664	1.76334	0.01798	2.68974
[truncated: 800 more rows]

## Sheet: S. Figure 11
Raw Data		Fitted Data
Q (A-1)	Intensity (cm-1)	X	Y
0.00257	4045.69	0.00257	5660.93
[truncated: 842 more rows]
