# Supplementary material for: Forging out-of-equilibrium supramolecular gels
Source: Nat Synth. 2024 Sep 6;3(12):1481–9. doi: 10.1038/s44160-024-00623-4 (PMC11628395; doi:10.1038/s44160-024-00623-4)
Supplement: Supplementary file 3 — Rheology data for Fig. 2d and in the main manuscript. [file 44160_2024_623_MOESM3_ESM.xlsx]

## Sheet: Figure 2d rheology
Time	Storage Modulus (G')	Loss Modulus (G'')
[min]	[Pa]	[Pa]
1	18900	3150
1.5	19600	3140
2	19500	3130
2.5	18100	3080
3	14600	2720
3.5	10200	1890
4	6710	1260
4.5	3850	803
5	1860	398
5.5	749	173
6	259	78.5
6.5	102	37.6
7	51.5	16.6
7.5	33.4	11.4
8	32.2	10.9
8.5	32.8	10.1
9	34.5	10.5
9.5	36.2	10.1
10	37.5	10.4
10.5	38.5	10.8
11	40	11.3
11.5	41.5	10.4
12	42.1	10.6
12.5	43.6	10.9
13	44.9	10.9
13.5	45.4	11
14	46.2	10.7
14.5	47.4	11.2
15	48	11
15.5	49.6	11.8
16	50.6	11
16.5	50.1	11.4
17	51.2	11.4
17.5	52.3	11.6
18	53.1	11.4
18.5	53.6	11.6
19	54.7	11.9
19.5	55.1	11.2
20	56.2	11.1
20.5	56.5	11.7
21	58	11.5
21.5	58.7	11.7
22	59.4	11.9
22.5	60.1	11.3
23	60.9	11.4
23.5	61.7	12.6
24	62.5	11.8
24.5	62.4	12.1
25	63.2	12.2
25.5	63.9	12.4
26	64.2	12.7
26.5	65.3	12.6
27	65.5	12.7
27.5	66.5	12.5
28	66.6	13.6
28.5	67.6	12.4
29	68.2	12.8
29.5	68.8	13
30	69.6	12.8
30.5	70.4	12.9
31	70.6	13.1
31.5	71.4	12.4
32	71.9	12.9
32.5	71.5	12.4
33	72.9	13
33.5	73.4	12.9
34	74.1	14.5
34.5	74.9	13.9
35	74.9	13.4
35.5	76.4	13.6
36	76.7	13.4
36.5	77.1	13.9
37	77.2	13.7
37.5	78	14
38	79.1	13.4
38.5	79.3	13.8
39	80	14.2
39.5	80.5	14.4
40	81	14.2
40.5	81.3	14.3
41	81.7	14.7
41.5	82.8	14.5
42	83.5	14.9
42.5	83.9	14.7
43	84.2	14.5
43.5	85	14.5
44	85.5	14.8
44.5	85.1	15.3
45	87	14.8
45.5	86.7	15
46	88	15.4
46.5	88.4	15.5
47	88.9	15.5
47.5	89.4	15.5
48	90.2	15.5
48.5	90.8	15.9
49	91	16
49.5	91.9	15.9
50	93.2	15.7
50.5	92.9	16.9
51	93.8	16.5
51.5	94.5	16.3
52	95.1	16.5
52.5	95.7	16.6
53	96.3	17
53.5	97	17.1
54	97.5	16.9
54.5	98.3	17.1
55	98.8	17.1
55.5	99.5	18.1
56	100	17.3
56.5	101	17.7
57	102	17.6
57.5	102	18.1
58	103	17.4
58.5	104	17.9
59	104	18.5
59.5	105	18.1
60	106	18.6
60.5	107	19.2
61	107	19.2
61.5	108	19.6
62	109	19.1
62.5	110	19.8
63	110	19.7
63.5	112	19.8
64	112	20
64.5	112	20.5
65	114	20.7
65.5	114	20.7
66	115	20.8
66.5	117	21
67	117	21
67.5	118	21.6
68	119	21.9
68.5	120	22.3
69	121	22.8
69.5	122	22.3
70	123	22.6
70.5	124	23.2
71	125	23.5
71.5	125	23.7
72	127	24.2
72.5	129	24.2
73	129	25.1
73.5	131	24.9
74	131	25.6
74.5	132	26.4
75	133	26.3
75.5	134	27.2
76	136	27.3
76.5	138	27.5
77	139	28.1
77.5	140	28.1
78	141	29.2
78.5	143	29.7
79	144	29.9
79.5	146	31.2
80	148	31.2
80.5	149	31.6
81	151	31.5
81.5	152	32.2
82	153	33.1
82.5	156	33.6
83	157	34.2
83.5	159	35
84	161	35.7
84.5	163	36.6
85	165	37.3
85.5	168	38
86	169	38.8
86.5	171	39.3
87	174	40.7
87.5	176	41.2
88	179	42.2
88.5	181	43
89	184	44.6
89.5	187	45.2
90	190	46.5
90.5	193	47.1
91	196	48.8
91.5	199	49.4
92	203	50.8
92.5	206	52.2
93	210	53.6
93.5	214	55.2
94	217	56.5
94.5	222	58.1
95	226	59.7
95.5	231	62.5
96	235	63.3
96.5	242	64.8
97	246	66.5
97.5	251	67.8
98	257	71.1
98.5	263	71.3
99	271	74.8
99.5	276	76.8
100	284	79.3
100.5	291	81.4
101	299	83.8
101.5	307	86.7
102	316	89.5
102.5	324	91.9
103	333	94.8
103.5	343	98
104	353	101
104.5	364	104
105	374	108
105.5	386	111
106	399	115
106.5	411	118
107	424	122
107.5	438	126
108	452	130
108.5	466	134
109	481	139
109.5	497	142
110	513	146
110.5	530	151
111	547	156
111.5	565	161
112	583	166
112.5	602	171
113	621	176
113.5	641	181
114	662	187
114.5	682	192
115	704	198
115.5	726	203
116	747	210
116.5	771	215
117	795	222
117.5	819	228
118	843	234
118.5	868	241
119	893	247
119.5	919	254
120	945	260
120.5	972	268
121	1000	275
121.5	1030	282
122	1060	288
122.5	1080	296
123	1110	304
123.5	1140	311
124	1170	319
124.5	1200	326
125	1230	334
125.5	1260	343
126	1290	350
126.5	1330	358
127	1360	366
127.5	1390	375
128	1420	383
128.5	1450	391
129	1490	399
129.5	1520	408
130	1550	417
130.5	1590	425
131	1620	435
131.5	1660	443
132	1690	452
132.5	1720	461
133	1760	470
133.5	1800	480
134	1830	488
134.5	1870	498
135	1900	507
135.5	1940	517
136	1970	527
136.5	2010	536
137	2050	546
137.5	2080	555
138	2120	565
138.5	2150	575
139	2190	584
139.5	2230	595
140	2270	605
140.5	2300	615
141	2340	625
141.5	2380	635
142	2420	645
142.5	2450	655
143	2490	665
143.5	2530	675
144	2570	686
144.5	2600	696
145	2640	706
145.5	2680	717
146	2720	727
146.5	2750	737
147	2790	749
147.5	2830	758
148	2870	769
148.5	2910	780
149	2940	790
149.5	2980	800
150	3020	810
150.5	3060	821
151	3100	831
151.5	3140	841
152	3170	851
152.5	3210	862
153	3250	872
153.5	3290	883
154	3330	893
154.5	3370	903
155	3400	913
155.5	3440	923
156	3480	933
156.5	3520	944
157	3560	954
157.5	3600	964
158	3630	973
158.5	3670	983
159	3710	993
159.5	3750	1000
160	3780	1010
160.5	3820	1020
161	3860	1030
161.5	3900	1040
162	3940	1050
162.5	3970	1060
163	4010	1070
163.5	4050	1080
164	4090	1090
164.5	4120	1100
165	4160	1110
165.5	4200	1120
166	4240	1120
166.5	4270	1130
167	4310	1140
167.167	4350	1150
168.833	4380	1160
168.833	4420	1170
168.833	4460	1180
168.833	4490	1190
170.5	4530	1200
170.5	4560	1200
170.5	4600	1210
172.167	4630	1220
172.167	4670	1230
172.167	4710	1240
173.833	4740	1250
173.833	4780	1250
173.833	4810	1260
173.833	4850	1270
175.5	4880	1280
175.5	4920	1290
175.5	4950	1290
177.167	4980	1300
177.167	5020	1310
177.167	5050	1320
178.833	5090	1320
178.833	5120	1330
178.833	5160	1340
178.833	5190	1350
180.5	5220	1360
180.5	5250	1360
180.5	5290	1370
182.167	5320	1380
182.167	5350	1390
182.167	5390	1390
183.833	5420	1400
183.833	5450	1410
183.833	5480	1410
183.833	5510	1420
185.5	5540	1430
185.5	5580	1440
185.5	5610	1440
187.167	5640	1450
187.167	5670	1460
187.167	5700	1460
188.833	5730	1470
188.833	5770	1480
188.833	5790	1480
188.833	5830	1490
190.5	5860	1500
190.5	5890	1510
190.5	5920	1510
192.167	5950	1520
192.167	5980	1530
192.167	6010	1530
193.833	6040	1540
193.833	6070	1550
193.833	6100	1560
193.833	6130	1560
195.5	6160	1570
195.5	6190	1580
195.5	6220	1580
197.167	6250	1590
197.167	6280	1600
197.167	6310	1600
198.833	6340	1610
198.833	6370	1620
198.833	6400	1620
198.833	6420	1630
200.5	6450	1630
200.5	6480	1640
200.5	6510	1650
202.167	6540	1650
202.167	6580	1660
202.167	6600	1670
203.833	6630	1670
203.833	6660	1680
203.833	6690	1690
203.833	6710	1690
205.5	6740	1700
205.5	6770	1710
205.5	6800	1710
207.167	6830	1720
207.167	6850	1720
207.167	6880	1730
208.833	6920	1740
208.833	6940	1740
208.833	6970	1750
208.833	7000	1760
210.5	7030	1760
210.5	7050	1770
210.5	7080	1770
212.167	7110	1780
212.167	7140	1790
212.167	7160	1790
213.833	7190	1800
213.833	7210	1810
213.833	7240	1810
213.833	7270	1820
215.5	7300	1820
215.5	7330	1830
215.5	7360	1840
217.167	7380	1840
217.167	7410	1850
217.167	7430	1850
218.833	7470	1860
218.833	7490	1870
218.833	7510	1870
218.833	7550	1880
220.5	7570	1890
220.5	7590	1890
220.5	7620	1900
222.167	7650	1900
222.167	7670	1910
222.167	7710	1920
223.833	7730	1920
223.833	7760	1930
223.833	7780	1930
223.833	7810	1940
225.5	7840	1940
225.5	7860	1950
225.5	7890	1960
227.167	7920	1960
227.167	7940	1970
227.167	7970	1970
228.833	7990	1980
228.833	8020	1990
228.833	8050	1990
228.833	8070	2000
230.5	8100	2000
230.5	8120	2010
230.5	8150	2020
232.167	8180	2020
232.167	8200	2030
232.167	8230	2030
233.833	8260	2040
233.833	8280	2050
233.833	8300	2050
233.833	8320	2060
235.5	8350	2060
235.5	8380	2070
235.5	8410	2070
237.167	8430	2080
237.167	8450	2090
237.167	8480	2090
238.833	8500	2100
238.833	8530	2100
238.833	8560	2110
238.833	8580	2120
240.5	8610	2120
240.5	8630	2130
240.5	8660	2130
242.167	8680	2140
242.167	8710	2150
242.167	8740	2150
243.833	8760	2160
243.833	8790	2160
243.833	8810	2170
243.833	8840	2170
245.5	8870	2180
245.5	8890	2190
245.5	8910	2190
247.167	8940	2200
247.167	8970	2200
247.167	8980	2210
248.833	9010	2210
248.833	9040	2220
248.833	9060	2220
248.833	9090	2230
250.5	9110	2240
250.5	9140	2240
250.5	9160	2250
252.167	9180	2250
252.167	9210	2260
252.167	9240	2260
253.833	9260	2270
253.833	9280	2270
253.833	9310	2280
253.833	9330	2280
255.5	9360	2290
255.5	9380	2300
255.5	9400	2300
257.167	9430	2300
257.167	9460	2310
257.167	9480	2320
258.833	9500	2320
258.833	9520	2330
258.833	9550	2330
258.833	9570	2340
260.5	9600	2340
260.5	9620	2350
260.5	9650	2350
262.167	9670	2360
262.167	9690	2360
262.167	9720	2370
263.833	9740	2380
263.833	9770	2380
263.833	9800	2380
263.833	9820	2390
265.5	9830	2400
265.5	9860	2400
265.5	9890	2410
267.167	9920	2410
267.167	9940	2420
267.167	9960	2420
268.833	9980	2430
268.833	10000	2430
268.833	10000	2440
268.833	10100	2440
270.5	10100	2450
270.5	10100	2450
270.5	10100	2460
272.167	10100	2460
272.167	10200	2470
272.167	10200	2470
273.833	10200	2480
273.833	10200	2480
273.833	10300	2490
273.833	10300	2490
275.5	10300	2500
275.5	10300	2500
275.5	10300	2510
277.167	10400	2510
277.167	10400	2520
277.167	10400	2520
278.833	10400	2530
278.833	10500	2530
278.833	10500	2540
278.833	10500	2540
280.5	10500	2540
280.5	10500	2550
280.5	10600	2560
282.167	10600	2560
282.167	10600	2570
282.167	10600	2570
283.833	10700	2570
283.833	10700	2580
283.833	10700	2580
283.833	10700	2590
285.5	10700	2590
285.5	10800	2600
285.5	10800	2600
287.167	10800	2610
287.167	10800	2610
287.167	10900	2620
288.833	10900	2620
288.833	10900	2630
288.833	10900	2630
288.833	10900	2630
290.5	11000	2640
290.5	11000	2640
290.5	11000	2650
292.167	11000	2650
292.167	11000	2660
292.167	11100	2660
293.833	11100	2670
293.833	11100	2670
293.833	11100	2670
293.833	11100	2680
295.5	11200	2680
295.5	11200	2690
295.5	11200	2690
297.167	11200	2700
297.167	11200	2700
297.167	11300	2710
298.833	11300	2710
298.833	11300	2710
298.833	11300	2720
298.833	11400	2720
300.5	11400	2730
300.5	11400	2730
300.5	11400	2730
302.167	11400	2740
302.167	11500	2740
302.167	11500	2750
303.833	11500	2750
303.833	11500	2760
303.833	11500	2760
303.833	11600	2770
305.5	11600	2770
305.5	11600	2770
305.5	11600	2780
307.167	11700	2780
307.167	11700	2790
307.167	11700	2790
308.833	11700	2800
308.833	11700	2800
308.833	11800	2810
308.833	11800	2810
310.5	11800	2810
310.5	11800	2820
310.5	11800	2820
312.167	11900	2830
312.167	11900	2830
312.167	11900	2840
313.833	11900	2840
313.833	11900	2850
313.833	12000	2850
313.833	12000	2850
315.5	12000	2860
315.5	12000	2860
315.5	12000	2870
317.167	12100	2870
317.167	12100	2880
317.167	12100	2880
318.833	12100	2890
318.833	12100	2890
318.833	12200	2890
318.833	12200	2900
320.5	12200	2900
320.5	12200	2910
320.5	12200	2910
322.167	12300	2920
322.167	12300	2920
322.167	12300	2920
323.833	12300	2930
323.833	12400	2930
323.833	12400	2940
323.833	12400	2940
325.5	12400	2950
325.5	12400	2950
325.5	12500	2960
327.167	12500	2960
327.167	12500	2970
327.167	12500	2970
328.833	12500	2980
328.833	12600	2980
328.833	12600	2980
328.833	12600	2990
330.5	12600	2990
330.5	12700	3000
330.5	12700	3000
332.167	12700	3010
332.167	12700	3010
332.167	12700	3020
333.833	12800	3020
333.833	12800	3030
333.833	12800	3030
333.833	12800	3040
335.5	12800	3040
335.5	12900	3050
335.5	12900	3050
337.167	12900	3050
337.167	12900	3060
337.167	13000	3060
338.833	13000	3070
338.833	13000	3070
338.833	13000	3080
338.833	13000	3080
340.5	13100	3090
340.5	13100	3090
340.5	13100	3100
342.167	13100	3100
342.167	13100	3110
342.167	13200	3110
343.833	13200	3120
343.833	13200	3120
343.833	13200	3130
343.833	13300	3130
345.5	13300	3140
345.5	13300	3140
345.5	13300	3150
347.167	13400	3150
347.167	13400	3160
347.167	13400	3160
348.833	13400	3170
348.833	13500	3170
348.833	13500	3180
348.833	13500	3180
350.5	13500	3190
350.5	13500	3190
350.5	13600	3200
352.167	13600	3200
352.167	13600	3210
352.167	13600	3220
353.833	13700	3220
353.833	13700	3230
353.833	13700	3230
353.833	13700	3240
355.5	13800	3240
355.5	13800	3250
355.5	13800	3250
357.167	13800	3260
357.167	13900	3260
357.167	13900	3270
358.833	13900	3270
358.833	13900	3280
358.833	13900	3280
358.833	14000	3290
360.5	14000	3300
360.5	14000	3300
360.5	14100	3310
362.167	14100	3310
362.167	14100	3320
362.167	14100	3320
363.833	14100	3330
363.833	14200	3330
363.833	14200	3340
363.833	14200	3350
365.5	14300	3350
365.5	14300	3360
365.5	14300	3360
367.167	14300	3370
367.167	14300	3370
367.167	14400	3380
368.833	14400	3390
368.833	14400	3390
368.833	14500	3400
368.833	14500	3400
370.5	14500	3410
370.5	14500	3410
370.5	14600	3420
372.167	14600	3430
372.167	14600	3430
372.167	14600	3440
373.833	14700	3440
373.833	14700	3450
373.833	14700	3460
373.833	14700	3460
375.5	14800	3470
375.5	14800	3470
375.5	14800	3480
377.167	14800	3480
377.167	14900	3490
377.167	14900	3500
378.833	14900	3500
378.833	15000	3510
378.833	15000	3520
378.833	15000	3520
380.5	15000	3530
380.5	15100	3530
380.5	15100	3540
382.167	15100	3540
382.167	15100	3550
382.167	15200	3560
383.833	15200	3560
383.833	15200	3570
383.833	15300	3580
383.833	15300	3580
385.5	15300	3590
385.5	15300	3600
385.5	15400	3600
387.167	15400	3610
387.167	15400	3620
387.167	15400	3620
388.833	15500	3630
388.833	15500	3630
388.833	15500	3640
388.833	15600	3650
390.5	15600	3650
390.5	15600	3660
390.5	15600	3670
392.167	15700	3670
392.167	15700	3680
392.167	15700	3690
393.833	15800	3690
393.833	15800	3700
393.833	15800	3710
393.833	15800	3710
395.5	15900	3720
395.5	15900	3730
395.5	15900	3730
397.167	16000	3740
397.167	16000	3750
397.167	16000	3750
398.833	16100	3760
398.833	16100	3770
398.833	16100	3770
398.833	16100	3780
400.5	16200	3790
400.5	16200	3800
400.5	16200	3800
402.167	16300	3810
402.167	16300	3820
402.167	16300	3820
403.833	16300	3830
403.833	16400	3830
403.833	16400	3840
403.833	16400	3850
405.5	16500	3860
405.5	16500	3860
405.5	16500	3870
407.167	16600	3880
407.167	16600	3880
407.167	16600	3890
408.833	16600	3900
408.833	16700	3910
408.833	16700	3910
408.833	16700	3920
410.5	16800	3930
410.5	16800	3930
410.5	16800	3940
412.167	16900	3950
412.167	16900	3950
412.167	16900	3960
413.833	17000	3970
413.833	17000	3980
413.833	17000	3980
413.833	17000	3990
415.5	17100	4000
415.5	17100	4000
415.5	17100	4010
417.167	17200	4020
417.167	17200	4030
417.167	17200	4030
418.833	17300	4040
418.833	17300	4050
418.833	17300	4060
418.833	17400	4060
420.5	17400	4070
420.5	17400	4080
420.5	17400	4080
422.167	17500	4090
422.167	17500	4100
422.167	17500	4110
423.833	17600	4110
423.833	17600	4120
423.833	17600	4130
423.833	17700	4140
425.5	17700	4140
425.5	17700	4150
425.5	17800	4160
427.167	17800	4160
427.167	17800	4170
427.167	17900	4180
428.833	17900	4190
428.833	17900	4190
428.833	18000	4200
428.833	18000	4210
430.5	18000	4220
430.5	18100	4220
430.5	18100	4230
432.167	18100	4240
432.167	18100	4250
432.167	18200	4260
433.833	18200	4260
433.833	18300	4270
433.833	18300	4280
433.833	18300	4290
435.5	18400	4290
435.5	18400	4300
435.5	18400	4310
437.167	18400	4310
437.167	18500	4320
437.167	18500	4330
438.833	18500	4340
438.833	18600	4340
438.833	18600	4350
438.833	18600	4360
440.5	18700	4370
440.5	18700	4380
440.5	18700	4390
442.167	18800	4390
442.167	18800	4400
442.167	18800	4410
443.833	18900	4420
443.833	18900	4420
443.833	18900	4430
443.833	19000	4440
445.5	19000	4450
445.5	19000	4460
445.5	19100	4460
447.167	19100	4470
447.167	19100	4480
447.167	19200	4490
448.833	19200	4490
448.833	19200	4500
448.833	19300	4510
448.833	19300	4520
450.5	19300	4530
450.5	19400	4530
450.5	19400	4540
452.167	19400	4550
452.167	19500	4560
452.167	19500	4570
453.833	19500	4570
453.833	19600	4580
453.833	19600	4590
453.833	19600	4600
455.5	19700	4610
455.5	19700	4610
455.5	19700	4620
457.167	19800	4630
457.167	19800	4640
457.167	19800	4650
458.833	19900	4650
458.833	19900	4660
458.833	19900	4670
458.833	20000	4680
460.5	20000	4690
460.5	20000	4690
460.5	20100	4700
462.167	20100	4710
462.167	20200	4720
462.167	20200	4730
463.833	20200	4730
463.833	20200	4740
463.833	20300	4750
463.833	20300	4760
465.5	20300	4770
465.5	20400	4780
465.5	20400	4780
467.167	20400	4790
467.167	20500	4800
467.167	20500	4810
468.833	20500	4820
468.833	20600	4820
468.833	20600	4830
468.833	20600	4840
470.5	20700	4850
470.5	20700	4860
470.5	20800	4870
472.167	20800	4870
472.167	20800	4880
472.167	20900	4890
473.833	20900	4900
473.833	20900	4900
473.833	21000	4910
473.833	21000	4920
475.5	21000	4930
475.5	21100	4940
475.5	21100	4950
477.167	21100	4960
477.167	21200	4960
477.167	21200	4970
478.833	21200	4980
478.833	21300	4990
478.833	21300	5000
478.833	21300	5000
480.5	21400	5010
480.5	21400	5020
480.5	21400	5030
482.167	21500	5040
482.167	21500	5050
482.167	21500	5060
483.833	21600	5060
483.833	21600	5070
483.833	21600	5080
483.833	21700	5090
485.5	21700	5100
485.5	21700	5100
485.5	21800	5110
487.167	21800	5120
487.167	21800	5130
487.167	21900	5140
488.833	21900	5150
488.833	22000	5150
488.833	22000	5160
488.833	22000	5170
490.5	22100	5180
490.5	22100	5190
490.5	22100	5200
492.167	22200	5200
492.167	22200	5210
492.167	22200	5220
493.833	22300	5230
493.833	22300	5240
493.833	22300	5250
493.833	22400	5250
495.5	22400	5260
495.5	22400	5270
495.5	22500	5280
497.167	22500	5290
497.167	22500	5300
497.167	22600	5310
498.833	22600	5310
498.833	22600	5320
498.833	22700	5330
498.833	22700	5340
500.5	22700	5350
500.5	22800	5360
500.5	22800	5360
502.167	22800	5370
502.167	22900	5380
502.167	22900	5390
503.833	22900	5400
503.833	23000	5410
503.833	23000	5410
503.833	23000	5420
505.5	23100	5430
505.5	23100	5440
505.5	23100	5450
507.167	23200	5460
507.167	23200	5460
507.167	23300	5470
508.833	23300	5480
508.833	23300	5490
508.833	23400	5500
508.833	23400	5510
510.5	23400	5510
510.5	23500	5520
510.5	23500	5530
512.167	23500	5540
512.167	23600	5550
512.167	23600	5560
513.833	23600	5560
513.833	23700	5570
513.833	23700	5580
513.833	23700	5590
515.5	23800	5600
515.5	23800	5610
515.5	23800	5610
517.167	23900	5620
517.167	23900	5630
517.167	23900	5640
518.833	24000	5650
518.833	24000	5660
518.833	24000	5660
518.833	24100	5670
520.5	24100	5680
520.5	24100	5690
520.5	24200	5700
522.167	24200	5710
522.167	24200	5710
522.167	24300	5720
523.833	24300	5730
523.833	24300	5740
523.833	24400	5750
523.833	24400	5760
525.5	24400	5760
525.5	24500	5770
525.5	24500	5780
527.167	24500	5790
527.167	24600	5800
527.167	24600	5810
528.833	24600	5810
528.833	24700	5820
528.833	24700	5830
528.833	24700	5840
530.5	24800	5850
530.5	24800	5860
530.5	24800	5870
532.167	24900	5870
532.167	24900	5880
532.167	24900	5890
533.833	25000	5900
533.833	25000	5910
533.833	25000	5920
533.833	25100	5920
535.5	25100	5930
535.5	25100	5940
535.5	25200	5950
537.167	25200	5960
537.167	25200	5960
537.167	25300	5970
538.833	25300	5980
538.833	25300	5990
538.833	25400	6000
538.833	25400	6010
540.5	25400	6010
540.5	25500	6020
540.5	25500	6030
542.167	25500	6040
542.167	25600	6050
542.167	25600	6060
543.833	25600	6060
543.833	25700	6070
543.833	25700	6080
543.833	25700	6090
545.5	25800	6100
545.5	25800	6110
545.5	25800	6110
547.167	25900	6120
547.167	25900	6130
547.167	25900	6140
548.833	26000	6150
548.833	26000	6150
548.833	26000	6160
548.833	26100	6170
550.5	26100	6180
550.5	26100	6190
550.5	26200	6190
552.167	26200	6200
552.167	26200	6210
552.167	26300	6220
553.833	26300	6230
553.833	26300	6240
553.833	26300	6240
553.833	26400	6250
555.5	26400	6260
555.5	26400	6270
555.5	26500	6270
557.167	26500	6280
557.167	26500	6290
557.167	26600	6300
558.833	26600	6310
558.833	26600	6310
558.833	26700	6320
558.833	26700	6330
560.5	26700	6340
560.5	26800	6350
560.5	26800	6350
562.167	26800	6360
562.167	26900	6370
562.167	26900	6380
563.833	26900	6390
563.833	27000	6390
563.833	27000	6400
563.833	27000	6410
565.5	27000	6420
565.5	27100	6420
565.5	27100	6430
567.167	27100	6440
567.167	27200	6450
567.167	27200	6460
568.833	27200	6460
568.833	27300	6470
568.833	27300	6480
568.833	27300	6490
570.5	27400	6500
570.5	27400	6500
570.5	27400	6510
572.167	27500	6520
572.167	27500	6530
572.167	27500	6530
573.833	27600	6540
573.833	27600	6550
573.833	27600	6560
573.833	27600	6570
575.5	27700	6570
575.5	27700	6580
575.5	27700	6590
577.167	27800	6600
577.167	27800	6600
577.167	27800	6610
578.833	27900	6620
578.833	27900	6630
578.833	27900	6640
578.833	27900	6640
580.5	28000	6650
580.5	28000	6660
580.5	28000	6660
582.167	28100	6670
582.167	28100	6680
582.167	28100	6690
583.833	28200	6700
583.833	28200	6700
583.833	28200	6710
583.833	28300	6720
585.5	28300	6730
585.5	28300	6730
585.5	28300	6740
587.167	28400	6750
587.167	28400	6750
587.167	28400	6760
588.833	28500	6770
588.833	28500	6780
588.833	28500	6790
588.833	28600	6790
590.5	28600	6800
590.5	28600	6810
590.5	28600	6810
592.167	28700	6820
592.167	28700	6830
592.167	28700	6840
593.833	28800	6840
593.833	28800	6850
593.833	28800	6860
593.833	28800	6870
595.5	28900	6870
595.5	28900	6880
595.5	28900	6890
597.167	29000	6900
597.167	29000	6900
597.167	29000	6910
598.833	29100	6920
598.833	29100	6920
598.833	29100	6930
598.833	29100	6940
600.5	29200	6940
600.5	29200	6950
600.5	29200	6960
602.167	29200	6970
602.167	29300	6970
602.167	29300	6980
603.833	29300	6990
603.833	29400	7000
603.833	29400	7000
603.833	29400	7010
605.5	29500	7020
605.5	29500	7020
605.5	29500	7030
607.167	29500	7040
607.167	29600	7040
607.167	29600	7050
608.833	29600	7060
608.833	29600	7070
608.833	29700	7070
608.833	29700	7080
610.5	29700	7090
610.5	29800	7090
610.5	29800	7100
612.167	29800	7110
612.167	29800	7110
612.167	29900	7120
613.833	29900	7130
613.833	29900	7130
613.833	29900	7140
613.833	30000	7150
615.5	30000	7160
615.5	30000	7160
615.5	30000	7170
617.167	30100	7180
617.167	30100	7180
617.167	30100	7190
618.833	30200	7200
618.833	30200	7200
618.833	30200	7210
618.833	30200	7220
620.5	30300	7220
620.5	30300	7230
620.5	30300	7240
622.167	30400	7240
622.167	30400	7250
622.167	30400	7260
623.833	30400	7260
623.833	30500	7270
623.833	30500	7280
623.833	30500	7280
625.5	30500	7290
625.5	30600	7290
625.5	30600	7300
627.167	30600	7310
627.167	30600	7310
627.167	30700	7320
628.833	30700	7330
628.833	30700	7330
628.833	30700	7340
628.833	30800	7340
630.5	30800	7350
630.5	30800	7360
630.5	30800	7360
632.167	30900	7370
632.167	30900	7380
632.167	30900	7380
633.833	30900	7390
633.833	31000	7400
633.833	31000	7400
633.833	31000	7410
635.5	31000	7410
635.5	31100	7420
635.5	31100	7430
637.167	31100	7430
637.167	31200	7440
637.167	31200	7450
638.833	31200	7450
638.833	31200	7460
638.833	31200	7460
638.833	31300	7470
640.5	31300	7480
640.5	31300	7480
640.5	31300	7490
642.167	31400	7500
642.167	31400	7500
642.167	31400	7510
643.833	31400	7510
643.833	31500	7520
643.833	31500	7530
643.833	31500	7530
645.5	31500	7540
645.5	31600	7540
645.5	31600	7550
647.167	31600	7560
647.167	31600	7560
647.167	31700	7570
648.833	31700	7570
648.833	31700	7580
648.833	31700	7590
648.833	31800	7590
650.5	31800	7600
650.5	31800	7600
650.5	31800	7610
652.167	31900	7610
652.167	31900	7620
652.167	31900	7630
653.833	31900	7630
653.833	31900	7640
653.833	32000	7640
653.833	32000	7650
655.5	32000	7650
655.5	32000	7660
655.5	32100	7660
657.167	32100	7670
657.167	32100	7680
657.167	32100	7680
658.833	32100	7690
658.833	32200	7690
658.833	32200	7700
658.833	32200	7700
660.5	32200	7710
660.5	32300	7710
660.5	32300	7720
662.167	32300	7730
662.167	32300	7730
662.167	32400	7730
663.833	32400	7740
663.833	32400	7740
663.833	32400	7750
663.833	32400	7760
665.5	32500	7760
665.5	32500	7770
665.5	32500	7770
667.167	32500	7780
667.167	32500	7780
667.167	32600	7790
668.833	32600	7790
668.833	32600	7800
668.833	32600	7800
668.833	32700	7810
670.5	32700	7810
670.5	32700	7820
670.5	32700	7830
672.167	32700	7830
672.167	32800	7840
672.167	32800	7840
673.833	32800	7850
673.833	32800	7850
673.833	32900	7860
673.833	32900	7860
675.5	32900	7870
675.5	32900	7870
675.5	32900	7880
677.167	33000	7890
677.167	33000	7890
677.167	33000	7890
678.833	33000	7900
678.833	33000	7900
678.833	33100	7910
678.833	33100	7910
680.5	33100	7920
680.5	33100	7920
680.5	33100	7930
682.167	33200	7930
682.167	33200	7940
682.167	33200	7940
683.833	33200	7950
683.833	33200	7950
683.833	33300	7960
683.833	33300	7960
685.5	33300	7970
685.5	33300	7970
685.5	33300	7970
687.167	33300	7980
687.167	33400	7980
687.167	33400	7990
688.833	33400	7990
688.833	33400	8000
688.833	33500	8000
688.833	33500	8010
690.5	33500	8010
690.5	33500	8020
690.5	33500	8020
692.167	33500	8020
692.167	33600	8030
692.167	33600	8030
693.833	33600	8040
693.833	33600	8040
693.833	33600	8040
693.833	33700	8050
695.5	33700	8050
695.5	33700	8060
695.5	33700	8060
697.167	33700	8070
697.167	33800	8070
697.167	33800	8080
698.833	33800	8080
698.833	33800	8090
698.833	33800	8090
698.833	33800	8090
700.5	33900	8100
700.5	33900	8100
700.5	33900	8100
702.167	33900	8110
702.167	33900	8110
702.167	34000	8120
703.833	34000	8120
703.833	34000	8120
703.833	34000	8130
703.833	34000	8130
705.5	34000	8140
705.5	34100	8140
705.5	34100	8150
707.167	34100	8150
707.167	34100	8150
707.167	34100	8160
708.833	34200	8160
708.833	34200	8170
708.833	34200	8170
708.833	34200	8170
710.5	34200	8180
710.5	34200	8180
710.5	34300	8190
712.167	34300	8190
712.167	34300	8200
712.167	34300	8200
713.833	34300	8200
713.833	34300	8210
713.833	34400	8210
713.833	34400	8220
715.5	34400	8220
715.5	34400	8220
715.5	34400	8230
717.167	34400	8230
717.167	34500	8240
717.167	34500	8240
718.833	34500	8240
718.833	34500	8250
718.833	34500	8250
718.833	34500	8250
720.5	34600	8260
720.5	34600	8260
720.5	34600	8260
722.167	34600	8270
722.167	34600	8270
722.167	34600	8280
723.833	34700	8280
723.833	34700	8280
723.833	34700	8290
723.833	34700	8290
725.5	34700	8290
725.5	34700	8300
725.5	34800	8300
727.167	34800	8300
727.167	34800	8310
727.167	34800	8310
728.833	34800	8310
728.833	34800	8310
728.833	34800	8320
728.833	34900	8320
730.5	34900	8320
730.5	34900	8330
730.5	34900	8330
732.167	34900	8330
732.167	34900	8340
732.167	34900	8340
733.833	35000	8340
733.833	35000	8350
733.833	35000	8350
733.833	35000	8350
735.5	35000	8360
735.5	35000	8360
735.5	35100	8360
737.167	35100	8370
737.167	35100	8370
737.167	35100	8370
738.833	35100	8380
738.833	35100	8380
738.833	35100	8380
738.833	35200	8390
740.5	35200	8390
740.5	35200	8390
740.5	35200	8400
742.167	35200	8400
742.167	35200	8400
742.167	35200	8410
743.833	35300	8410
743.833	35300	8410
743.833	35300	8410
743.833	35300	8420
745.5	35300	8420
745.5	35300	8420
745.5	35300	8430
747.167	35400	8430
747.167	35400	8430
747.167	35400	8440
748.833	35400	8440
748.833	35400	8440
748.833	35400	8440
748.833	35400	8450
750.5	35500	8450
750.5	35500	8450
750.5	35500	8460
752.167	35500	8460
752.167	35500	8460
752.167	35500	8460
753.833	35500	8470
753.833	35500	8470
753.833	35600	8470
753.833	35600	8480
755.5	35600	8480
755.5	35600	8480
755.5	35600	8480
757.167	35600	8490
757.167	35600	8490
757.167	35700	8490
758.833	35700	8490
758.833	35700	8500
758.833	35700	8500
758.833	35700	8500
760.5	35700	8510
760.5	35700	8510
760.5	35700	8510
762.167	35800	8520
762.167	35800	8520
762.167	35800	8520
763.833	35800	8520
763.833	35800	8520
763.833	35800	8520
763.833	35800	8530
765.5	35800	8530
765.5	35900	8530
765.5	35900	8530
767.167	35900	8540
767.167	35900	8540
767.167	35900	8540
768.833	35900	8540
768.833	35900	8550
768.833	35900	8550
768.833	36000	8550
770.5	36000	8550
770.5	36000	8560
770.5	36000	8560
772.167	36000	8560
772.167	36000	8560
772.167	36000	8560
773.833	36000	8570
773.833	36000	8570
773.833	36100	8570
773.833	36100	8580
775.5	36100	8580
775.5	36100	8580
775.5	36100	8580
777.167	36100	8580
777.167	36100	8590
777.167	36100	8590
778.833	36100	8590
778.833	36100	8600
778.833	36200	8600
778.833	36200	8600
780.5	36200	8600
780.5	36200	8600
780.5	36200	8610
782.167	36200	8610
782.167	36200	8610
782.167	36200	8610
783.833	36300	8610
783.833	36300	8620
783.833	36300	8620
783.833	36300	8620
785.5	36300	8620
785.5	36300	8630
785.5	36300	8630
787.167	36300	8630
787.167	36300	8630
787.167	36300	8630
788.833	36400	8640
788.833	36400	8640
788.833	36400	8640
788.833	36400	8640
790.5	36400	8650
790.5	36400	8650
790.5	36400	8650
792.167	36400	8650
792.167	36400	8650
792.167	36500	8650
793.833	36500	8650
793.833	36500	8660
793.833	36500	8660
793.833	36500	8660
795.5	36500	8660
795.5	36500	8660
795.5	36500	8670
797.167	36500	8670
797.167	36500	8670
797.167	36600	8670
798.833	36600	8670
798.833	36600	8670
798.833	36600	8670
798.833	36600	8680
800.5	36600	8680
800.5	36600	8680
800.5	36600	8680
802.167	36600	8680
802.167	36600	8680
802.167	36700	8680
803.833	36700	8690
803.833	36700	8690
803.833	36700	8690
803.833	36700	8690
805.5	36700	8690
805.5	36700	8690
805.5	36700	8690
807.167	36700	8690
807.167	36700	8700
807.167	36800	8700
808.833	36800	8700
808.833	36800	8700
808.833	36800	8700
808.833	36800	8700
810.5	36800	8710
810.5	36800	8710
810.5	36800	8710
812.167	36800	8710
812.167	36800	8710
812.167	36800	8720
813.833	36800	8720
813.833	36900	8720
813.833	36900	8720
813.833	36900	8720
815.5	36900	8720
815.5	36900	8720
815.5	36900	8730
817.167	36900	8730
817.167	36900	8730
817.167	36900	8730
818.833	36900	8730
818.833	36900	8730
818.833	36900	8740
818.833	37000	8740
820.5	37000	8740
820.5	37000	8740
820.5	37000	8740
822.167	37000	8740
822.167	37000	8740
822.167	37000	8740
823.833	37000	8750
823.833	37000	8750
823.833	37000	8750
823.833	37000	8750
825.5	37100	8750
825.5	37100	8750
825.5	37100	8750
827.167	37100	8760
827.167	37100	8760
827.167	37100	8760
828.833	37100	8760
828.833	37100	8760
828.833	37100	8760
828.833	37100	8770
830.5	37100	8770
830.5	37100	8770
830.5	37100	8770
832.167	37200	8770
832.167	37200	8770
832.167	37200	8770
833.833	37200	8770
833.833	37200	8770
833.833	37200	8770
833.833	37200	8770
835.5	37200	8770
835.5	37200	8780
835.5	37200	8780
837.167	37200	8780
837.167	37200	8780
837.167	37200	8780
838.833	37300	8780
838.833	37300	8780
838.833	37300	8780
838.833	37300	8780
840.5	37300	8780
840.5	37300	8790
840.5	37300	8790
842.167	37300	8790
842.167	37300	8790
842.167	37300	8790
843.833	37300	8800
843.833	37300	8800
843.833	37300	8800
843.833	37300	8800
845.5	37400	8800
845.5	37400	8800
845.5	37400	8800
847.167	37400	8800
847.167	37400	8800
847.167	37400	8800
848.833	37400	8800
848.833	37400	8800
848.833	37400	8810
848.833	37400	8810
850.5	37400	8810
850.5	37400	8810
850.5	37400	8810
852.167	37400	8810
852.167	37500	8810
852.167	37500	8810
853.833	37500	8810
853.833	37500	8820
853.833	37500	8810
853.833	37500	8820
855.5	37500	8820
855.5	37500	8820
855.5	37500	8820
857.167	37500	8820
857.167	37500	8820
857.167	37500	8820
858.833	37500	8830
858.833	37500	8820
858.833	37500	8830
858.833	37500	8830
860.5	37600	8830
860.5	37600	8830
860.5	37600	8830
862.167	37600	8830
862.167	37600	8830
862.167	37600	8830
863.833	37600	8830
863.833	37600	8830
863.833	37600	8830
863.833	37600	8830
865.5	37600	8830
865.5	37600	8830
865.5	37600	8830
867.167	37600	8830
867.167	37600	8830
867.167	37700	8830
868.833	37700	8840
868.833	37700	8830
868.833	37700	8830
868.833	37700	8840
870.5	37700	8840
870.5	37700	8840
870.5	37700	8840
872.167	37700	8840
872.167	37700	8840
872.167	37700	8840
873.833	37700	8840
873.833	37700	8840
873.833	37700	8840
873.833	37700	8840
875.5	37700	8840
875.5	37700	8840
875.5	37800	8840
877.167	37800	8840
877.167	37800	8840
877.167	37800	8840
878.833	37800	8850
878.833	37800	8840
878.833	37800	8850
878.833	37800	8850
880.5	37800	8850
880.5	37800	8850
880.5	37800	8850
882.167	37800	8850
882.167	37800	8850
882.167	37800	8850
883.833	37800	8850
883.833	37800	8860
883.833	37800	8860
883.833	37800	8860
885.5	37800	8860
885.5	37900	8860
885.5	37900	8860
887.167	37900	8860
887.167	37900	8860
887.167	37900	8860
888.833	37900	8860
888.833	37900	8860
888.833	37900	8860
888.833	37900	8860
890.5	37900	8860
890.5	37900	8870
890.5	37900	8860
892.167	37900	8870
892.167	37900	8870
892.167	37900	8870
893.833	37900	8870
893.833	37900	8870
893.833	37900	8870
893.833	37900	8870
895.5	37900	8870
895.5	37900	8870
895.5	38000	8870
897.167	38000	8870
897.167	38000	8870
897.167	38000	8870
898.833	38000	8870
898.833	38000	8870
898.833	38000	8870
898.833	38000	8870
900.5	38000	8870
900.5	38000	8870
900.5	38000	8870
902.167	38000	8870
902.167	38000	8870
902.167	38000	8870
903.833	38000	8870
903.833	38000	8870
903.833	38000	8870
903.833	38000	8870
905.5	38000	8870
905.5	38000	8870
905.5	38000	8870
907.167	38000	8870
907.167	38000	8870
907.167	38000	8870
908.833	38100	8870
908.833	38100	8870
908.833	38100	8870
908.833	38100	8870
910.5	38100	8870
910.5	38100	8870
910.5	38100	8870
912.167	38100	8870
912.167	38100	8870
912.167	38100	8870
913.833	38100	8870
913.833	38100	8870
913.833	38100	8870
913.833	38100	8870
915.5	38100	8880
915.5	38100	8880
915.5	38100	8880
917.167	38100	8880
917.167	38100	8880
917.167	38100	8880
918.833	38100	8880
918.833	38100	8880
918.833	38100	8880
918.833	38200	8880
920.5	38200	8880
920.5	38200	8880
920.5	38200	8880
922.167	38200	8880
922.167	38200	8880
922.167	38200	8880
923.833	38200	8880
923.833	38200	8880
923.833	38200	8880
923.833	38200	8880
925.5	38200	8880
925.5	38200	8880
925.5	38200	8880
927.167	38200	8880
927.167	38200	8880
927.167	38200	8880
928.833	38200	8880
928.833	38200	8880
928.833	38200	8880
928.833	38200	8880
930.5	38200	8880
930.5	38200	8880
930.5	38200	8880
932.167	38200	8880
932.167	38200	8880
932.167	38200	8880
933.833	38200	8880
933.833	38300	8880
933.833	38300	8880
933.833	38300	8880
935.5	38300	8880
935.5	38300	8880
935.5	38300	8880
937.167	38300	8880
937.167	38300	8880
937.167	38300	8880
938.833	38300	8880
938.833	38300	8880
938.833	38300	8880
938.833	38300	8880
940.5	38300	8880
940.5	38300	8880
940.5	38300	8880
942.167	38300	8880
942.167	38300	8880
942.167	38300	8880
943.833	38300	8880
943.833	38300	8880

## Sheet: Figure 2d pH
Time (min)	pH
0	3.42
0.5	3.91
1	4
1.5	4.1
2	4.25
2.5	4.4
3	4.63
3.5	4.9
4	5.27
4.5	5.79
5	6.24
5.5	6.75
6	7.11
6.5	7.33
7	7.48
7.5	7.59
8	7.7
8.5	7.75
9	7.78
9.5	7.78
10	7.78
10.5	7.76
11	7.75
11.5	7.72
12	7.69
12.5	7.66
13	7.61
13.5	7.57
14	7.53
14.5	7.49
15	7.45
15.5	7.41
16	7.38
16.5	7.34
17	7.31
17.5	7.29
18	7.26
18.5	7.23
19	7.21
19.5	7.2
20	7.18
20.5	7.16
21	7.14
21.5	7.13
22	7.11
22.5	7.1
23	7.08
23.5	7.06
24	7.06
24.5	7.05
25	7.04
25.5	7.03
26	7.01
26.5	7.01
27	7
27.5	6.99
28	6.98
28.5	6.97
29	6.96
29.5	6.95
30	6.94
30.5	6.94
31	6.94
31.5	6.92
32	6.92
32.5	6.9
33	6.9
33.5	6.89
34	6.89
34.5	6.88
35	6.88
35.5	6.87
36	6.86
36.5	6.86
37	6.85
37.5	6.84
38	6.84
38.5	6.83
39	6.83
39.5	6.82
40	6.82
40.5	6.81
41	6.81
41.5	6.81
42	6.8
42.5	6.79
43	6.79
43.5	6.79
44	6.78
44.5	6.78
45	6.77
45.5	6.77
46	6.76
46.5	6.76
47	6.76
47.5	6.75
48	6.75
48.5	6.74
49	6.74
49.5	6.73
50	6.73
50.5	6.72
51	6.72
51.5	6.71
52	6.71
52.5	6.71
53	6.7
53.5	6.71
54	6.69
54.5	6.7
55	6.7
55.5	6.69
56	6.69
56.5	6.69
57	6.68
57.5	6.68
58	6.67
58.5	6.67
59	6.67
59.5	6.66
60	6.66
60.5	6.66
61	6.66
61.5	6.65
62	6.64
62.5	6.64
63	6.64
63.5	6.64
64	6.64
64.5	6.63
65	6.64
65.5	6.63
66	6.63
66.5	6.62
67	6.63
67.5	6.63
68	6.62
68.5	6.61
69	6.61
69.5	6.61
70	6.61
70.5	6.61
71	6.6
71.5	6.6
72	6.6
72.5	6.6
73	6.59
73.5	6.59
74	6.59
74.5	6.59
75	6.59
75.5	6.58
76	6.58
76.5	6.58
77	6.58
77.5	6.57
78	6.57
78.5	6.56
79	6.57
79.5	6.56
80	6.56
80.5	6.56
81	6.55
81.5	6.55
82	6.55
82.5	6.56
83	6.55
83.5	6.55
84	6.54
84.5	6.54
85	6.54
85.5	6.54
86	6.53
86.5	6.53
87	6.53
87.5	6.52
88	6.52
88.5	6.53
89	6.52
89.5	6.52
90	6.51
90.5	6.51
91	6.51
91.5	6.51
92	6.51
92.5	6.5
93	6.51
93.5	6.51
94	6.5
94.5	6.49
95	6.49
95.5	6.48
96	6.49
96.5	6.48
97	6.49
97.5	6.49
98	6.49
98.5	6.47
99	6.48
99.5	6.48
100	6.47
100.5	6.47
101	6.47
101.5	6.47
102	6.47
102.5	6.46
103	6.47
103.5	6.46
104	6.46
104.5	6.47
105	6.46
105.5	6.46
106	6.45
106.5	6.46
107	6.46
107.5	6.46
108	6.45
108.5	6.45
109	6.45
109.5	6.45
110	6.44
110.5	6.44
111	6.44
111.5	6.44
112	6.44
112.5	6.44
113	6.44
113.5	6.43
114	6.44
114.5	6.43
115	6.43
115.5	6.43
116	6.43
116.5	6.43
117	6.42
117.5	6.43
118	6.42
118.5	6.42
119	6.43
119.5	6.42
120	6.41
120.5	6.42
121	6.41
121.5	6.41
122	6.41
122.5	6.41
123	6.41
123.5	6.4
124	6.4
124.5	6.41
125	6.41
125.5	6.4
126	6.4
126.5	6.4
127	6.39
127.5	6.38
128	6.39
128.5	6.39
129	6.39
129.5	6.39
130	6.38
130.5	6.38
131	6.38
131.5	6.39
132	6.38
132.5	6.38
133	6.38
133.5	6.39
134	6.38
134.5	6.38
135	6.38
135.5	6.38
136	6.37
136.5	6.37
137	6.37
137.5	6.37
138	6.37
138.5	6.36
139	6.36
139.5	6.36
140	6.36
140.5	6.37
141	6.36
141.5	6.36
142	6.35
142.5	6.36
143	6.36
143.5	6.35
144	6.35
144.5	6.35
145	6.35
145.5	6.35
146	6.35
146.5	6.34
147	6.34
147.5	6.34
148	6.34
148.5	6.34
149	6.34
149.5	6.34
150	6.34
150.5	6.33
151	6.34
151.5	6.34
152	6.33
152.5	6.33
153	6.33
153.5	6.33
154	6.33
154.5	6.33
155	6.33
155.5	6.33
156	6.32
156.5	6.33
157	6.32
157.5	6.32
158	6.32
158.5	6.32
159	6.32
159.5	6.31
160	6.32
160.5	6.3
161	6.31
161.5	6.31
162	6.31
162.5	6.31
163	6.31
163.5	6.31
164	6.3
164.5	6.3
165	6.31
165.5	6.29
166	6.29
166.5	6.3
167	6.3
167.5	6.29
168	6.3
168.5	6.3
169	6.3
169.5	6.29
170	6.29
170.5	6.29
171	6.3
171.5	6.29
172	6.29
172.5	6.29
173	6.29
173.5	6.29
174	6.28
174.5	6.28
175	6.28
175.5	6.28
176	6.28
176.5	6.28
177	6.27
177.5	6.27
178	6.28
178.5	6.28
179	6.28
179.5	6.27
180	6.27
180.5	6.27
181	6.27
181.5	6.26
182	6.27
182.5	6.27
183	6.26
183.5	6.27
184	6.26
184.5	6.26
185	6.27
185.5	6.26
186	6.26
186.5	6.26
187	6.26
187.5	6.26
188	6.26
188.5	6.26
189	6.26
189.5	6.25
190	6.25
190.5	6.25
191	6.26
191.5	6.25
192	6.25
192.5	6.25
193	6.25
193.5	6.25
194	6.25
194.5	6.25
195	6.25
195.5	6.24
196	6.25
196.5	6.25
197	6.24
197.5	6.24
198	6.24
198.5	6.24
199	6.24
199.5	6.23
200	6.24
200.5	6.24
201	6.23
201.5	6.23
202	6.24
202.5	6.23
203	6.23
203.5	6.23
204	6.23
204.5	6.22
205	6.22
205.5	6.23
206	6.23
206.5	6.23
207	6.22
207.5	6.22
208	6.22
208.5	6.22
209	6.23
209.5	6.22
210	6.22
210.5	6.22
211	6.21
211.5	6.22
212	6.22
212.5	6.22
213	6.21
213.5	6.21
214	6.21
214.5	6.21
215	6.21
215.5	6.21
216	6.21
216.5	6.2
217	6.21
217.5	6.21
218	6.2
218.5	6.21
219	6.2
219.5	6.2
220	6.2
220.5	6.2
221	6.2
221.5	6.2
222	6.19
222.5	6.19
223	6.2
223.5	6.2
224	6.19
224.5	6.2
225	6.18
225.5	6.19
226	6.19
226.5	6.19
227	6.19
227.5	6.2
228	6.19
228.5	6.19
229	6.19
229.5	6.18
230	6.18
230.5	6.18
231	6.18
231.5	6.18
232	6.19
232.5	6.18
233	6.18
233.5	6.18
234	6.18
234.5	6.18
235	6.18
235.5	6.18
236	6.17
236.5	6.18
237	6.18
237.5	6.18
238	6.17
238.5	6.17
239	6.18
239.5	6.17
240	6.17
240.5	6.17
241	6.17
241.5	6.17
242	6.18
242.5	6.18
243	6.18
243.5	6.17
244	6.17
244.5	6.17
245	6.16
245.5	6.17
246	6.17
246.5	6.17
247	6.18
247.5	6.17
248	6.17
248.5	6.17
249	6.17
249.5	6.17
250	6.17
250.5	6.17
251	6.17
251.5	6.16
252	6.16
252.5	6.16
253	6.16
253.5	6.16
254	6.16
254.5	6.17
255	6.17
255.5	6.16
256	6.15
256.5	6.16
257	6.15
257.5	6.16
258	6.16
258.5	6.16
259	6.15
259.5	6.16
260	6.15
260.5	6.15
261	6.15
261.5	6.15
262	6.15
262.5	6.15
263	6.15
263.5	6.15
264	6.15
264.5	6.15
265	6.15
265.5	6.15
266	6.15
266.5	6.14
267	6.14
267.5	6.15
268	6.15
268.5	6.14
269	6.14
269.5	6.14
270	6.14
270.5	6.14
271	6.14
271.5	6.14
272	6.13
272.5	6.14
273	6.14
273.5	6.13
274	6.13
274.5	6.13
275	6.14
275.5	6.14
276	6.13
276.5	6.14
277	6.13
277.5	6.13
278	6.13
278.5	6.13
279	6.13
279.5	6.13
280	6.12
280.5	6.13
281	6.13
281.5	6.13
282	6.13
282.5	6.12
283	6.13
283.5	6.13
284	6.13
284.5	6.12
285	6.12
285.5	6.12
286	6.12
286.5	6.11
287	6.11
287.5	6.11
288	6.12
288.5	6.12
289	6.12
289.5	6.11
290	6.12
290.5	6.11
291	6.11
291.5	6.11
292	6.11
292.5	6.11
293	6.11
293.5	6.11
294	6.11
294.5	6.11
295	6.11
295.5	6.11
296	6.1
296.5	6.1
297	6.1
297.5	6.11
298	6.1
298.5	6.1
299	6.1
299.5	6.1
300	6.1
300.5	6.1
301	6.1
301.5	6.1
302	6.09
302.5	6.1
303	6.09
303.5	6.1
304	6.09
304.5	6.09
305	6.09
305.5	6.09
306	6.09
306.5	6.09
307	6.09
307.5	6.09
308	6.09
308.5	6.09
309	6.09
309.5	6.08
310	6.09
310.5	6.09
311	6.08
311.5	6.08
312	6.08
312.5	6.08
313	6.08
313.5	6.08
314	6.08
314.5	6.08
315	6.09
315.5	6.08
316	6.08
316.5	6.09
317	6.07
317.5	6.07
318	6.07
318.5	6.07
319	6.08
319.5	6.08
320	6.07
320.5	6.07
321	6.07
321.5	6.07
322	6.07
322.5	6.06
323	6.07
323.5	6.07
324	6.07
324.5	6.07
325	6.07
325.5	6.07
326	6.07
326.5	6.07
327	6.06
327.5	6.06
328	6.06
328.5	6.06
329	6.06
329.5	6.06
330	6.06
330.5	6.06
331	6.06
331.5	6.06
332	6.06
332.5	6.06
333	6.06
333.5	6.05
334	6.05
334.5	6.05
335	6.05
335.5	6.05
336	6.05
336.5	6.05
337	6.05
337.5	6.04
338	6.04
338.5	6.05
339	6.05
339.5	6.03
340	6.03
340.5	6.04
341	6.05
341.5	6.04
342	6.03
342.5	6.02
343	6.02
343.5	6.03
344	6.03
344.5	6.02
345	6.03
345.5	6.03
346	6.01
346.5	6
347	6
347.5	5.98
348	5.98
348.5	5.97
349	5.98
349.5	5.97
350	5.97
350.5	5.97
351	5.97
351.5	5.97
352	5.96
352.5	5.96
353	5.96
353.5	5.96
354	5.96
354.5	5.96
355	5.96
355.5	5.96
356	5.96
356.5	5.96
357	5.96
357.5	5.96
358	5.95
358.5	5.96
359	5.95
359.5	5.95
360	5.95
360.5	5.96
361	5.95
361.5	5.95
362	5.95
362.5	5.95
363	5.95
363.5	5.95
364	5.95
364.5	5.95
365	5.95
365.5	5.95
366	5.95
366.5	5.95
367	5.94
367.5	5.94
368	5.94
368.5	5.94
369	5.94
369.5	5.94
370	5.94
370.5	5.94
371	5.94
371.5	5.94
372	5.94
372.5	5.94
373	5.94
373.5	5.94
374	5.93
374.5	5.93
375	5.93
375.5	5.93
376	5.93
376.5	5.93
377	5.93
377.5	5.93
378	5.93
378.5	5.93
379	5.93
379.5	5.93
380	5.92
380.5	5.93
381	5.93
381.5	5.92
382	5.92
382.5	5.92
383	5.92
383.5	5.92
384	5.92
384.5	5.92
385	5.92
385.5	5.92
386	5.93
386.5	5.92
387	5.92
387.5	5.92
388	5.92
388.5	5.92
389	5.92
389.5	5.92
390	5.92
390.5	5.92
391	5.92
391.5	5.92
392	5.92
392.5	5.91
393	5.91
393.5	5.91
394	5.92
394.5	5.91
395	5.91
395.5	5.91
396	5.91
396.5	5.91
397	5.91
397.5	5.91
398	5.91
398.5	5.91
399	5.91
399.5	5.9
400	5.9
400.5	5.9
401	5.9
401.5	5.9
402	5.9
402.5	5.9
403	5.9
403.5	5.9
404	5.9
404.5	5.9
405	5.9
405.5	5.9
406	5.89
406.5	5.89
407	5.89
407.5	5.89
408	5.89
408.5	5.89
409	5.89
409.5	5.89
410	5.9
410.5	5.89
411	5.89
411.5	5.89
412	5.89
412.5	5.89
413	5.89
413.5	5.89
414	5.89
414.5	5.88
415	5.89
415.5	5.89
416	5.89
416.5	5.89
417	5.89
417.5	5.89
418	5.89
418.5	5.88
419	5.89
419.5	5.89
420	5.88
420.5	5.88
421	5.88
421.5	5.88
422	5.88
422.5	5.88
423	5.88
423.5	5.88
424	5.88
424.5	5.88
425	5.88
425.5	5.88
426	5.87
426.5	5.88
427	5.88
427.5	5.87
428	5.87
428.5	5.87
429	5.87
429.5	5.87
430	5.87
430.5	5.87
431	5.87
431.5	5.87
432	5.87
432.5	5.87
433	5.87
433.5	5.87
434	5.87
434.5	5.87
435	5.87
435.5	5.86
436	5.86
436.5	5.86
437	5.87
437.5	5.86
438	5.86
438.5	5.86
439	5.86
439.5	5.86
440	5.86
440.5	5.86
441	5.86
441.5	5.86
442	5.85
442.5	5.86
443	5.86
443.5	5.86
444	5.86
444.5	5.86
445	5.86
445.5	5.85
446	5.85
446.5	5.86
447	5.85
447.5	5.85
448	5.85
448.5	5.85
449	5.85
449.5	5.85
450	5.85
450.5	5.85
451	5.85
451.5	5.85
452	5.85
452.5	5.85
453	5.85
453.5	5.85
454	5.85
454.5	5.85
455	5.85
455.5	5.85
456	5.85
456.5	5.84
457	5.84
457.5	5.84
458	5.84
458.5	5.84
459	5.84
459.5	5.84
460	5.84
460.5	5.84
461	5.84
461.5	5.84
462	5.84
462.5	5.84
463	5.84
463.5	5.84
464	5.84
464.5	5.84
465	5.84
465.5	5.84
466	5.84
466.5	5.84
467	5.84
467.5	5.83
468	5.83
468.5	5.83
469	5.83
469.5	5.83
470	5.83
470.5	5.83
471	5.83
471.5	5.83
472	5.83
472.5	5.83
473	5.83
473.5	5.83
474	5.82
474.5	5.83
475	5.83
475.5	5.83
476	5.82
476.5	5.82
477	5.82
477.5	5.82
478	5.82
478.5	5.82
479	5.82
479.5	5.82
480	5.81
480.5	5.82
481	5.82
481.5	5.82
482	5.82
482.5	5.82
483	5.82
483.5	5.82
484	5.82
484.5	5.82
485	5.81
485.5	5.82
486	5.81
486.5	5.81
487	5.81
487.5	5.81
488	5.81
488.5	5.81
489	5.81
489.5	5.81
490	5.81
490.5	5.81
491	5.81
491.5	5.81
492	5.81
492.5	5.81
493	5.81
493.5	5.81
494	5.81
494.5	5.81
495	5.8
495.5	5.81
496	5.81
496.5	5.8
497	5.81
497.5	5.8
498	5.81
498.5	5.81
499	5.81
499.5	5.8
500	5.8
500.5	5.8
501	5.8
501.5	5.8
502	5.8
502.5	5.8
503	5.8
503.5	5.8
504	5.8
504.5	5.8
505	5.8
505.5	5.79
506	5.8
506.5	5.8
507	5.8
507.5	5.8
508	5.79
508.5	5.79
509	5.79
509.5	5.8
510	5.79
510.5	5.79
511	5.8
511.5	5.79
512	5.79
512.5	5.79
513	5.79
513.5	5.79
514	5.79
514.5	5.79
515	5.79
515.5	5.79
516	5.79
516.5	5.79
517	5.79
517.5	5.79
518	5.78
518.5	5.78
519	5.79
519.5	5.78
520	5.78
520.5	5.78
521	5.78
521.5	5.78
522	5.79
522.5	5.78
523	5.78
523.5	5.78
524	5.78
524.5	5.78
525	5.78
525.5	5.78
526	5.78
526.5	5.78
527	5.78
527.5	5.78
528	5.78
528.5	5.78
529	5.78
529.5	5.78
530	5.78
530.5	5.78
531	5.78
531.5	5.78
532	5.77
532.5	5.77
533	5.77
533.5	5.77
534	5.77
534.5	5.77
535	5.77
535.5	5.77
536	5.77
536.5	5.77
537	5.77
537.5	5.77
538	5.77
538.5	5.77
539	5.77
539.5	5.77
540	5.77
540.5	5.77
541	5.77
541.5	5.77
542	5.77
542.5	5.77
543	5.77
543.5	5.77
544	5.76
544.5	5.76
545	5.77
545.5	5.77
546	5.76
546.5	5.76
547	5.76
547.5	5.76
548	5.76
548.5	5.76
549	5.76
549.5	5.76
550	5.76
550.5	5.76
551	5.76
551.5	5.76
552	5.76
552.5	5.76
553	5.76
553.5	5.76
554	5.76
554.5	5.76
555	5.75
555.5	5.76
556	5.75
556.5	5.76
557	5.75
557.5	5.75
558	5.75
558.5	5.75
559	5.75
559.5	5.75
560	5.75
560.5	5.75
561	5.75
561.5	5.75
562	5.75
562.5	5.75
563	5.75
563.5	5.75
564	5.75
564.5	5.75
565	5.75
565.5	5.75
566	5.74
566.5	5.75
567	5.75
567.5	5.74
568	5.74
568.5	5.74
569	5.74
569.5	5.74
570	5.74
570.5	5.74
571	5.74
571.5	5.74
572	5.74
572.5	5.74
573	5.74
573.5	5.74
574	5.74
574.5	5.74
575	5.74
575.5	5.74
576	5.74
576.5	5.74
577	5.74
577.5	5.74
578	5.74
578.5	5.74
579	5.73
579.5	5.73
580	5.73
580.5	5.73
581	5.73
581.5	5.74
582	5.73
582.5	5.73
583	5.73
583.5	5.73
584	5.73
584.5	5.73
585	5.73
585.5	5.73
586	5.73
586.5	5.72
587	5.73
587.5	5.73
588	5.73
588.5	5.72
589	5.72
589.5	5.72
590	5.72
590.5	5.72
591	5.72
591.5	5.72
592	5.72
592.5	5.72
593	5.72
593.5	5.72
594	5.72
594.5	5.72
595	5.72
595.5	5.72
596	5.72
596.5	5.72
597	5.72
597.5	5.72
598	5.72
598.5	5.72
599	5.72
599.5	5.72
600	5.72
600.5	5.72
601	5.72
601.5	5.72
602	5.71
602.5	5.72
603	5.71
603.5	5.72
604	5.71
604.5	5.71
605	5.71
605.5	5.72
606	5.71
606.5	5.71
607	5.71
607.5	5.71
608	5.71
608.5	5.72
609	5.71
609.5	5.71
610	5.71
610.5	5.71
611	5.71
611.5	5.71
612	5.71
612.5	5.71
613	5.71
613.5	5.71
614	5.71
614.5	5.7
615	5.7
615.5	5.7
616	5.7
616.5	5.71
617	5.7
617.5	5.7
618	5.7
618.5	5.7
619	5.7
619.5	5.7
620	5.7
620.5	5.7
621	5.7
621.5	5.7
622	5.7
622.5	5.7
623	5.7
623.5	5.7
624	5.7
624.5	5.7
625	5.7
625.5	5.7
626	5.7
626.5	5.7
627	5.7
627.5	5.7
628	5.7
628.5	5.7
629	5.7
629.5	5.7
630	5.7
630.5	5.69
631	5.69
631.5	5.69
632	5.69
632.5	5.69
633	5.69
633.5	5.69
634	5.69
634.5	5.7
635	5.69
635.5	5.69
636	5.69
636.5	5.69
637	5.69
637.5	5.69
638	5.69
638.5	5.69
639	5.69
639.5	5.69
640	5.69
640.5	5.69
641	5.69
641.5	5.68
642	5.68
642.5	5.68
643	5.69
643.5	5.69
644	5.69
644.5	5.69
645	5.69
645.5	5.69
646	5.69
646.5	5.69
647	5.68
647.5	5.69
648	5.68
648.5	5.68
649	5.68
649.5	5.68
650	5.69
650.5	5.68
651	5.68
651.5	5.69
652	5.68
652.5	5.68
653	5.68
653.5	5.68
654	5.68
654.5	5.68
655	5.68
655.5	5.68
656	5.68
656.5	5.68
657	5.68
657.5	5.68
658	5.68
658.5	5.68
659	5.67
659.5	5.67
660	5.67
660.5	5.67
661	5.67
661.5	5.67
662	5.67
662.5	5.67
663	5.67
663.5	5.67
664	5.67
664.5	5.67
665	5.67
665.5	5.67
666	5.67
666.5	5.67
667	5.67
667.5	5.67
668	5.67
668.5	5.67
669	5.67
669.5	5.67
670	5.67
670.5	5.67
671	5.67
671.5	5.66
672	5.66
672.5	5.66
673	5.67
673.5	5.66
674	5.67
674.5	5.67
675	5.66
675.5	5.66
676	5.67
676.5	5.67
677	5.66
677.5	5.66
678	5.66
678.5	5.66
679	5.66
679.5	5.66
680	5.66
680.5	5.66
681	5.66
681.5	5.66
682	5.66
682.5	5.66
683	5.66
683.5	5.66
684	5.66
684.5	5.66
685	5.66
685.5	5.65
686	5.66
686.5	5.66
687	5.66
687.5	5.66
688	5.66
688.5	5.66
689	5.65
689.5	5.65
690	5.66
690.5	5.65
691	5.65
691.5	5.66
692	5.65
692.5	5.65
693	5.65
693.5	5.65
694	5.65
694.5	5.65
695	5.65
695.5	5.65
696	5.65
696.5	5.65
697	5.65
697.5	5.65
698	5.65
698.5	5.66
699	5.65
699.5	5.65
700	5.65
700.5	5.65
701	5.65
701.5	5.65
702	5.65
702.5	5.65
703	5.65
703.5	5.64
704	5.65
704.5	5.65
705	5.65
705.5	5.64
706	5.65
706.5	5.65
707	5.65
707.5	5.65
708	5.64
708.5	5.64
709	5.65
709.5	5.64
710	5.64
710.5	5.65
711	5.64
711.5	5.64
712	5.64
712.5	5.64
713	5.64
713.5	5.64
714	5.64
714.5	5.64
715	5.64
715.5	5.64
716	5.64
716.5	5.64
717	5.64
717.5	5.64
718	5.64
718.5	5.64
719	5.64
719.5	5.64
720	5.64
720.5	5.64
721	5.63
721.5	5.64
722	5.64
722.5	5.64
723	5.64
723.5	5.63
724	5.64
724.5	5.64
725	5.64
725.5	5.64
726	5.64
726.5	5.64
727	5.64
727.5	5.63
728	5.64
728.5	5.63
729	5.64
729.5	5.63
730	5.63
730.5	5.63
731	5.63
731.5	5.63
732	5.63
732.5	5.63
733	5.63
733.5	5.63
734	5.63
734.5	5.63
735	5.63
735.5	5.63
736	5.63
736.5	5.62
737	5.63
737.5	5.62
738	5.62
738.5	5.63
739	5.63
739.5	5.63
740	5.63
740.5	5.63
741	5.63
741.5	5.63
742	5.63
742.5	5.63
743	5.63
743.5	5.62
744	5.62
744.5	5.62
745	5.62
745.5	5.62
746	5.62
746.5	5.62
747	5.62
747.5	5.62
748	5.62
748.5	5.62
749	5.62
749.5	5.63
750	5.62
750.5	5.62
751	5.62
751.5	5.62
752	5.62
752.5	5.62
753	5.62
753.5	5.62
754	5.61
754.5	5.62
755	5.62
755.5	5.62
756	5.62
756.5	5.62
757	5.62
757.5	5.62
758	5.62
758.5	5.62
759	5.62
759.5	5.62
760	5.62
760.5	5.61
761	5.62
761.5	5.61
762	5.62
762.5	5.61
763	5.61
763.5	5.61
764	5.61
764.5	5.61
765	5.61
765.5	5.61
766	5.61
766.5	5.61
767	5.61
767.5	5.61
768	5.61
768.5	5.61
769	5.62
769.5	5.61
770	5.61
770.5	5.61
771	5.61
771.5	5.61
772	5.61
772.5	5.61
773	5.61
773.5	5.61
774	5.61
774.5	5.61
775	5.61
775.5	5.61
776	5.61
776.5	5.61
777	5.6
777.5	5.61
778	5.61
778.5	5.6
779	5.61
779.5	5.6
780	5.6
780.5	5.61
781	5.61
781.5	5.6
782	5.61
782.5	5.61
783	5.61
783.5	5.6
784	5.6
784.5	5.6
785	5.6
785.5	5.6
786	5.6
786.5	5.6
787	5.6
787.5	5.6
788	5.6
788.5	5.6
789	5.6
789.5	5.6
790	5.6
790.5	5.6
791	5.6
791.5	5.6
792	5.6
792.5	5.6
793	5.6
793.5	5.59
794	5.6
794.5	5.59
795	5.59
795.5	5.6
796	5.6
796.5	5.6
797	5.6
797.5	5.6
798	5.59
798.5	5.59
799	5.6
799.5	5.6
800	5.6
800.5	5.6
801	5.59
801.5	5.59
802	5.59
802.5	5.6
803	5.59
803.5	5.59
804	5.6
804.5	5.59
805	5.6
805.5	5.59
806	5.59
806.5	5.59
807	5.59
807.5	5.59
808	5.59
808.5	5.59
809	5.59
809.5	5.59
810	5.59
810.5	5.59
811	5.59
811.5	5.59
812	5.59
812.5	5.59
813	5.59
813.5	5.59
814	5.59
814.5	5.59
815	5.59
815.5	5.59
816	5.59
816.5	5.59
817	5.59
817.5	5.59
818	5.59
818.5	5.59
819	5.59
819.5	5.59
820	5.59
820.5	5.58
821	5.59
821.5	5.59
822	5.58
822.5	5.59
823	5.59
823.5	5.58
824	5.59
824.5	5.58
825	5.59
825.5	5.58
826	5.58
826.5	5.59
827	5.58
827.5	5.58
828	5.58
828.5	5.58
829	5.58
829.5	5.58
830	5.58
830.5	5.58
831	5.58
831.5	5.58
832	5.58
832.5	5.58
833	5.59
833.5	5.58
834	5.58
834.5	5.58
835	5.58
835.5	5.58
836	5.58
836.5	5.58
837	5.58
837.5	5.59
838	5.58
838.5	5.58
839	5.58
839.5	5.58
840	5.58
840.5	5.58
841	5.58
841.5	5.58
842	5.58
842.5	5.58
843	5.58
843.5	5.58
844	5.58
844.5	5.58
845	5.57
845.5	5.58
846	5.57
846.5	5.57
847	5.57
847.5	5.58
848	5.58
848.5	5.58
849	5.58
849.5	5.57
850	5.58
850.5	5.57
851	5.57
851.5	5.57
852	5.58
852.5	5.57
853	5.57
853.5	5.57
854	5.57
854.5	5.57
855	5.57
855.5	5.57
856	5.57
856.5	5.57
857	5.57
857.5	5.57
858	5.57
858.5	5.57
859	5.57
859.5	5.57
860	5.57
860.5	5.57
861	5.57
861.5	5.57
862	5.57
862.5	5.57
863	5.57
863.5	5.57
864	5.57
864.5	5.57
865	5.57
865.5	5.57
866	5.57
866.5	5.57
867	5.57
867.5	5.56
868	5.57
868.5	5.56
869	5.57
869.5	5.57
870	5.57
870.5	5.57
871	5.56
871.5	5.57
872	5.56
872.5	5.57
873	5.56
873.5	5.56
874	5.56
874.5	5.56
875	5.56
875.5	5.56
876	5.57
876.5	5.56
877	5.57
877.5	5.56
878	5.56
878.5	5.56
879	5.57
879.5	5.56
880	5.56
880.5	5.56
881	5.56
881.5	5.57
882	5.56
882.5	5.56
883	5.56
883.5	5.56
884	5.56
884.5	5.56
885	5.56
885.5	5.56
886	5.56
886.5	5.56
887	5.56
887.5	5.55
888	5.56
888.5	5.56
889	5.55
889.5	5.55
890	5.55
890.5	5.55
891	5.55
891.5	5.55
892	5.55
892.5	5.55
893	5.55
893.5	5.55
894	5.55
894.5	5.55
895	5.54
895.5	5.55
896	5.54
896.5	5.55
897	5.55
897.5	5.54
898	5.54
898.5	5.54
899	5.55
899.5	5.55
900	5.54
900.5	5.54
901	5.54
901.5	5.54
902	5.55
902.5	5.54
903	5.55
903.5	5.54
904	5.54
904.5	5.54
905	5.54
905.5	5.54
906	5.54
906.5	5.54
907	5.54
907.5	5.54
908	5.54
908.5	5.54
909	5.54
909.5	5.54
910	5.54
910.5	5.54
911	5.54
911.5	5.54
912	5.54
912.5	5.54
913	5.54
913.5	5.54
914	5.54
914.5	5.53
915	5.54
915.5	5.54
916	5.54
916.5	5.53
917	5.53
917.5	5.53
918	5.53
918.5	5.54
919	5.54
919.5	5.53
920	5.53
920.5	5.53
921	5.53
921.5	5.53
922	5.53
922.5	5.53
923	5.53
923.5	5.53
924	5.53
924.5	5.53
925	5.53
925.5	5.53
926	5.53
926.5	5.53
927	5.53
927.5	5.53
928	5.53
928.5	5.53
929	5.53
929.5	5.53
930	5.53
930.5	5.53
931	5.53
931.5	5.53
932	5.53
932.5	5.53
933	5.53
933.5	5.53
934	5.53
934.5	5.53
935	5.53
935.5	5.53
936	5.52
936.5	5.52
937	5.53
937.5	5.52
938	5.52
938.5	5.52
939	5.53
939.5	5.52
940	5.53
940.5	5.53
941	5.52
941.5	5.52
942	5.53
942.5	5.53
943	5.53
943.5	5.53
944	5.52
944.5	5.52
945	5.52
945.5	5.52
946	5.52
946.5	5.53
947	5.52
947.5	5.52
948	5.52
948.5	5.52
949	5.52
949.5	5.52
950	5.53
950.5	5.52
951	5.52
951.5	5.52
952	5.51
952.5	5.52
953	5.52
953.5	5.52
954	5.52
954.5	5.51
955	5.52
955.5	5.52
956	5.52
956.5	5.52
957	5.52
957.5	5.52
958	5.52
958.5	5.52
959	5.52
959.5	5.52
960	5.51
960.5	5.52
961	5.52
961.5	5.52
962	5.52
962.5	5.52
963	5.51
963.5	5.51
964	5.52
964.5	5.52
965	5.51
965.5	5.51
966	5.52
966.5	5.51
967	5.52
967.5	5.51
968	5.51
968.5	5.51
969	5.51
969.5	5.52
970	5.51
970.5	5.51
971	5.51
971.5	5.51
972	5.52
972.5	5.51
973	5.51
973.5	5.51
974	5.51
974.5	5.51
975	5.51
975.5	5.51
976	5.51
976.5	5.51
977	5.51
977.5	5.51
978	5.5
978.5	5.51
979	5.51
979.5	5.51
980	5.51
980.5	5.51
981	5.51
981.5	5.51
982	5.51
982.5	5.51
983	5.51
983.5	5.51
984	5.51
984.5	5.51
985	5.51
985.5	5.51
986	5.51
986.5	5.51
987	5.51
987.5	5.51
988	5.51
988.5	5.5
989	5.51
989.5	5.51
990	5.51
990.5	5.51
991	5.51
991.5	5.51
992	5.5
992.5	5.51
993	5.51
993.5	5.51
994	5.51
994.5	5.51
995	5.51
995.5	5.5
996	5.51
996.5	5.5
997	5.5
997.5	5.5
998	5.5
998.5	5.5
999	5.5
[truncated: 102 more rows]
