# Supplementary material for: Forging out-of-equilibrium supramolecular gels
Source: Nat Synth. 2024 Sep 6;3(12):1481–9. doi: 10.1038/s44160-024-00623-4 (PMC11628395; doi:10.1038/s44160-024-00623-4)
Supplement: Supplementary file 4 — Rheology data for Fig. 3a and in the main manuscript. [file 44160_2024_623_MOESM4_ESM.xlsx]

## Sheet: Figure 3a rheology
Time	Storage Modulus	Loss Modulus
--
[min]	[Pa]	[Pa]
2.5	3918.7	323.91
3	3134.5	298.96
3.5	1490.6	178.63
4	329.18	60.271
4.5	93.467	26.22
5	85.229	22.553
5.5	88.056	22.182
6	89.467	21.207
6.5	96.206	21.766
7	101.93	22.415
7.5	107.4	22.636
8	111.84	22.806
8.5	114.91	22.921
9	117.28	23.363
9.5	119.48	23.608
10	121.8	23.479
10.5	123.61	23.927
11	125.67	24.149
11.5	127.38	23.951
12	129.98	24.538
12.5	131.65	24.63
13	134.3	24.728
13.5	136.56	25.152
14	138.54	25.193
14.5	141.28	25.335
15	143.58	25.618
15.5	145.83	25.845
16	148.11	26.069
16.5	150.09	26.029
17	152.29	26.384
17.5	154.5	26.538
18	156.11	26.546
18.5	157.71	26.822
19	159.33	26.81
19.5	161.07	26.987
20	162.74	27.082
20.5	164.41	27.355
21	165.84	27.183
21.5	167.57	27.391
22	168.88	27.577
22.5	170.5	27.203
23	172.09	27.426
23.5	173.35	27.484
24	174.45	27.624
24.5	175.71	27.715
25	176.76	27.815
25.5	178.43	27.771
26	179.64	27.845
26.5	180.84	27.724
27	182.06	27.812
27.5	183.43	27.895
28	184.6	27.814
28.5	186.03	28.338
29	187.47	27.988
29.5	188.75	28.173
30	189.93	28.136
30.5	191.19	28.152
31	192.83	28.262
31.5	193.61	28.306
32	194.81	28.285
32.5	195.68	28.523
33	196.66	28.485
33.5	197.67	28.612
34	198.81	28.461
34.5	199.85	28.691
35	200.81	28.868
35.5	201.85	28.984
36	203.06	29.026
36.5	203.83	29.058
37	204.92	29.254
37.5	205.92	29.394
38	206.72	29.519
38.5	207.83	29.566
39	209.03	29.571
39.5	209.9	29.701
40	211.05	29.785
40.5	212.07	29.983
41	213.01	30.031
41.5	214	30.256
42	214.93	29.862
42.5	215.73	30.171
43	216.65	30.155
43.5	217.47	30.368
44	218.15	30.328
44.5	219.13	30.559
45	219.78	30.523
45.5	220.74	30.513
46	221.53	30.554
46.5	222.39	30.617
47	223	30.77
47.5	224.03	30.776
48	225.03	31.06
48.5	225.63	30.857
49	226.58	30.908
49.5	227.38	31.148
50	228.35	31.117
50.5	229.14	31.377
51	229.77	31.382
51.5	230.36	31.315
52	231.03	31.463
52.5	231.62	31.798
53	232.19	31.915
53.5	232.67	32.105
54	233.16	31.977
54.5	233.83	32.334
55	234.48	32.387
55.5	234.99	32.627
56	235.66	32.69
56.5	236.49	32.701
57	237.21	33.114
57.5	238.23	33.348
58	239.29	33.464
58.5	240.48	33.603
59	241.57	33.641
59.5	242.73	33.577
60	243.72	33.634
60.5	244.63	33.842
61	245.61	33.719
61.5	246.69	33.734
62	247.9	33.72
62.5	248.81	33.839
63	249.97	33.827
63.5	250.92	33.936
64	251.93	33.935
64.5	252.84	34.1
65	253.57	34.198
65.5	254.33	34.435
66	255.23	34.63
66.5	256.12	34.711
67	257.23	34.981
67.5	258.14	35.018
68	259.03	35.547
68.5	260.07	35.65
69	260.8	35.9
69.5	261.84	36.121
70	262.68	36.513
70.5	263.6	36.851
71	264.36	37.102
71.5	265.32	37.614
72	266.07	38.136
72.5	266.81	38.657
73	267.99	39.151
73.5	269.34	39.515
74	270.65	39.747
74.5	271.93	40.448
75	272.97	40.822
75.5	274.24	41.367
76	275.82	41.742
76.5	277.25	42.238
77	278.71	42.632
77.5	280.42	43.1
78	281.88	43.764
78.5	283.33	44.453
79	284.93	45.052
79.5	285.71	45.629
80	286.39	46.574
80.5	287.08	47.619
81	287.99	48.335
81.5	288.65	49.639
82	289.39	51.155
82.5	290.64	52.285
83	291.52	53.926
83.5	292.27	55.698
84	293.04	56.783
84.5	294.95	57.74
85	295.29	59.461
85.5	296.93	60.66
86	299.06	61.839
86.5	301.61	62.465
87	303.6	63.409
87.5	305.61	64.471
88	307.65	65.373
88.5	308.95	66.817
89	310.29	68.065
89.5	311.72	69.184
90	313.72	70.001
90.5	315.44	71.243
91	317.84	71.782
91.5	320.88	73.159
92	323.74	73.856
92.5	326.33	74.752
93	329.35	75.591
93.5	332.45	76.378
94	335.47	77.116
94.5	338.51	78.072
95	340.78	79.022
95.5	344.04	79.642
96	346.52	80.304
96.5	349.32	81.184
97	352.07	82.08
97.5	355.86	83.087
98	359.58	83.877
98.5	363.13	85.061
99	367.37	85.999
99.5	370.19	87.277
100	374.96	88.147
100.5	378.95	89.168
101	383.1	90.137
101.5	387.6	91.02
102	391.37	91.938
102.5	395.62	92.84
103	399.06	93.818
103.5	403.32	94.519
104	407.43	95.131
104.5	410.26	96.247
105	413.01	97.383
105.5	416.13	98.851
106	419.91	100.78
106.5	422.82	102.62
107	426.95	104.57
107.5	430.2	106.1
108	434.75	107.67
108.5	438.67	109.04
109	442.91	110.55
109.5	446.71	112.07
110	450.63	113.63
110.5	455.52	114.99
111	459.73	115.69
111.5	464.5	117.06
112	469.15	118.45
112.5	472.7	120.48
113	476.37	122.6
113.5	480.2	125.48
114	485.4	128.51
114.5	490.18	131.32
115	494.38	133.89
115.5	497.97	136.08
116	502.15	138.71
116.5	506.45	140.67
117	509.94	143.31
117.5	515.81	146.26
118	522.83	148.88
118.5	528.22	150.67
119	533.83	152.71
119.5	541.35	155.27
120	546.95	156.76
120.5	553.33	159.32
121	559.43	161.13
121.5	565.7	164.16
122	571.49	166.63
122.5	577.99	168.81
123	583.03	170.55
123.5	588.6	172.82
124	594.49	175.16
124.5	601.62	177.9
125	610.62	181.15
125.5	618.52	183.6
126	625.29	185.67
126.5	632.96	188.95
127	642.6	192.07
127.5	652.19	194.37
128	660.55	196.62
128.5	668.76	199.03
129	677.3	201.39
129.5	688.13	204.12
130	697.59	205.56
130.5	708.4	208.02
131	717.84	210
131.5	728.89	212.33
132	739.74	214.49
132.5	752.55	217.91
133	763.69	220.45
133.5	775.2	222.38
134	785.89	224.62
134.5	797.55	227.73
135	809.73	229.99
135.5	821.85	233.24
136	835.32	235.93
136.5	847.28	237.62
137	861.17	240.57
137.5	874.84	243.05
138	886.57	243.83
138.5	900.7	247.66
139	913.89	249.83
139.5	927.4	252.16
140	940.55	254.9
140.5	953.12	256.86
141	967.78	259.23
141.5	979.82	261
142	993.3	263.55
142.5	1008.5	266.09
143	1023.3	268.18
143.5	1038.5	271.37
144	1054.9	274.01
144.5	1070.4	276.8
145	1086.4	279.39
145.5	1104.6	282.51
146	1123.1	285.84
146.5	1140.4	288.51
147	1159.1	290.95
147.5	1177.5	293.2
148	1196.6	296.25
148.5	1215.5	299
149	1234.6	302
149.5	1254	304.54
150	1273.4	307.25
150.5	1293	309.86
151	1311.4	312.4
151.5	1330.9	315.19
152	1351.7	318.84
152.5	1372	322.05
153	1391.3	324.67
153.5	1410.7	327.16
154	1430.7	330.41
154.5	1452.2	334.34
155	1472.4	337.1
155.5	1492.7	340.03
156	1513.4	343.25
156.5	1534.1	346.38
157	1556.2	350.07
157.5	1578.2	352.85
158	1601.8	356
158.5	1623.2	359
159	1645	362.59
159.5	1666.5	365.1
160	1689	369.14
160.5	1711.4	372.99
161	1732.9	376.27
161.5	1753.8	379.79
162	1775.1	383.11
162.5	1796.7	386.74
163	1818.4	389.99
163.5	1842	393.9
164	1866.5	398.1
164.5	1890.3	401.89
165	1914.9	406.14
165.5	1939.3	409.96
166	1964.2	414.04
166.5	1988.2	417.26
167	2013.6	421.45
167.5	2038	424.81
168	2064.7	429.1
168.5	2090.5	431.9
169	2117.5	436.62
169.5	2144	439.96
170	2170.8	443.11
170.5	2198.5	447.14
171	2224	450.76
171.5	2252	454.28
172	2280	458.58
172.5	2309.5	463.67
173	2337.7	467.45
173.5	2367.3	471.54
174	2396.3	476.07
174.5	2425.4	480.78
175	2455.5	484.95
175.5	2486.1	488.74
176	2518.1	493.28
176.5	2550.4	498.41
177	2583	503.08
177.5	2615.8	507.34
178	2649.1	511.75
178.5	2680.2	514.85
179	2712.9	520.82
179.5	2747.6	524.93
180	2779.4	529.16
180.5	2812.5	533.29
181	2844.4	536.86
181.5	2878.2	541.19
182	2913.8	545.67
182.5	2948	550.22
183	2982.3	554.32
183.5	3016.6	558.44
184	3051.1	562.69
184.5	3086.6	566.65
185	3121	570.58
185.5	3154.1	574.47
186	3186.2	578.34
186.5	3221.3	582.36
187	3254.2	586.63
187.5	3290.9	591.59
188	3328	595.35
188.5	3363.9	599.76
189	3400.9	604.07
189.5	3439.3	609.88
190	3477.6	614.45
190.5	3516.1	618.16
191	3555.6	623.18
191.5	3595.2	626.8
192	3633.6	630.84
192.5	3671.8	634.63
193	3710.6	638.57
193.5	3750.2	641.93
194	3788.8	644.83
194.5	3827.2	647.8
195	3864.4	651.03
195.5	3904.3	655.37
196	3944.4	659.2
196.5	3986.6	662.99
197	4026.3	666.91
197.5	4066.4	670.01
198	4105.9	672.66
198.5	4143.8	675.64
199	4181.6	678.97
199.5	4219.6	681.97
200	4261.1	685.78
200.5	4302.6	688.88
201	4344.1	692.2
201.5	4385.3	695.62
202	4427.6	698.73
202.5	4468.9	702.24
203	4508.2	705.76
203.5	4551.6	709.72
204	4592.2	712.98
204.5	4632.3	717.35
205	4672.7	720.66
205.5	4717.2	724.59
206	4761.3	727.99
206.5	4804.5	731.36
207	4848.8	735.14
207.5	4892.3	738.74
208	4935.6	742.89
208.5	4976.9	746.03
209	5020.9	749.74
209.5	5062.2	753.29
210	5107	756.97
210.5	5152.4	761.11
211	5197.6	763.71
211.5	5243.2	767.09
212	5288	769.96
212.5	5332.6	773.27
213	5377.5	777.17
213.5	5425.3	780.36
214	5470.3	783.34
214.5	5515.2	786.3
215	5562.2	789.74
215.5	5606.7	792.85
216	5651.8	795.78
216.5	5693.2	799.13
217	5737.6	802.36
217.5	5781.5	805.74
218	5826.8	808.33
218.5	5873	811.62
219	5919.2	814.47
219.5	5965.5	817.87
220	6009.6	820.56
220.5	6055	823.26
221	6100.4	825.99
221.5	6147.7	828.92
222	6195.1	831.03
222.5	6242.1	833.96
223	6290.6	836.93
223.5	6336.6	840.77
224	6385.9	844.06
224.5	6433.2	847.2
225	6480.6	850.81
225.5	6526.2	853.11
226	6571.9	854.69
226.5	6620.2	857.59
227	6668.4	860.78
227.5	6715.8	863.12
228	6762.9	865.51
228.5	6808.7	868.33
229	6848.5	872.64
229.5	6890.2	875.57
230	6935.7	879.05
230.5	6985.9	881.29
231	7033.9	884.35
231.5	7083.7	886.46
232	7133.5	888.05
232.5	7183	890.99
233	7235.2	892.5
233.5	7288.5	895.74
234	7339.9	897.38
234.5	7391.2	899.76
235	7442.6	902.08
235.5	7492.9	903.54
236	7536.3	906.65
236.5	7586.8	909.66
237	7638.8	912.22
237.5	7690.6	914.39
238	7742	915.93
238.5	7790.6	917.83
239	7840.2	919.42
239.5	7888.5	922.02
240	7936.5	924.25
240.5	7982.6	926.84
241	8034.1	929.12
241.5	8082.9	931.23
242	8131.4	933.46
242.5	8174	935.69
243	8222.7	937.86
243.5	8267.7	941.02
244	8313.3	944.33
244.5	8362.4	946.56
245	8409.5	949.08
245.5	8457.4	951.26
246	8500.5	953.83
246.5	8546.3	955.97
247	8592.9	958
247.5	8640.4	960.03
248	8683.1	960.28
248.5	8731.1	962.4
249	8781.4	964.65
249.5	8830.7	967.03
250	8881.2	969.2
250.5	8925.8	970.95
251	8970.1	972.73
251.5	9017	976.53
252	9063.5	979.25
252.5	9111.9	982.21
253	9162.3	985.13
253.5	9218	986.68
254	9266.2	989.41
254.5	9315.7	991.94
255	9364.5	993.69
255.5	9414.7	995.71
256	9461.1	999.28
256.5	9499.5	1002.1
257	9539.4	1004.3
257.5	9583.2	1006
258	9633.5	1008.3
258.5	9679.5	1009.1
259	9730.1	1011.6
259.5	9774.8	1012.2
260	9823.7	1013.8
260.5	9876.8	1016.3
261	9932.9	1018.4
261.5	9989.4	1021.5
262	10041	1024.3
262.5	10088	1026.3
263	10135	1028.3
263.5	10183	1030.3
264	10231	1032.2
264.5	10275	1033.8
265	10322	1035.9
265.5	10369	1037.4
266	10419	1038.4
266.5	10471	1039.7
267	10518	1041.4
267.5	10571	1042.7
268	10624	1044.5
268.5	10671	1047.1
269	10710	1049
269.5	10757	1051
270	10795	1054
270.5	10834	1056.5
271	10879	1060.1
271.5	10922	1063.8
272	10972	1066.1
272.5	11026	1068
273	11081	1068.5
273.5	11138	1070.8
274	11193	1072.5
274.5	11246	1074.2
275	11304	1074.3
275.5	11352	1075.1
276	11407	1075.9
276.5	11460	1076.4
277	11511	1077.8
277.5	11555	1078
278	11610	1079.6
278.5	11659	1081.2
279	11713	1085.2
279.5	11761	1087.4
280	11811	1089.7
280.5	11848	1094
281	11890	1096.5
281.5	11947	1098.7
282	11996	1100.5
282.5	12050	1101.8
283	12104	1103.7
283.5	12165	1105.1
284	12210	1108.4
284.5	12255	1109
285	12301	1112
285.5	12340	1114
286	12378	1114.5
286.5	12420	1118.3
287	12467	1120.2
287.5	12522	1122.2
288	12563	1125.5
288.5	12624	1126.9
289	12668	1126.8
289.5	12719	1127.6
290	12776	1129
290.5	12833	1130.7
291	12879	1129.9
291.5	12928	1131
292	12978	1133.2
292.5	13028	1134.4
293	13073	1136.3
293.5	13123	1136.9
294	13168	1139.6
294.5	13216	1140.9
295	13265	1142.3
295.5	13325	1144.4
296	13378	1145.5
296.5	13432	1148.1
297	13472	1150.4
297.5	13516	1150.8
298	13553	1153.5
298.5	13607	1154.4
299	13658	1156.2
299.5	13703	1157.2
300	13756	1158.5
300.5	13805	1158.5
301	13844	1159.2
301.5	13907	1160.2
302	13964	1161.9
302.5	14016	1162.2
303	14062	1163.7
303.5	14097	1164.7
304	14142	1167.7
304.5	14189	1169.9
305	14238	1172.9
305.5	14299	1174.1
306	14361	1174.6
306.5	14423	1177.5
307	14477	1179
307.5	14521	1181.2
308	14578	1182.5
308.5	14616	1184.1
309	14659	1185.6
309.5	14702	1185
310	14758	1184.9
310.5	14812	1186.8
311	14869	1187.6
311.5	14922	1189.3
312	14964	1190.6
312.5	15015	1189.7
313	15073	1191.6
313.5	15135	1193.3
314	15191	1193.4
314.5	15249	1194.7
315	15304	1195.5
315.5	15364	1196.8
316	15412	1197.5
316.5	15469	1198.8
317	15520	1200.4
317.5	15567	1201.4
318	15614	1202.4
318.5	15666	1204
319	15715	1204.7
319.5	15764	1205
320	15815	1206.4
320.5	15871	1207.7
321	15916	1208.2
321.5	15959	1208
322	16006	1209.5
322.5	16049	1209.3
323	16106	1212.2
323.5	16146	1215.2
324	16178	1218.2
324.5	16220	1220.7
325	16273	1223.5
325.5	16316	1227.8
326	16358	1230.8
326.5	16413	1231.1
327	16478	1232
327.5	16531	1233.3
328	16582	1232.8
328.5	16617	1235.4
329	16667	1237.3
329.5	16723	1238.5
330	16776	1240.2
330.5	16821	1243.2
331	16870	1246.4
331.5	16920	1247.9
332	16968	1248.1
332.5	17020	1248.9
333	17067	1250.2
333.5	17129	1251.4
334	17190	1253
334.5	17235	1253.5
335	17290	1255
335.5	17351	1256.6
336	17400	1259.5
336.5	17439	1259.3
337	17481	1262.1
337.5	17533	1262.9
338	17585	1264.8
338.5	17641	1265.2
339	17700	1266.1
339.5	17754	1268.4
340	17816	1270.9
340.5	17883	1271.6
341	17940	1272.3
341.5	17986	1273.8
342	18042	1274
342.5	18097	1274.9
343	18131	1278.5
343.5	18174	1278.8
344	18211	1279
344.5	18249	1279.2
345	18309	1281.7
345.5	18373	1282.5
346	18435	1282.4
346.5	18490	1282.2
347	18556	1283.5
347.5	18607	1283.7
348	18656	1284.6
348.5	18716	1285.6
349	18759	1287.7
349.5	18813	1291.7
350	18875	1292
350.5	18940	1294.3
351	19001	1294.2
351.5	19057	1296.5
352	19099	1296.8
352.5	19158	1297.7
353	19230	1300.9
353.5	19279	1300.7
354	19331	1300.7
354.5	19385	1302
355	19448	1303.2
355.5	19474	1304.5
356	19496	1303.7
356.5	19555	1306
357	19618	1308.7
357.5	19680	1310.5
358	19718	1313
358.5	19776	1315.2
359	19820	1318.7
359.5	19861	1321.5
360	19916	1324.2
360.5	19977	1326
361	20029	1326.6
361.5	20096	1327.9
362	20147	1328.7
362.5	20172	1334.9
363	20232	1337.1
363.5	20289	1338.6
364	20337	1340
364.5	20385	1342.8
365	20434	1343.7
365.5	20491	1345.8
366	20550	1346.3
366.5	20607	1349.2
367	20668	1349.5
367.5	20742	1350.7
368	20802	1353.2
368.5	20856	1354.3
369	20914	1355
369.5	20949	1356.6
370	21008	1358.5
370.5	21074	1360.2
371	21143	1361.5
371.5	21198	1363.9
372	21242	1363.7
372.5	21288	1365
373	21331	1365.6
373.5	21385	1367.3
374	21449	1367.8
374.5	21496	1370.3
375	21550	1371.7
375.5	21611	1373.2
376	21679	1373.4
376.5	21754	1375.2
377	21825	1377
377.5	21888	1378.8
378	21960	1381
378.5	22030	1383.3
379	22091	1382.9
379.5	22134	1384.3
380	22200	1386
380.5	22279	1386.6
381	22331	1389.7
381.5	22384	1391.4
382	22432	1393.5
382.5	22506	1395.5
383	22579	1398.6
383.5	22653	1400.1
384	22721	1401.2
384.5	22793	1404.7
385	22856	1407
385.5	22912	1411.9
386	22966	1414.2
386.5	23026	1416.4
387	23074	1419
387.5	23122	1419.9
388	23178	1421.5
388.5	23238	1421.3
389	23309	1423.4
389.5	23380	1426.1
390	23447	1429.6
390.5	23495	1433.1
391	23521	1439.7
391.5	23580	1443.9
392	23634	1447.1
392.5	23691	1449.1
393	23714	1454.6
393.5	23766	1457.1
394	23838	1458.2
394.5	23915	1459.9
395	23999	1462.4
395.5	24068	1462.6
396	24144	1463.2
396.5	24210	1464
397	24272	1466.2
397.5	24344	1469.1
398	24400	1471.8
398.5	24440	1474.4
399	24480	1478.6
399.5	24545	1482.3
400	24613	1486.1
400.5	24691	1490.2
401	24768	1493.1
401.5	24853	1493.8
402	24928	1497.6
402.5	24998	1499.6
403	25051	1499.7
403.5	25132	1500.6
404	25213	1502.5
404.5	25276	1508.9
405	25290	1518.5
405.5	25330	1523.1
406	25405	1523.4
406.5	25493	1526
407	25556	1525.1
407.5	25625	1526.4
408	25706	1529
408.5	25772	1529.5
409	25834	1530.2
409.5	25916	1529.9
410	25990	1532.3
410.5	26059	1532.8
411	26122	1534.6
411.5	26188	1538
412	26239	1540.7
412.5	26299	1543.1
413	26356	1545.3
413.5	26415	1547.4
414	26491	1549.7
414.5	26554	1551.2
415	26621	1551.7
415.5	26694	1553
416	26753	1554.9
416.5	26819	1556.2
417	26890	1558.1
417.5	26944	1562.2
418	27026	1565.6
418.5	27097	1569.1
419	27139	1571.2
419.5	27199	1572.7
420	27257	1574.8
420.5	27303	1575.2
421	27357	1576
421.5	27423	1577.1
422	27489	1579.5
422.5	27559	1584.5
423	27618	1590.4
423.5	27670	1595.9
424	27733	1600.2
424.5	27787	1606.2
425	27832	1609.8
425.5	27904	1611.1
426	27972	1611.3
426.5	27998	1618.6
427	27972	1627.2
427.5	27946	1636.9
428	28007	1640.2
428.5	28051	1641.7
429	28129	1644.2
429.5	28201	1648
430	28269	1650.9
430.5	28344	1653.2
431	28408	1656.2
431.5	28464	1660.3
432	28509	1664.7
432.5	28541	1672.5
433	28569	1677.3
433.5	28575	1682.5
434	28585	1686
434.5	28565	1694.1
435	28558	1697.6
435.5	28587	1705
436	28614	1709
436.5	28574	1719
437	28589	1722.6
437.5	28637	1725
438	28639	1734.5
438.5	28699	1736.3
439	28756	1737.2
439.5	28796	1738.4
440	28820	1738.3
440.5	28874	1741.9
441	28926	1744.2
441.5	28974	1746.1
442	29036	1750.9
442.5	29101	1753.7
443	29172	1756
443.5	29235	1760.6
444	29298	1762.5
444.5	29354	1763.7
445	29414	1767.9
445.5	29481	1771.3
446	29558	1775.5
446.5	29562	1783.5
447	29576	1791.6
447.5	29639	1794
448	29690	1798.4
448.5	29725	1802.2
449	29751	1802
449.5	29803	1805.4
450	29861	1807.8
450.5	29908	1812.7
451	29966	1816
451.5	30042	1819.4
452	30134	1821.8
452.5	30175	1825.8
453	30216	1828.8
453.5	30273	1832
454	30340	1837.1
454.5	30383	1841.5
455	30433	1841.3
455.5	30504	1842.4
456	30593	1843.9
456.5	30658	1845
457	30713	1857.7
457.5	30791	1857.9
458	30873	1859.1
458.5	30948	1862.1
459	31004	1866.6
459.5	31061	1868.7
460	31132	1869.9
460.5	31217	1871.6
461	31295	1871.8
461.5	31349	1873.4
462	31425	1874.8
462.5	31428	1884.4
463	31468	1891.1
463.5	31469	1898.2
464	31475	1905.4
464.5	31520	1910.2
465	31565	1912.4
465.5	31570	1920
466	31606	1923.3
466.5	31635	1926.6
467	31656	1929.8
467.5	31695	1932.5
468	31731	1935.9
468.5	31761	1938.2
469	31773	1939.9
469.5	31802	1942.1
470	31846	1943.5
470.5	31900	1946.8
471	31957	1950.7
471.5	32011	1956.3
472	32057	1958.7
472.5	32128	1962
473	32185	1963.6
473.5	32269	1966
474	32355	1967.5
474.5	32425	1972.1
475	32461	1975.3
475.5	32532	1978.6
476	32475	2001.7
476.5	32514	1997.8
477	32588	1999.1
477.5	32637	2001.3
478	32716	2005.7
478.5	32781	2007.3
479	32860	2010.8
479.5	32928	2014.2
480	32962	2017.9
480.5	32998	2026.3
481	33034	2033.7
481.5	33077	2040.7
482	33123	2046.8
482.5	33158	2052.8
483	33186	2056.6
483.5	33235	2061.9
484	33235	2068.4
484.5	33275	2070.5
485	33302	2075.1
485.5	33277	2085.2
486	33241	2096.3
486.5	33178	2109.9
487	33045	2127.1
487.5	33002	2130.9
488	32975	2135.2
488.5	32946	2139.7
489	32899	2143.9
489.5	32878	2143.6
490	32875	2147.2
490.5	32872	2153.9
491	32898	2156.2
491.5	32947	2156
492	32994	2156.5
492.5	33036	2158
493	33087	2157.7
493.5	33156	2160.6
494	33207	2161.7
494.5	33269	2163.5
495	33320	2164.6
495.5	33379	2164.4
496	33431	2169.3
496.5	33501	2171.7
497	33581	2173.8
497.5	33651	2175.9
498	33698	2177.9
498.5	33758	2179.7
499	33840	2181.3
499.5	33897	2179.7
500	33957	2181.1
500.5	34063	2184.4
501	34139	2187.9
501.5	34227	2187.8
502	34303	2188.5
502.5	34366	2192.3
503	34408	2191.9
503.5	34442	2190.3
504	34512	2190.1
504.5	34585	2191.2
505	34673	2193
505.5	34750	2193.3
506	34806	2192.5
506.5	34879	2192.5
507	34953	2193.2
507.5	35036	2195.1
508	35101	2194.8
508.5	35156	2195.4
509	35188	2194
509.5	35242	2197.2
510	35275	2199
510.5	35329	2200.9
511	35407	2202
511.5	35462	2202.2
512	35546	2205.3
512.5	35632	2207
513	35700	2208.3
513.5	35767	2208.9
514	35838	2210.3
514.5	35929	2212.3
515	35990	2213.1
515.5	36068	2214.8
516	36134	2215.1
516.5	36171	2216.2
517	36254	2218.2
517.5	36302	2219.3
518	36381	2221.9
518.5	36450	2224
519	36542	2227.3
519.5	36620	2229
520	36685	2230.9
520.5	36749	2233.9
521	36824	2236.9
521.5	36884	2240.1
522	36916	2250.9
522.5	36951	2251.1
523	37023	2252.1
523.5	37107	2253
524	37162	2255.8
524.5	37228	2257.4
525	37258	2259.4
525.5	37292	2267.5
526	37283	2277.1
526.5	37302	2280.5
527	37301	2284.9
527.5	37310	2294.5
528	37328	2301.3
528.5	37353	2302.5
529	37390	2306.8
529.5	37434	2311.1
530	37435	2314.5
530.5	37450	2319.1
531	37452	2325.8
531.5	37413	2334.4
532	37388	2341.2
532.5	37363	2345.7
533	37288	2351.5
533.5	37186	2357.8
534	37074	2361.6
534.5	37021	2369.4
535	36913	2378.4
535.5	36880	2385
536	36829	2390.9
536.5	36757	2397.5
537	36680	2411.5
537.5	36606	2424.5
538	36517	2431.8
538.5	36497	2437.8
539	36466	2434.9
539.5	36473	2437.8
540	36491	2438.7
540.5	36492	2438.9
541	36485	2438.8
541.5	36484	2440.7
542	36485	2445.2
542.5	36476	2446.2
543	36456	2446.5
543.5	36442	2449.9
544	36425	2453.5
544.5	36436	2454.8
545	36445	2457.6
545.5	36451	2458.2
546	36435	2458.8
546.5	36439	2459.4
547	36466	2461.7
547.5	36486	2462.7
548	36500	2464.2
548.5	36527	2463.3
549	36553	2465
549.5	36555	2464.7
550	36562	2465.8
550.5	36585	2466.6
551	36603	2469.9
551.5	36638	2470.7
552	36652	2472.9
552.5	36660	2472
553	36658	2470
553.5	36687	2469.2
554	36743	2470.6
554.5	36769	2471.3
555	36831	2472
555.5	36892	2475.3
556	36915	2476.1
556.5	36970	2475.3
557	37012	2476.5
557.5	37079	2477.4
558	37135	2477.4
558.5	37182	2476.3
559	37202	2475.2
559.5	37235	2476.7
560	37279	2475.8
560.5	37291	2479.2
561	37213	2475.1
561.5	37248	2475.6
562	37286	2475.5
562.5	37324	2474.5
563	37378	2476.2
563.5	37389	2474
564	37445	2476.7
564.5	37493	2478.4
565	37544	2481.4
565.5	37583	2482
566	37638	2482.5
566.5	37710	2484.5
567	37782	2486.1
567.5	37845	2486
568	37892	2485.5
568.5	37955	2486.9
569	37978	2486.1
569.5	38000	2487.1
570	38069	2485
570.5	38104	2484.6
571	38137	2485.9
571.5	38210	2487.8
572	38273	2489.4
572.5	38333	2490.3
573	38388	2492.3
573.5	38440	2491.3
574	38487	2492.6
574.5	38516	2496.7
575	38549	2499.4
575.5	38588	2502.9
576	38653	2503.5
576.5	38670	2507.5
577	38615	2507.3
577.5	38626	2507.2
578	38659	2509
578.5	38673	2510.3
579	38677	2512.5
579.5	38661	2513.4
580	38674	2514
580.5	38665	2514.7
581	38667	2518.4
581.5	38644	2518.8
582	38665	2522.7
582.5	38667	2524.2
583	38696	2524
583.5	38712	2525.6
584	38727	2526.2
584.5	38763	2526.4
585	38765	2528.1
585.5	38807	2528.4
586	38834	2527.1
586.5	38888	2528.3
587	38927	2529.9
587.5	38970	2531.2
588	39035	2533.3
588.5	39048	2534.3
589	39103	2535.4
589.5	39161	2537.6
590	39202	2537.9
590.5	39232	2536
591	39264	2537.4
591.5	39322	2539.5
592	39386	2540.8
592.5	39467	2543.5
593	39514	2543.7
593.5	39536	2545
594	39576	2547.6
594.5	39624	2549.2
595	39656	2550.7
595.5	39695	2552.2
596	39738	2551.9
596.5	39773	2552.6
597	39806	2553.7
597.5	39847	2553.9
598	39838	2555.9
598.5	39890	2559.2
599	39937	2559.3
599.5	39958	2562.5
600	39965	2562.5
600.5	39957	2560.3
601	39983	2562
601.5	40036	2562.6
602	40088	2562.6
602.5	40126	2561.1
603	40135	2560.6
603.5	40189	2561.4
604	40223	2562.9
604.5	40232	2562
605	40238	2561.9
605.5	40289	2563.7
606	40320	2564.5
606.5	40335	2565.1
607	40367	2565.9
607.5	40410	2568.1
608	40468	2569.6
608.5	40477	2572.7
609	40463	2573.2
609.5	40515	2573.5
610	40553	2575.1
610.5	40603	2577.7
611	40666	2580
611.5	40681	2582.5
612	40730	2586.2
612.5	40755	2588.1
613	40797	2590.5
613.5	40845	2591.4
614	40867	2593.8
614.5	40889	2594.8
615	40894	2596.3
615.5	40950	2598.6
616	40972	2600.3
616.5	40991	2600.3
617	41021	2601.7
617.5	41069	2604.1
618	41107	2605.5
618.5	41120	2605.6
619	41157	2606.4
619.5	41214	2606.6
620	41249	2607
620.5	41327	2608.8
621	41307	2608.6
621.5	41348	2609.5
622	41383	2609.2
622.5	41409	2609
623	41462	2611.6
623.5	41513	2612.5
624	41560	2613.4
624.5	41601	2615.5
625	41654	2616.4
625.5	41715	2617.4
626	41774	2620.2
626.5	41851	2622.3
627	41908	2624.2
627.5	41987	2627.5
628	42044	2629.3
628.5	42007	2630.5
629	42035	2628.8
629.5	42067	2631.6
630	42119	2633.5
630.5	42160	2633.9
631	42233	2636.5
631.5	42260	2638.4
632	42275	2639.8
632.5	42310	2640.5
633	42354	2640.4
633.5	42313	2640.6
634	42323	2639
634.5	42354	2641.5
635	42374	2640.1
635.5	42369	2642
636	42421	2644.9
636.5	42445	2645.3
637	42507	2647
637.5	42552	2648.4
638	42601	2650.5
638.5	42667	2652.7
639	42701	2655.6
639.5	42721	2657.8
640	42757	2660.1
640.5	42784	2661.5
641	42783	2663.4
641.5	42827	2665
642	42827	2666.5
642.5	42864	2669.7
643	42881	2672.7
643.5	42916	2675
644	42972	2677.2
644.5	43009	2680.5
645	43008	2681.1
645.5	42966	2681
646	42998	2682
646.5	43002	2682.1
647	43004	2682.5
647.5	43054	2685.1
648	43071	2686.9
648.5	43094	2689
649	43138	2693.3
649.5	43175	2693.9
650	43191	2695.4
650.5	43229	2697
651	43243	2697.1
651.5	43282	2699.1
652	43271	2699.3
652.5	43249	2700.5
653	43250	2700.2
653.5	43259	2703.3
654	43281	2704.5
654.5	43311	2706.9
655	43296	2706.9
655.5	43287	2707.8
656	43290	2707.6
656.5	43279	2708.5
657	43273	2710.8
657.5	43312	2712.5
658	43339	2715.3
658.5	43382	2718.1
659	43415	2721.9
659.5	43459	2722.9
660	43542	2725.2
660.5	43608	2727.9
661	43658	2730.8
661.5	43737	2733.4
662	43779	2734.3
662.5	43789	2735.8
663	43853	2735.5
663.5	43921	2738.2
664	43986	2739.7
664.5	44039	2741.4
665	44073	2742.5
665.5	44084	2740.9
666	44102	2740.4
666.5	44106	2739.9
667	44163	2740.5
667.5	44208	2742.2
668	44237	2740.7
668.5	44241	2742.1
669	44285	2744.9
669.5	44327	2747.2
670	44369	2750.1
670.5	44380	2750.8
671	44413	2753
671.5	44437	2754.5
672	44455	2757.9
672.5	44513	2760
673	44556	2762.2
673.5	44613	2764.7
674	44633	2766.8
674.5	44692	2768.8
675	44748	2773.6
675.5	44798	2777
676	44796	2776.6
676.5	44779	2779.5
677	44821	2781.6
677.5	44804	2780.4
678	44807	2781.3
678.5	44828	2779.8
679	44830	2777.8
679.5	44846	2779
680	44870	2779.1
680.5	44855	2779
681	44828	2777.6
681.5	44796	2776.5
682	44775	2775.7
682.5	44750	2775.1
683	44766	2773
683.5	44800	2772.3
684	44829	2774.1
684.5	44845	2776.4
685	44885	2778.9
685.5	44911	2780.3
686	44956	2781.7
686.5	45010	2783.8
687	45034	2786.2
687.5	45083	2788.6
688	45142	2792.9
688.5	45187	2794.9
689	45203	2795.2
689.5	45264	2796.6
690	45316	2799.8
690.5	45367	2802.8
691	45380	2805.6
691.5	45399	2808.3
692	45394	2809.5
692.5	45392	2808.3
693	45397	2811
693.5	45434	2814
694	45494	2817.4
694.5	45528	2816.6
695	45553	2818.3
695.5	45587	2819.7
696	45622	2820.8
696.5	45645	2823.5
697	45671	2825.5
697.5	45709	2828.7
698	45743	2833.1
698.5	45764	2833.7
699	45792	2837.7
699.5	45820	2840
700	45816	2843.2
700.5	45836	2848.4
701	45821	2851.5
701.5	45792	2853.8
702	45794	2855.7
702.5	45752	2858.1
703	45733	2858.7
703.5	45723	2859.7
704	45748	2864.4
704.5	45769	2867.6
705	45759	2871.7
705.5	45772	2873.9
706	45792	2878
706.5	45823	2881.4
707	45867	2885.5
707.5	45891	2888.7
708	45890	2891
708.5	45909	2893.6
709	45960	2895
709.5	45986	2898.3
710	46023	2899.6
710.5	46050	2899.3
711	46107	2901.4
711.5	46150	2902.4
712	46208	2902.9
712.5	46249	2905.3
713	46266	2906.9
713.5	46294	2907.9
714	46297	2908
714.5	46288	2908.4
715	46300	2910.5
715.5	46295	2907.6
716	46331	2907.1
716.5	46376	2907.2
717	46376	2904.9
717.5	46362	2903.8
718	46301	2900.9
718.5	46313	2900.7
719	46309	2900.2
719.5	46303	2899.5
720	46290	2898.2
720.5	46313	2898.3
721	46322	2900.4
721.5	46346	2900.6
722	46350	2900.5
722.5	46364	2904.6
723	46408	2907.1
723.5	46419	2907.7
724	46390	2905.8
724.5	46403	2907.1
725	46445	2909.9
725.5	46469	2910.4
726	46484	2912.6
726.5	46468	2912.2
727	46495	2912.8
727.5	46472	2912.8
728	46529	2912.4
728.5	46544	2914.3
729	46556	2915.6
729.5	46557	2918.8
730	46543	2918.9
730.5	46537	2919.4
731	46498	2918.5
731.5	46497	2919.2
732	46506	2920.1
732.5	46502	2920.2
733	46519	2920.4
733.5	46561	2923.7
734	46589	2927.6
734.5	46618	2931.7
735	46636	2935.9
735.5	46679	2940
736	46699	2947.2
736.5	46736	2951.8
737	46786	2959.3
737.5	46821	2965.4
738	46890	2970.9
738.5	46969	2975.5
739	47022	2982.8
739.5	47072	2989.4
740	47133	2993.6
740.5	47207	3001.5
741	47266	3009.4
741.5	47298	3012.5
742	47324	3020.4
742.5	47346	3029.7
743	47368	3038.9
743.5	47374	3046.1
744	47392	3054.1
744.5	47406	3059.7
745	47428	3066.3
745.5	47424	3071
746	47441	3079.1
746.5	47465	3084.7
747	47463	3092.7
747.5	47484	3095.9
748	47494	3102.6
748.5	47510	3103.6
749	47559	3105.4
749.5	47606	3108.8
750	47642	3110.6
750.5	47648	3113.2
751	47665	3111.8
751.5	47674	3109.5
752	47688	3108.2
752.5	47685	3105.1
753	47731	3104
753.5	47725	3103.3
754	47647	3100.5
754.5	47642	3100.6
755	47653	3101.4
755.5	47641	3099.5
756	47644	3099.6
756.5	47626	3096.5
757	47612	3096.7
757.5	47669	3098.1
758	47656	3098.4
758.5	47659	3098.2
759	47700	3099.3
759.5	47705	3100
760	47745	3101.6
760.5	47735	3102.5
761	47741	3104.3
761.5	47727	3106.3
762	47747	3108.3
762.5	47776	3110.3
763	47795	3111.9
763.5	47857	3109.8
764	47888	3111.9
764.5	47898	3114.1
765	47909	3116.3
765.5	47966	3117.6
766	48013	3121.4
766.5	48078	3124.4
767	48119	3127
767.5	48173	3130.3
768	48237	3132.9
768.5	48234	3137
769	48279	3141.3
769.5	48336	3146.7
770	48355	3151.4
770.5	48398	3153.9
771	48441	3157.3
771.5	48460	3162.8
772	48491	3168.4
772.5	48553	3173.3
773	48591	3176.4
773.5	48601	3179.3
774	48583	3181.1
774.5	48598	3181.8
775	48615	3184
775.5	48593	3185.9
776	48611	3187.9
776.5	48648	3192.5
777	48666	3194.1
777.5	48610	3198.4
778	48638	3199.7
778.5	48688	3203.4
779	48694	3206.2
779.5	48719	3210.2
780	48687	3214.9
780.5	48699	3215.4
781	48741	3220.5
781.5	48795	3220.6
782	48828	3225.8
782.5	48860	3228.1
783	48909	3232.4
783.5	48958	3237.2
784	48970	3242.5
784.5	49013	3247.7
785	49027	3252.7
785.5	49037	3255.9
786	49101	3257
786.5	49140	3257.2
787	49162	3262.1
787.5	49177	3261.5
788	49156	3261
788.5	49132	3263.6
789	49150	3262.7
789.5	49134	3258.9
790	49134	3258.9
790.5	49068	3259.7
791	49075	3259.8
791.5	49071	3260.7
792	48984	3260.1
792.5	48952	3260.4
793	48839	3259.8
793.5	48644	3258.2
794	48532	3254.2
794.5	48487	3251.8
795	48447	3254.1
795.5	48401	3250.4
796	48394	3251.3
796.5	48235	3246.3
797	48202	3247.6
797.5	48196	3247.9
798	48189	3251.2
798.5	48150	3247.3
799	48157	3249.1
799.5	48164	3252.2
800	48165	3250.3
800.5	48190	3253.5
801	48208	3255
801.5	48253	3256.9
802	48246	3259.5
802.5	48250	3261.8
803	48244	3265.8
803.5	48257	3268.8
804	48248	3273.8
804.5	48169	3270.4
805	48174	3268
805.5	48188	3268.5
806	48213	3268.3
806.5	48228	3269.7
807	48205	3272.4
807.5	48225	3271.8
808	48213	3273.5
808.5	48223	3275.7
809	48217	3275.4
809.5	48232	3277.7
810	48261	3278
810.5	48269	3283.1
811	48229	3283
811.5	48256	3280.4
812	48265	3281.2
812.5	48258	3282.2
813	48230	3283.1
813.5	48223	3284.6
814	48214	3286.8
814.5	48191	3283.7
815	48139	3285.2
815.5	48097	3285.4
816	48040	3290.1
816.5	48018	3291.1
817	47967	3295.5
817.5	47878	3300.8
818	47834	3302.2
818.5	47794	3305.6
819	47789	3303.9
819.5	47760	3308.1
820	47732	3309.5
820.5	47717	3309.8
821	47673	3314
821.5	47695	3314
822	47647	3317.5
822.5	47641	3318
823	47647	3318.5
823.5	47671	3321.8
824	47693	3324.5
824.5	47642	3320.9
825	47637	3322.6
825.5	47658	3325.4
826	47711	3323.8
826.5	47690	3328.1
827	47650	3331.5
827.5	47657	3331.5
828	47639	3331.9
828.5	47641	3332.4
829	47684	3334.6
829.5	47644	3336.8
830	47592	3341.2
830.5	47555	3341.1
831	47580	3343.2
831.5	47599	3342.1
832	47555	3340.7
832.5	47508	3339.4
833	47498	3341.5
833.5	47511	3339.8
834	47535	3341.4
834.5	47526	3344.9
835	47511	3348.4
835.5	47501	3354.8
836	47495	3362.9
836.5	47462	3367
837	47461	3369.1
837.5	47460	3374.7
838	47439	3374.8
838.5	47441	3378.1
839	47410	3383.7
839.5	47413	3387.7
840	47388	3393
840.5	47367	3398.8
841	47376	3400.5
841.5	47377	3401.6
842	47373	3406.2
842.5	47359	3412.1
843	47352	3413
843.5	47376	3418.3
844	47375	3418.8
844.5	47390	3422.9
845	47376	3427.4
845.5	47406	3429.3
846	47454	3429
846.5	47483	3431
847	47509	3434.8
847.5	47568	3436.8
848	47619	3442.8
848.5	47667	3443.9
849	47707	3445.1
849.5	47723	3447.1
850	47759	3447.6
850.5	47773	3450
851	47788	3448
851.5	47801	3448.1
852	47891	3445.7
852.5	47912	3446.9
853	47926	3445.5
853.5	47943	3445
854	47951	3445.2
854.5	47943	3446.5
855	47996	3450.5
855.5	48035	3451.8
856	48002	3459.4
856.5	47992	3460.5
857	47991	3464.8
857.5	47971	3464.8
858	47983	3469.5
858.5	47978	3474
859	47911	3476.5
859.5	47859	3485.5
860	47852	3492.2
860.5	47846	3501.8
861	47864	3507.2
861.5	47876	3516.1
862	47885	3524
862.5	47920	3530.6
863	48015	3534.2
863.5	48074	3541
864	48100	3545.9
864.5	48145	3544.1
865	48199	3545.3
865.5	48245	3542.1
866	48338	3534.4
866.5	48399	3525.7
867	48454	3513.1
867.5	48524	3502
868	48570	3490.8
868.5	48632	3488.1
869	48674	3480.7
869.5	48720	3477.6
870	48728	3475.1
870.5	48701	3473.7
871	48709	3475.4
871.5	48725	3473
872	48735	3472
872.5	48686	3471.8
873	48514	3469.2
873.5	48484	3469.6
874	48455	3471.2
874.5	48454	3475.4
875	48494	3474.9
875.5	48483	3479
876	48431	3479.9
876.5	48428	3481.7
877	48430	3481
877.5	48436	3482.6
878	48460	3482.5
878.5	48461	3487.1
879	48464	3486.8
879.5	48441	3491.7
880	48467	3495.6
880.5	48501	3498.2
881	48511	3503.7
881.5	48507	3508.5
882	48517	3512.6
882.5	48577	3519.1
883	48623	3520.7
883.5	48654	3526.2
884	48751	3525.4
884.5	48762	3531.4
885	48753	3532.8
885.5	48763	3536.8
886	48814	3539.4
886.5	48852	3545.9
887	48862	3553
887.5	48906	3559.2
888	48901	3566.3
888.5	48943	3568.9
889	48953	3574.7
889.5	48979	3577.3
890	48977	3582.2
890.5	48968	3581.8
891	48939	3581.5
891.5	48879	3585.5
892	48921	3573.7
892.5	48978	3577.5
893	49032	3575.2
893.5	49030	3569.1
894	49030	3562.8
894.5	49015	3559.3
895	49049	3551.1
895.5	48837	3549.4
896	48467	3537.5
896.5	48462	3534.7
897	48484	3533.3
897.5	48497	3530.4
898	48513	3530.4
898.5	48571	3535
899	48540	3539.3
899.5	48481	3545.3
900	48475	3551.2
900.5	48494	3555.9
901	48574	3556.3
901.5	48617	3560.5
902	48642	3561.9
902.5	48625	3570.6
903	48640	3574.1
903.5	48643	3579.4
904	48660	3579.4
904.5	48670	3581.1
905	48699	3588.1
905.5	48711	3585
906	48720	3591.8
906.5	48661	3597.5
907	48677	3599.5
907.5	48697	3605.7
908	48704	3612.9
908.5	48680	3618
909	48646	3623.6
909.5	48670	3630.6
910	48676	3637.4
910.5	48636	3647.6
911	48590	3656.7
911.5	48580	3657.2
912	48572	3664.8
912.5	48502	3663
913	48531	3664
913.5	48460	3659.6
914	48425	3656.1
914.5	48375	3647.6
915	48319	3646.7
915.5	48249	3645
916	48308	3640.3
916.5	48272	3643
917	48330	3635.6
917.5	48349	3633.3
918	48349	3633.7
918.5	48372	3630.3
919	48381	3628.2
919.5	48375	3632.4
920	48357	3637
920.5	48369	3637.9
921	48383	3646.3
921.5	48405	3650.2
922	48414	3651.6
922.5	48462	3654.3
923	48515	3656.8
923.5	48594	3658.9
924	48641	3667.4
924.5	48696	3672.6
925	48748	3674.7
925.5	48793	3682.1
926	48880	3685.6
926.5	48908	3690.9
927	48952	3695.7
927.5	49048	3704.6
928	49091	3711.7
928.5	49088	3711.2
929	49085	3714.5
929.5	49071	3715.4
930	49093	3715.4
930.5	49084	3720.2
931	49008	3724
931.5	48970	3726.9
932	48993	3729.1
932.5	48952	3736.5
933	48981	3737.2
933.5	48948	3735.6
934	48945	3735.8
934.5	48940	3742.3
935	48956	3742
935.5	48902	3739.3
936	48874	3740.7
936.5	48803	3745.9
937	48739	3758.5
937.5	48732	3766.2
938	48726	3777.9
938.5	48733	3791.4
939	48741	3808.5
939.5	48774	3823.4
940	48722	3845
940.5	48696	3861.2
941	48694	3882.4
941.5	48637	3911
942	48583	3927.5
942.5	48544	3945.9
943	48548	3966.7
943.5	48558	3985.7
944	48555	3996
944.5	48529	4003.1
945	48561	4009
945.5	48569	4011.7
946	48585	4017.6
946.5	48617	4015.3
947	48642	4021.5
947.5	48675	4021.6
948	48657	4018.8
948.5	48651	4018.1
949	48671	4016
949.5	48642	4016.5
950	48663	4011
950.5	48648	4012.3
951	48573	4010.6
951.5	48622	4008.5
952	48637	4006.1
952.5	48665	4009.3
953	48685	4009.6
953.5	48690	4004
954	48720	4002.7
954.5	48720	4003.5
955	48748	4008.6
955.5	48749	4006.2
956	48728	4012.1
956.5	48664	4016
957	48687	4009.6
957.5	48684	4009.9
958	48747	4003.6
958.5	48747	4002.3
959	48680	3992.5
959.5	48624	3994
960	48618	3990
960.5	48600	3990.3
961	48610	3989
961.5	48617	3990.8
962	48576	3999.2
962.5	48580	3999.7
963	48612	4000.6
963.5	48586	4003.5
964	48660	4004.5
964.5	48699	4004
965	48767	4007.2
965.5	48704	4012.5
966	48689	4019.7
966.5	48726	4027.6
967	48727	4018.7
967.5	48734	4021.9
968	48733	4017.9
968.5	48763	4016
969	48783	4017.3
969.5	48825	4019.2
970	48860	4020.4
970.5	48884	4016.6
971	48954	4020.4
971.5	48995	4020.1
972	48957	4028.4
972.5	49000	4029.2
973	49011	4034.6
973.5	49042	4036.3
974	48984	4043.5
974.5	49029	4043.9
975	49084	4041.2
975.5	49148	4045.2
976	49182	4042.9
976.5	49226	4045.9
977	49226	4045.6
977.5	49170	4049.1
978	49155	4052
978.5	49214	4049.1
979	49173	4047.7
979.5	49089	4048
980	49041	4058.1
980.5	48987	4052.8
981	49023	4052.3
981.5	49025	4048
982	48978	4041.8
982.5	48965	4042.4
983	48967	4039.3
983.5	48923	4042.4
984	48870	4041.2
984.5	48844	4043.8
985	48871	4042.6
985.5	48871	4052.2
986	48858	4061.6
986.5	48800	4070.5
987	48799	4072.5
987.5	48777	4081.3
988	48712	4087.7
988.5	48696	4078.4
989	48691	4077.9
989.5	48689	4075.6
990	48734	4075.6
990.5	48747	4070.3
991	48774	4072.7
991.5	48798	4076
992	48816	4076.9
992.5	48777	4087
993	48817	4085.1
993.5	48803	4092.1
994	48792	4091.5
994.5	48783	4094.3
995	48766	4094.3
995.5	48739	4095.7
996	48729	4100.1
996.5	48692	4094.1
997	48688	4098.8
997.5	48685	4100.5
998	48673	4104.1
998.5	48663	4102.9
999	48646	4105.1
999.5	48635	4094.5
1000	48619	4094.7
1000.5	48550	4106
[truncated: 57 more rows]

## Sheet: Figure 3b rheology
Time	Storage Modulus	Loss Modulus
[min]	[Pa]	[Pa]
2.5	2605.7	255.1
3	904.14	121
3.5	195.06	43.065
4	76.969	24.24
4.5	41.935	14.271
5	41.634	12.725
5.5	43.468	13.1
6	48.851	13.06
6.5	53.584	13.123
7	58.239	13.544
7.5	62.801	13.627
8	66.936	13.85
8.5	70.848	14.209
9	74.487	14.451
100	49.071	23.89
100.5	58.86	27.191
101	63.96	28.692
101.5	66.687	29.749
102	69.586	31.032
102.5	73.093	32.22
103	76.026	32.719
103.5	79.93	34.03
104	83.548	34.93
104.5	88.375	36.17
105	92.211	37.153
105.5	95.477	37.802
106	97.858	38.789
106.5	100.79	39.569
107	103.92	40.138
107.5	106.88	40.897
108	109.76	41.658
108.5	112.74	42.607
109	114.84	42.787
109.5	117.57	43.654
110	120.87	44.462
110.5	123.75	44.152
111	125.05	44.245
111.5	127.15	44.777
112	129.07	45.038
112.5	130.7	45.589
113	132.83	45.843
113.5	134.67	46.2
114	136.91	47.009
114.5	138.44	47.383
115	139.4	47.894
115.5	141.94	48.945
116	144.16	49.682
116.5	146.41	50.661
117	148.22	51.284
117.5	150.37	52.011
118	152.94	53.039
118.5	154.72	53.907
119	157.3	54.885
119.5	160.49	55.737
120	161.98	56.427
120.5	162.58	56.807
121	165.01	60.422
121.5	169.78	59.329
122	173.81	60.695
122.5	177.13	61.333
123	180.2	62.021
123.5	183.09	62.752
124	185.11	62.902
124.5	188.35	63.72
125	190.84	64.394
125.5	193.06	64.965
126	196.28	66.093
126.5	198.97	66.449
127	201.62	66.991
127.5	204.6	67.528
128	208.48	68.482
128.5	210.93	69.11
129	212.44	69.59
129.5	216.78	70.526
130	219.22	71.074
130.5	221.87	71.357
131	225.52	72.104
131.5	228.46	72.467
132	231.13	72.484
132.5	234.37	73.208
133	236.78	73.824
133.5	239.2	72.735
134	242.17	74.64
134.5	243.51	74.686
135	246.02	75.008
135.5	248.63	75.155
136	252.14	75.858
136.5	254.62	76.107
137	257.41	76.51
137.5	261.02	76.939
138	263.15	76.82
138.5	266.29	77.673
139	268.94	77.978
139.5	271.89	78.161
140	275.24	78.732
140.5	279.36	79.533
141	282.48	80.162
141.5	286.16	80.746
142	289.1	81.192
142.5	291.82	81.205
143	294.48	81.418
143.5	297.6	81.603
144	301.36	81.596
144.5	305.26	81.843
145	309.25	82.206
145.5	312.64	81.941
146	313.54	80.717
146.5	318.24	80.289
147	325.42	80.752
147.5	330.87	81.293
148	335.94	81.57
148.5	339.82	81.665
149	344.08	81.686
149.5	348.32	81.712
150	352.74	81.934
150.5	356.6	81.826
151	359.81	82.11
151.5	360.46	82.309
152	361.92	82.433
152.5	365.74	82.764
153	369.87	83.132
153.5	373.37	83.894
154	375.92	84.353
154.5	379.01	84.857
155	383.11	85.433
155.5	386.65	86.406
156	389.83	86.775
156.5	393.08	87.527
157	397.32	88.179
157.5	401.45	88.803
158	404.35	89.4
158.5	405.23	90.372
159	410.61	90.479
159.5	416.09	90.658
160	420.95	90.939
160.5	423.47	91.899
161	426.57	92.443
161.5	430.41	93.596
162	433.06	94.253
162.5	434.99	95.288
163	436.92	95.875
163.5	437.91	96.479
164	437.11	97.581
164.5	438.7	98.517
165	444.56	99.913
165.5	446.98	100.4
166	450.13	101.09
166.5	455.49	101.92
167	460.05	102.84
167.5	465.6	103.31
168	453.69	107.18
168.5	454.08	106.53
169	463.98	105.35
169.5	472.8	105.33
170	481.91	105.65
170.5	488.41	105.69
171	496.35	106.52
171.5	503.88	106.69
172	511.31	107.01
172.5	517.81	108.04
173	523.06	108.97
173.5	529.49	109.84
174	537.36	111.1
174.5	543.67	111.59
175	552.64	112.76
175.5	560.52	113.46
176	566.13	114.21
176.5	572.56	115.42
177	576.03	116.34
177.5	580.21	117.96
178	585.83	118.83
178.5	594.23	119.72
179	600.79	120.4
179.5	605.87	121.07
180	610	122.86
180.5	618.12	124.81
181	628.15	125.32
181.5	638.76	126.03
182	651.22	126.37
182.5	661.33	127.43
183	660.62	128.73
183.5	661.33	130.2
184	664.01	131.06
184.5	671.56	132.65
185	678.3	133.84
185.5	688.62	135.4
186	700.36	136.55
186.5	712.95	136.89
187	725.29	136.98
187.5	734.79	137.41
188	750.21	138
188.5	754.38	138.8
189	755.74	139.94
189.5	764.93	140.63
190	775.99	141.78
190.5	784.24	143.65
191	792.52	144.98
191.5	802.6	145.64
192	810.88	145.42
192.5	822.61	145.58
193	836.03	145.05
193.5	846.01	145.26
194	852.54	146.21
194.5	861.36	146.92
195	871.17	147.88
195.5	882.52	148.85
196	894.4	149.53
196.5	902.61	151.3
197	905.57	152.19
197.5	913.69	153.07
198	925.68	154.02
198.5	937.03	154.63
199	947.76	155.56
199.5	958.23	156.64
200	967.87	157.34
200.5	978.77	158.16
201	988.95	159.22
201.5	998.61	160.33
202	1006.2	161.76
202.5	1018.2	162.31
203	1027.4	163.49
203.5	1039	164.48
204	1049.4	165.57
204.5	1057.9	166.17
205	1064.9	166.9
205.5	1072.8	167.51
206	1079	168.1
206.5	1085.3	169.46
207	1095.8	170.76
207.5	1102.9	172.73
208	1111.4	174.14
208.5	1118.6	175.96
209	1129.6	176.18
209.5	1135.4	177.47
210	1141.3	178.18
210.5	1145.5	179.5
211	1152.5	181.74
211.5	1161.8	183.06
212	1171.2	184.79
212.5	1182.9	185.39
213	1193.4	185.5
213.5	1202.2	186.51
214	1210.1	187.32
214.5	1206.7	188.99
215	1209.7	190.85
215.5	1217.2	192.86
216	1225.2	194.39
216.5	1237	195.67
217	1253.6	196.48
217.5	1267.2	197.41
218	1282.1	197.52
218.5	1295	198.44
219	1306.7	199.38
219.5	1317.4	200.04
220	1330.8	200.55
220.5	1336.3	202.07
221	1341	203.52
221.5	1347.9	204.82
222	1362.7	205.5
222.5	1377.6	206.13
223	1392.4	206.74
223.5	1409.2	207.29
224	1424.1	207.97
224.5	1435.4	208.54
225	1446.6	208.94
225.5	1455.5	210.23
226	1460.5	210.99
226.5	1468.9	212.1
227	1472.7	214.49
227.5	1476.8	217.51
228	1480.6	218.84
228.5	1484	220.44
229	1494.3	221.26
229.5	1505.8	221.71
230	1517.4	222.81
230.5	1527	225.14
231	1533.3	227.03
231.5	1540.3	229.14
232	1547.1	229.83
232.5	1556.6	230.5
233	1568.6	231.11
233.5	1582.5	231.81
234	1597.5	232.18
234.5	1609.8	232.95
235	1620.7	232.24
235.5	1632.9	233.03
236	1642.5	233.63
236.5	1651.4	235.32
237	1652.5	237.7
237.5	1654.3	239.51
238	1660.3	240.18
238.5	1666.1	241.98
239	1677	242.36
239.5	1693.7	242.41
240	1706.8	243.01
240.5	1719.7	243.79
241	1730.6	244.48
241.5	1741.7	245.43
242	1748.7	246.2
242.5	1759.3	246.57
243	1768.4	248.61
243.5	1773.1	250.54
244	1782	251.86
244.5	1790.3	253.57
245	1795.5	255.5
245.5	1799	256.59
246	1800.8	258.88
246.5	1804.8	261.08
247	1815.3	261.14
247.5	1829	262.14
248	1846.3	261.46
248.5	1865.2	261.67
249	1881.9	261.59
249.5	1888.5	262.49
250	1893.6	263.86
250.5	1902.4	264.54
251	1915.5	265.74
251.5	1928.6	266.97
252	1938.4	268.8
252.5	1943.6	270.79
253	1941.5	272.77
253.5	1947.8	272.62
254	1952.5	273.49
254.5	1963	274.36
255	1970.8	276.05
255.5	1982.6	278.21
256	1990.9	280.1
256.5	1995.5	283.7
257	2002	284.23
257.5	2010.9	284.23
258	2013.7	286
258.5	2018.8	286.51
259	2027.6	286.49
259.5	2039.7	287.75
260	2046.3	290.25
260.5	2055.1	290.57
261	2062.1	291.44
261.5	2067.7	291.97
262	2072.1	293.19
262.5	2075.2	295.32
263	2075.1	297.16
263.5	2082	297.36
264	2089.2	298.01
264.5	2096.4	299.05
265	2103.5	300.19
265.5	2106.9	303.03
266	2113.4	303.55
266.5	2119.5	304.83
267	2126.6	306.2
267.5	2130.4	307.7
268	2127.7	310.22
268.5	2130.5	310.19
269	2137.6	310.13
269.5	2149.6	310.11
270	2157.1	312.85
270.5	2158.9	315.01
271	2154.9	317.63
271.5	2150.4	318.31
272	2157	318.83
272.5	2170.2	318.61
273	2181.3	318
273.5	2191.4	318.28
274	2202.5	318.12
274.5	2216.3	318.24
275	2222.6	320.29
275.5	2214.4	322.83
276	2210.2	323.82
276.5	2208.8	326.19
277	2211	326.66
277.5	2219.1	326.82
278	2235.3	326.56
278.5	2243.2	327.84
279	2247.3	330.94
279.5	2254.4	330.82
280	2259.1	332.23
280.5	2260.1	333.29
281	2263.9	334.39
281.5	2268.5	335.96
282	2269.6	337.34
282.5	2275.2	336.85
283	2283.6	337.89
283.5	2292	337.31
284	2302.2	337.92
284.5	2311.5	337.83
285	2320.3	338.17
285.5	2326	337.66
286	2334	338.78
286.5	2334.2	339.83
287	2329.8	343.08
287.5	2340.2	342.06
288	2349.3	342.24
288.5	2350.3	343.98
289	2353	344.58
289.5	2362.8	344.48
290	2367.2	346.28
290.5	2371.8	347.03
291	2378.9	346.31
291.5	2388.9	345.8
292	2398.6	346.65
292.5	2410.5	346.61
293	2421.4	347.67
293.5	2435.2	347.57
294	2448.5	346.9
294.5	2459.6	347.37
295	2472.9	347.74
295.5	2482.9	348.16
296	2487.5	348.72
296.5	2487	349.07
297	2487.5	349.89
297.5	2496.8	349.9
298	2499	350.45
298.5	2498.2	350.66
299	2500.6	351.11
299.5	2503.9	351.11
300	2505.5	351.53
300.5	2511	351.82
301	2518.8	351.61
301.5	2523.3	352.06
302	2527.1	351.4
302.5	2536.5	352.81
303	2549.4	352.83
303.5	2562	353.11
304	2574.4	352.68
304.5	2585.9	353.32
305	2600.2	353.24
305.5	2608.2	354.39
306	2616.1	354.69
306.5	2623.9	354.89
307	2631.4	355.58
307.5	2638.9	356.28
308	2644.5	356.96
308.5	2640.9	357.54
309	2640	358.26
309.5	2630.3	360.46
310	2608.3	361.61
310.5	2607	361.56
311	2612.4	360.62
311.5	2620.1	361.89
312	2629.3	362.36
312.5	2639.6	361.65
313	2652.2	361.2
313.5	2665.3	360.93
314	2676.2	362.13
314.5	2689.7	361.46
315	2700	362.2
315.5	2709.1	362.59
316	2716.7	363.43
316.5	2725.3	363.13
317	2733.6	363.45
317.5	2742.1	364.27
318	2738.4	363.67
318.5	2748.6	363.27
319	2744.1	362.61
319.5	2739.7	362.27
320	2748	362.14
320.5	2753	362.75
321	2756.9	363.69
321.5	2765.3	364.28
322	2771.6	364.37
322.5	2775.3	365.14
323	2776.2	366.78
323.5	2766.6	368.97
324	2771.4	368.57
324.5	2772.4	369.19
325	2772.8	369.3
325.5	2772.6	370.51
326	2772.9	370.51
326.5	2778.8	370.84
327	2784	371.34
327.5	2783.9	371.55
328	2790.5	371.41
328.5	2797.8	371.81
329	2790.2	372.37
329.5	2792.2	373.07
330	2790.5	373.25
330.5	2787.2	374.14
331	2792.9	374.1
331.5	2802.6	373.05
332	2806.3	372.16
332.5	2809.5	371.81
333	2813.9	372.14
333.5	2823.3	372.78
334	2831.5	372.29
334.5	2839.9	372.12
335	2846.6	372.2
335.5	2849.9	372.48
336	2859.2	372.91
336.5	2864.6	372.73
337	2856	374.38
337.5	2857.2	374.3
338	2859.7	374.08
338.5	2867.5	373.85
339	2866.8	374.81
339.5	2862.6	375.33
340	2870.5	374.9
340.5	2877	374.99
341	2878.9	375.12
341.5	2876.2	375.45
342	2877.7	376.14
342.5	2880.8	376.93
343	2886.6	377.24
343.5	2891.6	376.98
344	2885.2	378.55
344.5	2878.4	378.68
345	2858.4	379.66
345.5	2856.9	380.01
346	2862.8	379.79
346.5	2866.4	380.11
347	2875	380.53
347.5	2884	380.79
348	2896.1	379.93
348.5	2907.6	380.03
349	2917.7	379.66
349.5	2927.3	380.33
350	2936.7	380.31
350.5	2932.2	380.18
351	2931.2	380.64
351.5	2929.8	381.08
352	2936.2	382.09
352.5	2942.7	382.67
353	2950.6	383.32
353.5	2958.3	383.8
354	2963.5	383.32
354.5	2959.5	381.25
355	2962.1	381.65
355.5	2967.3	381.23
356	2974.4	381.66
356.5	2983.7	381.97
357	2993.3	382.97
357.5	2999.1	382.16
358	2983.8	384.11
358.5	2989.8	383.65
359	2999.8	383.53
359.5	2997.3	384.13
360	3001.8	383.89
360.5	3001.5	383.99
361	3005.1	382.92
361.5	3006.5	382.76
362	3013.1	382.9
362.5	3018.1	383.02
363	3024.2	383.24
363.5	3031.9	383.02
364	3039.9	383.31
364.5	3048.9	383.1
365	3059.6	383.51
365.5	3069.5	383.33
366	3080.5	383.84
366.5	3090.1	384.68
367	3097.3	384.85
367.5	3103.7	385.52
368	3103	386.06
368.5	3101.2	386.74
369	3100	386.28
369.5	3101.5	386.8
370	3103.7	387.14
370.5	3108.6	387.09
371	3118	387.06
371.5	3129.7	387.08
372	3140.1	387.77
372.5	3152.4	388.36
373	3162.8	388.2
373.5	3168.5	389.18
374	3176.6	388.64
374.5	3183.2	389.08
375	3190.6	389.13
375.5	3197.3	389.37
376	3206	389.19
376.5	3214	389.66
377	3221.2	389.34
377.5	3229	389.91
378	3235.6	389.49
378.5	3243.2	389.63
379	3245.7	389.76
379.5	3249.7	389.91
380	3247.5	390.94
380.5	3242.8	391.64
381	3234	393.06
381.5	3225.1	393.4
382	3221.3	393.3
382.5	3215.6	393.23
383	3216.3	392.96
383.5	3215.1	392.83
384	3216.1	392.95
384.5	3214.9	392.77
385	3213.3	392.98
385.5	3212.5	393.84
386	3210.9	393.67
386.5	3214.1	393.59
387	3219.6	393.43
387.5	3224.4	392.91
388	3233.7	391.81
388.5	3245.3	392.02
389	3253.8	392.56
389.5	3262	392.1
390	3271.6	392
390.5	3282.3	392.44
391	3289.4	391.96
391.5	3290.9	392.79
392	3296.6	392.88
392.5	3303.1	391.59
393	3298.2	391.52
393.5	3306.3	391.56
394	3314.5	391.39
394.5	3320.7	390.84
395	3325.2	390.79
395.5	3324.2	390.32
396	3320.8	390.07
396.5	3316.8	389.8
397	3321.8	388.97
397.5	3328.2	388.82
398	3319.9	388.9
398.5	3327	388.94
399	3337.2	389.23
399.5	3346.9	389.04
400	3358.6	389.31
400.5	3365.5	388.46
401	3376.5	388.62
401.5	3383.6	388.77
402	3390.9	389.35
402.5	3395.1	389.04
403	3402.8	388.76
403.5	3405	389
404	3408.5	389.22
404.5	3415.1	389.82
405	3424.4	389.53
405.5	3430.6	389.59
406	3427.6	389.36
406.5	3430.4	389.46
407	3430.7	390.09
407.5	3435.7	390.1
408	3444.7	389.86
408.5	3452.7	389.61
409	3463.3	389.52
409.5	3473.2	389.35
410	3483.9	389.32
410.5	3493.2	389.01
411	3498.7	389.83
411.5	3504.8	389.62
412	3505.3	389.05
412.5	3491	389.9
413	3494.4	389.92
413.5	3491.5	388.98
414	3484.4	389.52
414.5	3491.9	390.13
415	3500.5	390.04
415.5	3506.7	389.91
416	3506.4	389.61
416.5	3512.9	389.26
417	3522.6	389.45
417.5	3526.7	389.26
418	3538.3	389.2
418.5	3546.8	390.48
419	3550.5	390.26
419.5	3556.4	388.8
420	3563.9	388.4
420.5	3574.6	388.49
421	3583.1	389.32
421.5	3579.2	389.87
422	3570.3	390.01
422.5	3574.7	389.75
423	3582.5	389.31
423.5	3589.7	389.25
424	3598.7	388.75
424.5	3605.1	388.27
425	3608.9	387.97
425.5	3613.2	387.78
426	3617.5	387.59
426.5	3624.1	387.68
427	3633.2	387.64
427.5	3643.1	388.2
428	3651.6	387.9
428.5	3658.8	388.11
429	3644.3	390.62
429.5	3646.4	390.37
430	3650.9	390.96
430.5	3652.3	391.18
431	3657.2	391.27
431.5	3667.1	390.79
432	3673.6	390.78
432.5	3678.8	390.81
433	3672	391.61
433.5	3679.1	390.94
434	3685.8	390.72
434.5	3693.2	390.3
435	3702.1	390.11
435.5	3711.6	389.05
436	3721.3	388.59
436.5	3728.2	389.39
437	3734.5	389.08
437.5	3717	388.77
438	3707.3	388.2
438.5	3714.9	388.08
439	3723.1	388.26
439.5	3731.7	388.35
440	3737.1	387.92
440.5	3742.1	387.78
441	3747.9	386.78
441.5	3756.2	386.5
442	3764.3	386.78
442.5	3770	385.72
443	3774.9	385.87
443.5	3782.1	385.59
444	3786.4	386.1
444.5	3793.8	385.76
445	3801.2	386.04
445.5	3809.3	385.72
446	3815.3	385.79
446.5	3819.3	385.44
447	3827.5	385.5
447.5	3834.4	385.81
448	3840.8	386.78
448.5	3845.5	386.88
449	3848.3	386.86
449.5	3854.9	386.69
450	3862	386.85
450.5	3867.2	386.88
451	3874	386.85
451.5	3878.8	387.02
452	3883.2	387.34
452.5	3888	387.47
453	3892.2	387.2
453.5	3897.5	387.79
454	3902.6	387.82
454.5	3908.1	388.34
455	3914.2	387.92
455.5	3922.8	387.5
456	3927.9	387.59
456.5	3931.5	387.4
457	3939.3	388.03
457.5	3944.4	388.43
458	3949.1	388.6
458.5	3950.8	388.15
459	3954.7	388.57
459.5	3961.1	388.46
460	3967.1	388.49
460.5	3972.1	388.75
461	3974.1	389.21
461.5	3977.9	389.74
462	3984.9	390.52
462.5	3990.7	390.9
463	3993	390.93
463.5	3996.8	390.81
464	4002	390.92
464.5	4010.1	391.8
465	4013.9	392.8
465.5	4018.3	392.63
466	4021.8	392.08
466.5	4027.5	392.41
467	4034.2	392.33
467.5	4039.6	392.59
468	4043.3	392.7
468.5	4050.1	392.65
469	4054.8	392.85
469.5	4062.2	393.05
470	4070	392.96
470.5	4073.6	392.66
471	4078	392.94
471.5	4084.2	392.45
472	4088.9	392.7
472.5	4085.8	393.77
473	4090.5	394.13
473.5	4094.7	394.2
474	4099.6	394.08
474.5	4104.3	394.59
475	4106.6	394.5
475.5	4116.5	394.06
476	4119.3	394.05
476.5	4126.1	393.91
477	4135	394.89
477.5	4138	394.14
478	4142.2	393.66
478.5	4144.8	393.92
479	4151.5	393.41
479.5	4150.7	394.59
480	4154.5	394.15
480.5	4161.3	394.18
481	4167.1	394.23
481.5	4169.8	394.99
482	4177.8	395.26
482.5	4179.1	395.46
483	4183.1	394.87
483.5	4187.9	394.98
484	4195.4	395.2
484.5	4198.8	395.77
485	4203.7	395.48
485.5	4206.7	395.52
486	4213	394.93
486.5	4220.6	395.33
487	4223.5	395.69
487.5	4229.3	396.18
488	4230.4	396.16
488.5	4237.9	396
489	4242.8	395.85
489.5	4245.5	395.96
490	4251.9	396.28
490.5	4255.7	396.51
491	4261	396.71
491.5	4258.2	396.36
492	4263.1	396.75
492.5	4268	397.26
493	4271.1	397.33
493.5	4276.7	397.42
494	4282.9	397.39
494.5	4285.7	398.11
495	4290.1	397.92
495.5	4291.7	397.74
496	4296.9	398.3
496.5	4302.1	398.62
497	4301.8	398.5
497.5	4306.4	399.13
498	4310.6	399.04
498.5	4318.4	399.74
499	4322.1	400.52
499.5	4326.2	400.88
500	4330.7	400.89
500.5	4329.1	402.05
501	4330.6	402.37
501.5	4332.4	402.36
502	4339	403.08
502.5	4341.9	402.63
503	4345.6	402.93
503.5	4350.3	402.93
504	4355.6	403.17
504.5	4359.6	403.41
505	4364.5	403.22
505.5	4368.4	403.22
506	4368.5	403.79
506.5	4374.2	404.6
507	4379.5	404.93
507.5	4382.4	405.29
508	4381.1	405.15
508.5	4383.3	405.36
509	4381.5	406.2
509.5	4382.5	406.11
510	4388.6	406.47
510.5	4393.8	406.22
511	4394.4	406.64
511.5	4398.9	406.74
512	4403.8	406.48
512.5	4406.9	407.07
513	4413.3	407.53
513.5	4417.6	408
514	4417.8	408.29
514.5	4420.3	408.44
515	4422.4	408.9
515.5	4425.8	408.51
516	4432.9	408.92
516.5	4438.2	409.33
517	4441.4	409.45
517.5	4448.9	410.01
518	4455.2	410.21
518.5	4456	410.21
519	4463.7	410.86
519.5	4462	411.17
520	4467.6	411.91
520.5	4469.8	412.31
521	4472.1	412.67
521.5	4472	411.93
522	4475.7	411.8
522.5	4483.2	413.03
523	4489.1	412.68
523.5	4493.8	412.74
524	4496.8	413.08
524.5	4501.2	413.79
525	4502.7	413.54
525.5	4508.6	414.06
526	4513.8	414.02
526.5	4515.3	413.71
527	4519.8	413.82
527.5	4524.6	413.73
528	4530.7	414.2
528.5	4535.2	414.48
529	4540.6	414.79
529.5	4547.6	415.01
530	4554.5	415.69
530.5	4557.3	416.16
531	4556.8	415.78
531.5	4560.1	415.7
532	4567.1	416.3
532.5	4569.3	416.2
533	4574.2	416.49
533.5	4568	416.95
534	4573.2	418.38
534.5	4575.6	418.58
535	4579	418.28
535.5	4583.3	418.81
536	4589.1	419.55
536.5	4589.7	419.57
537	4592.2	419.78
537.5	4596.4	419.82
538	4600	419.89
538.5	4606.2	420.16
539	4608.6	420.58
539.5	4615.4	420.75
540	4621.6	421.12
540.5	4624.8	421.01
541	4630.9	421.64
541.5	4634.6	421.54
542	4638	421.73
542.5	4641.9	422.08
543	4645.2	422.17
543.5	4651.6	422.61
544	4656.8	422.93
544.5	4658.5	423.11
545	4660.6	423.22
545.5	4664.7	423.44
546	4671.6	424.15
546.5	4675.8	424.28
547	4680.2	424.38
547.5	4683.7	425.05
548	4686.7	424.9
548.5	4690.1	425.38
549	4696	425.71
549.5	4695.4	425.93
550	4697.2	425.91
550.5	4701.3	426.88
551	4704.3	426.78
551.5	4710.5	427.33
552	4716.7	428.11
552.5	4719	428.03
553	4723.3	428.21
553.5	4726.1	428.97
554	4729.9	429.44
554.5	4735.4	429.18
555	4739.3	429.88
555.5	4744.5	430.9
556	4747.8	430.36
556.5	4750.1	430.34
557	4759.2	431.15
557.5	4758.2	431.57
558	4757.3	431.97
558.5	4735.4	432.33
559	4737.7	432.53
559.5	4741	432.83
560	4741.7	433.11
560.5	4746.2	433.23
561	4751.5	433.44
561.5	4754.6	433.42
562	4756.2	433.34
562.5	4753.9	433.83
563	4760	434.51
563.5	4762.4	434.62
564	4766.5	434.54
564.5	4774.4	435.16
565	4777	435.74
565.5	4779.9	436.46
566	4732.3	436.7
566.5	4726.8	436.89
567	4713.7	437.39
567.5	4713	437.54
568	4720.6	437.6
568.5	4729.7	438.28
569	4730.7	438.43
569.5	4736.4	438.7
570	4741.5	438.78
570.5	4745.3	438.7
571	4751.2	438.92
571.5	4758.9	438.92
572	4767	439.19
572.5	4775.7	439.17
573	4774.4	439.31
573.5	4777.2	438.97
574	4782	439.4
574.5	4789.5	439.7
575	4795.7	440.07
575.5	4802.8	440.18
576	4803.2	440.45
576.5	4808.6	441.57
577	4811.8	441.27
577.5	4814.6	441.09
578	4818.7	441.15
578.5	4831.1	441.74
579	4837.3	442.13
579.5	4842	442.4
580	4844	441.92
580.5	4850.2	442.5
581	4856.9	443.38
581.5	4860.7	443.07
582	4865.3	443.34
582.5	4852.1	443.28
583	4858.9	444.1
583.5	4866.4	444.71
584	4867.2	445.06
584.5	4873.3	445.1
585	4876.6	445.24
585.5	4881	445.57
586	4887.2	445.96
586.5	4891.6	446.42
587	4891.2	446.69
587.5	4894.5	447.05
588	4897.1	446.94
588.5	4901.8	447.66
589	4905.5	447.94
589.5	4902.3	448.75
590	4907.4	448.87
590.5	4911.4	449.04
591	4916.2	449.1
591.5	4923	448.99
592	4926.1	449.55
592.5	4927.1	449.49
593	4932.3	449.57
593.5	4935.3	449.66
594	4938.1	449.38
594.5	4947	450.54
595	4950.2	450.26
595.5	4952.3	450.33
596	4955	450.18
596.5	4960.2	450.79
597	4962.7	450.6
597.5	4966.2	451.36
598	4971.5	451.63
598.5	4971.6	451.83
599	4972.1	451.99
599.5	4973.5	452.5
600	4977.9	452.85
600.5	4980.8	453.18
601	4984.4	453.02
601.5	4988.6	453.2
602	4991.3	453.59
602.5	4994.5	453.64
603	4997.6	453.86
603.5	5003.7	454.6
604	5007.3	454.41
604.5	5011	455.19
605	5013.2	455.05
605.5	5017.7	455.52
606	5020.1	456
606.5	5024.9	456.09
607	5030.1	456.83
607.5	5034.4	457.07
608	5037.9	457.58
608.5	5040.4	457.89
609	5029.1	458.39
609.5	5031.4	458.48
610	5035.1	458.7
610.5	5036.9	458.96
611	5041	459.21
611.5	5045.2	459.73
612	5048.5	459.85
612.5	5053.6	459.95
613	5056.6	460.68
613.5	5059.2	460.76
614	5059.9	460.67
614.5	5063.3	461.19
615	5067.3	461.15
615.5	5068.7	461.68
616	5073.5	462.38
616.5	5077	462.51
617	5079.9	463.08
617.5	5083.8	464.11
618	5085.8	464.74
618.5	5085.9	465.44
619	5088	466.01
619.5	5092.9	466.38
620	5092.7	466.44
620.5	5094	466.46
621	5089.8	467.62
621.5	5085.5	468.76
622	5047.1	470.88
622.5	5048.8	470.94
623	5049.5	470.52
623.5	5050	470.49
624	5052.1	470.71
624.5	5057.8	471.11
625	5063.3	471.5
625.5	5071.1	471.39
626	5079.8	472.01
626.5	5083.5	472.57
627	5088.9	472.55
627.5	5095	473.02
628	5096.6	472.58
628.5	5103	472.72
629	5108.6	473.02
629.5	5117.8	473.09
630	5123.4	473.54
630.5	5128.2	473.48
631	5132.7	473.42
631.5	5137.9	473.7
632	5145.3	474.43
632.5	5148.7	474.23
633	5148.6	474.55
633.5	5156.6	475.69
634	5148.3	474.79
634.5	5155.2	475.63
635	5157.5	475.55
635.5	5160.7	475.9
636	5158.2	475.94
636.5	5158.5	475.57
637	5157.3	476.01
637.5	5156.2	476.24
638	5159.7	476.55
638.5	5162.8	476.72
639	5166.7	477.66
639.5	5168.5	478.08
640	5169.3	478.29
640.5	5172.2	478.35
641	5173.7	478.11
641.5	5177.5	478.12
642	5183.6	478.43
642.5	5188.8	479.58
643	5189.4	479.59
643.5	5192	479.32
644	5194.9	479.72
644.5	5198	480.15
645	5203.9	480.67
645.5	5202	480.32
646	5203.8	480.49
646.5	5203.2	480.39
647	5206	480.64
647.5	5210.7	481.29
648	5213.3	481.42
648.5	5212	481.16
649	5215.8	480.99
649.5	5220	481.19
650	5222	481.68
650.5	5222.8	481.56
651	5228.3	482.14
651.5	5228.3	482.07
652	5229	482.43
652.5	5236.2	483.2
653	5236.5	483.15
653.5	5238.4	483.03
654	5239.9	483.43
654.5	5234.7	483.2
655	5230.8	482.22
655.5	5230.4	482.77
656	5224.6	482.93
656.5	5226.7	482.94
657	5229.3	483.1
657.5	5238.8	484.36
658	5242.1	484.38
658.5	5243.5	484.77
659	5246.6	484.93
659.5	5249.7	485.4
660	5254.1	485.61
660.5	5255.5	485.91
661	5258.8	486.45
661.5	5263.1	487.13
662	5264.4	487.44
662.5	5266.6	487.31
663	5269.6	487.79
663.5	5270	488.09
664	5273.2	488.71
664.5	5272.3	488.82
665	5277.8	489.37
665.5	5278.4	489.18
666	5280.9	489.82
666.5	5280	489.86
667	5283.4	489.9
667.5	5283.7	490.46
668	5288.9	490.84
668.5	5291.2	490.88
669	5296.1	491.59
669.5	5298.7	492.38
670	5301.7	492.27
670.5	5307.6	493.13
671	5309.6	493.26
671.5	5311.1	493.87
672	5312.4	493.53
672.5	5316.5	494.2
673	5318.5	494.72
673.5	5319.8	495.77
674	5320.9	495.95
674.5	5321.1	496.06
675	5319.7	495.62
675.5	5321.2	496.29
676	5320.4	495.71
676.5	5325.9	496.63
677	5332	497.16
677.5	5332.3	497.58
678	5337.5	497.85
678.5	5337	497.7
679	5338.7	498.08
679.5	5345.3	498.71
680	5344	498.57
680.5	5340.2	498.81
681	5342.1	498.84
681.5	5341.7	499.12
682	5347.9	499.73
682.5	5349.7	500.02
683	5352.9	500.4
683.5	5349.8	500.33
684	5349.4	500.2
684.5	5352.5	500.72
685	5355.6	500.72
685.5	5362.1	501.54
686	5366	502.34
686.5	5367.3	502.49
687	5369.1	502.5
687.5	5373.1	503.34
688	5377.8	503.73
688.5	5380.4	504.21
689	5381.3	504.18
689.5	5382.4	504.68
690	5384.9	505.16
690.5	5385.5	504.9
691	5391.7	505.36
691.5	5394	505.47
692	5394.8	505.39
692.5	5397.2	505.95
693	5401.4	506.24
693.5	5403.4	506.58
694	5405.8	506.89
694.5	5411.3	507.79
695	5400.2	508.09
695.5	5398.9	507.92
696	5401.9	507.91
696.5	5403.9	508.25
697	5404.4	508.43
697.5	5404.4	508.4
698	5404.4	508.72
698.5	5408.8	509.59
699	5410	510.07
699.5	5406	509.81
700	5408.5	510.25
700.5	5413.3	510.49
701	5417	511
701.5	5418.5	511.32
702	5421.3	511.7
702.5	5425.5	512.39
703	5430.4	512.56
703.5	5430.4	512.78
704	5426.8	512.86
704.5	5429.1	513.02
705	5430.7	513.51
705.5	5433.9	513.86
706	5437.7	514.8
706.5	5442.2	514.81
707	5443.9	514.9
707.5	5448.5	515.57
708	5448.7	516.39
708.5	5449	516.8
709	5454.8	517.19
709.5	5458.3	518.16
710	5461.1	517.89
710.5	5461.8	518.72
711	5458	518.83
711.5	5461.7	519.12
712	5463.5	519.52
712.5	5467.6	519.67
713	5468.7	520
713.5	5470.6	520.68
714	5473.2	521.04
714.5	5473.6	521.04
715	5475.6	521.13
715.5	5477.4	521.48
716	5481.3	522.18
716.5	5471.1	523.05
717	5469.1	522.96
717.5	5466.3	522.84
718	5467.6	523.04
718.5	5468.5	523.08
719	5474	523.04
719.5	5476.5	524.03
720	5466.9	526.33
720.5	5430.8	526.31
721	5424	525.51
721.5	5428	525.02
722	5428.9	525.44
722.5	5431.1	525.31
723	5432.2	526.21
723.5	5435	526.06
724	5418.9	525.37
724.5	5413	525.79
725	5413.8	525.7
725.5	5413.9	526.01
726	5417.1	526.6
726.5	5417.2	526.56
727	5419.2	527.02
727.5	5418.6	527.22
728	5412.8	526.85
728.5	5407.7	526.83
729	5407.9	526.74
729.5	5409.1	527.09
730	5407.3	526.87
730.5	5413.3	527.46
731	5413.9	528
731.5	5414.6	527.56
732	5420.5	528.49
732.5	5421.7	529.01
733	5416.8	528.66
733.5	5415.6	528.88
734	5412.5	529.06
734.5	5410.4	529.54
735	5413.4	529.62
735.5	5416.1	530.55
736	5419.1	530.61
736.5	5422.2	530.68
737	5414	531.55
737.5	5417.8	532.32
738	5423.6	532.72
738.5	5427.8	533.18
739	5430.2	533.82
739.5	5431.4	533.73
740	5434.5	533.95
740.5	5420.4	534.58
741	5419.2	534.59
741.5	5415.6	534.49
742	5411.9	535.18
742.5	5411.8	534.88
743	5413.3	535.42
743.5	5399.8	534.24
744	5391.8	533.76
744.5	5390.9	533.54
745	5390.2	533.45
745.5	5391.9	533.89
746	5396.8	533.95
746.5	5397	533.86
747	5402.8	534.56
747.5	5405.5	535.06
748	5407.8	535.67
748.5	5410.5	536.25
749	5411.4	535.9
749.5	5415.8	535.14
750	5415.2	535.66
750.5	5419.5	535.46
751	5421.5	536.6
751.5	5421.1	536.53
752	5422.8	535.89
752.5	5426.4	535.79
753	5424.9	536.3
753.5	5420.3	537.14
754	5424.2	536.83
754.5	5430	537.65
755	5432	537.68
755.5	5434.4	538.65
756	5437.1	538.44
756.5	5441	538.68
757	5444.8	539.86
757.5	5449.1	539.98
758	5449.4	541.05
758.5	5446.7	540.3
759	5452.9	540.9
759.5	5455.3	541.27
760	5456.3	541.55
760.5	5456.3	542.07
761	5455.9	542
761.5	5454.2	542.15
762	5454.9	541.9
762.5	5456.4	542.76
763	5460.3	543.17
763.5	5464.6	543.51
764	5465.7	544.71
764.5	5469	545.41
765	5470.5	546.06
765.5	5472.8	545.69
766	5473.4	545.51
766.5	5476.4	546
767	5479.3	546.88
767.5	5479.8	546.66
768	5481.2	547.19
768.5	5481.8	547
769	5487.9	547.51
769.5	5491.7	548.53
770	5496.1	548.88
770.5	5497	549.72
771	5500.5	549.66
771.5	5502.3	550.19
772	5505.1	550.33
772.5	5507.8	550.72
773	5511.2	551.4
773.5	5511.8	551.46
774	5513.4	551.98
774.5	5513.5	551.27
775	5513.7	553.14
775.5	5515.2	552.81
776	5520.9	553.73
776.5	5522	554.75
777	5523	554.83
777.5	5519.8	555.05
778	5519.1	555.59
778.5	5521	555.61
779	5525.3	556.12
779.5	5524.8	557.54
780	5525.9	557.11
780.5	5526.9	557.15
781	5532.6	557.97
781.5	5528.1	558.31
782	5529	558.15
782.5	5530.4	559.05
783	5529.4	559.07
783.5	5492.9	559.8
784	5480.4	559.81
784.5	5478.9	560.58
785	5480.3	561.83
785.5	5478	561.85
786	5479.2	562.38
786.5	5479.4	562.59
787	5481.8	563.25
787.5	5486.3	563.23
788	5487.3	562.56
788.5	5489.5	563.76
789	5493.2	563.94
789.5	5490	563.86
790	5486.5	564.22
790.5	5479.2	564.19
791	5478.1	564.51
791.5	5481	563.81
792	5484.4	563.33
792.5	5481	565.05
793	5438.5	565.53
793.5	5428.5	566.97
794	5426	567.28
794.5	5404.5	567.79
795	5382.7	567.34
795.5	5380	567.65
796	5378.5	567.98
796.5	5378.3	568.07
797	5382.2	568.01
797.5	5384.3	567.8
798	5389	567.95
798.5	5390.9	568.89
799	5390.6	569.03
799.5	5389.8	568.42
800	5386.2	568.42
800.5	5364.5	569.54
801	5364.8	568.32
801.5	5362.4	568.43
802	5364.1	569.77
802.5	5360.7	570.59
803	5358.9	571.46
803.5	5363.5	571.85
804	5363.2	572.03
804.5	5367	572.28
805	5367.7	572.27
805.5	5369	571.65
806	5368.8	572
806.5	5345	573.24
807	5327.6	571.69
807.5	5319.6	571.38
808	5313.4	571.13
808.5	5309.6	570.98
809	5308.3	571.73
809.5	5305.1	571.15
810	5295.2	569.64
810.5	5267.7	568.53
811	5258	568.41
811.5	5254.4	569.26
812	5250.5	569.03
812.5	5243.3	569.04
813	5236.3	568.9
813.5	5234.4	569.58
814	5234.5	569.88
814.5	5236.4	569.46
815	5233.2	569.88
815.5	5232.3	571.2
816	5231.7	571.63
816.5	5226.3	571.2
817	5221.7	571.4
817.5	5221.5	570.7
818	5223.8	570.32
818.5	5227.6	571.61
819	5228.1	572.01
819.5	5228.7	572.91
820	5230.4	572.79
820.5	5232.7	572.36
821	5236.9	573.89
821.5	5235.6	574.35
822	5231.4	574.58
822.5	5231.7	574.75
823	5228.7	575.17
823.5	5225.4	576.38
824	5199.3	575.4
824.5	5192.4	575.96
825	5183.7	577.44
825.5	5164.3	577.32
826	5151	577.52
826.5	5129	577.2
827	5122.4	576.02
827.5	5110.5	576.63
828	5097.8	577.39
828.5	5083.7	576.85
829	5073.1	576.64
829.5	5068.5	575.94
830	5066.3	575.6
830.5	5058.5	576.43
831	5047.8	575.8
831.5	5010.4	576.44
832	5006	575.62
832.5	4999.5	576.12
833	4993.5	575.73
833.5	4987.6	574.77
834	4980.8	575.24
834.5	4962.8	575.28
835	4947.5	574.38
835.5	4927.6	573.65
836	4847	571.22
836.5	4821.8	571.38
837	4802.1	570.08
837.5	4792.5	570.68
838	4778.4	569.81
838.5	4749.4	552.48
839	4743	550.97
839.5	4738.1	550.63
840	4733.5	549.66
840.5	4734	549.62
841	4735.7	549.33
841.5	4721.4	541.93
842	4719.4	538.17
842.5	4716.1	537.85
843	4712.8	537.03
843.5	4711.8	536.87
844	4711.4	535.81
844.5	4710.6	535.65
845	4707.7	536.08
845.5	4700.1	535.59
846	4696.5	536.3
846.5	4694.4	535.84
847	4687.8	536.04
847.5	4683.6	536.02
848	4672.4	535.93
848.5	4660.8	534.87
849	4653.4	534.56
849.5	4638.8	534.66
850	4631.9	534.35
850.5	4586.7	531.85
851	4551.6	531.66
851.5	4511.1	528.85
852	4468.5	527.06
852.5	4432.8	525.73
853	4395.5	525.02
853.5	4365.5	522.98
854	4345.7	521.23
854.5	4327.9	519.73
855	4314.3	518.82
855.5	4303.8	518.05
856	4297.6	517.56
856.5	4290.1	516.79
857	4278.8	516.55
857.5	4269.6	515.16
858	4263.1	514.21
858.5	4256.6	514.58
859	4255.6	513.48
859.5	4249.7	511.2
860	4238.7	508.57
860.5	4232.3	507.21
861	4223.4	503.54
861.5	4217.6	502.83
862	4208	501.7
862.5	4179.4	502.7
863	4126.5	500.58
863.5	4106.2	500.62
864	4012	499.48
864.5	3985	497.33
865	3970.9	495.34
865.5	3956.5	492.61
866	3948.1	492.46
866.5	3942.7	492.95
867	3939.3	491.29
867.5	3932.5	490.73
868	3931.2	490.28
868.5	3926.5	490.67
869	3921.7	491.45
869.5	3916.8	489.98
870	3892.4	491.64
870.5	3844.2	492.07
871	3804.4	492.66
871.5	3765.7	494.78
872	3697	493.44
872.5	3652.4	491.62
873	3615	490.65
873.5	3579.6	482.82
874	3526.7	475.59
874.5	3468.8	467.05
875	3434.2	463.93
875.5	3399.2	462.03
876	3346.6	460.51
876.5	3285.1	457.39
877	3259.8	453.16
877.5	3248.4	451.1
878	3233.1	448.88
878.5	3231	446.62
879	3228.5	445.83
879.5	3225.9	445.25
880	3224.4	444.92
880.5	3208.3	444.67
881	3186.5	443.32
881.5	3143.7	443.13
882	3108.4	441.43
882.5	3019.7	435.65
883	3012.4	434.98
883.5	3010.6	432.91
884	3006.7	432.15
884.5	3004.7	430.56
885	3002.1	430.99
885.5	3005	428.35
886	3008.3	426.51
886.5	3012.9	426.6
887	3013.7	427.06
887.5	3013.3	426.63
888	3012.8	425.47
888.5	3015.4	424.19
889	3010.2	423.87
889.5	2998.1	422.85
890	2998.4	421.67
890.5	2995.4	420.08
891	2993.8	419.99
891.5	2992.8	419.69
892	2992	418.56
892.5	2992.9	418.92
893	2984.3	414.98
893.5	2979.4	406.61
894	2983.2	406.37
894.5	2987.8	406.19
895	2989.1	406.21
895.5	2987.9	404.88
896	2987.7	406.07
896.5	2983.2	405.76
897	2980.6	405.26
897.5	2978.4	404.13
898	2977.5	403.77
898.5	2974.4	402.55
899	2975.2	402.19
899.5	2968.5	401.61
900	2960.5	402.31
900.5	2949.9	402.29
901	2937.3	401.21
901.5	2921.1	401.2
902	2886.6	401.37
902.5	2871.8	400.14
903	2863.7	398.08
903.5	2852.9	397.08
904	2840.3	395.59
904.5	2823.4	394.04
905	2812.4	393.82
905.5	2808	393.61
906	2803.8	393.83
906.5	2793.1	392.46
907	2781.9	390.96
907.5	2778.7	388.94
908	2778.8	388.58
908.5	2765.2	376.36
909	2760.7	374.84
909.5	2758.7	371.48
910	2754.2	371.08
910.5	2739.3	369.35
911	2732.6	368.74
911.5	2726.2	367.24
912	2703.4	361.53
912.5	2677.9	355.23
913	2625.8	351.94
913.5	2612.2	349.74
914	2605.7	348.94
914.5	2601.1	346.95
915	2595.3	345.49
915.5	2582	344.89
916	2517.4	339.52
916.5	2496	336.68
917	2487.2	333.31
917.5	2481.7	331.34
918	2475.7	329.87
918.5	2467.3	317.25
919	2463.3	312.38
919.5	2456.6	308.1
920	2446.4	303.86
920.5	2436.8	300.81
921	2432.6	297.93
921.5	2425	292.46
922	2419.9	292.02
922.5	2415	291.65
923	2415.2	291.01
923.5	2415.4	290.51
924	2402	280.09
924.5	2393.4	279.05
925	2393.2	278.81
925.5	2395	278.4
926	2394.6	279.05
926.5	2392.6	279.05
927	2389.8	278.61
927.5	2390.7	278.32
928	2388.1	277.03
928.5	2385.9	276.11
929	2379.2	274.05
929.5	2375.3	273.56
930	2371.5	273.05
930.5	2363.7	272.24
931	2361.5	270.55
931.5	2354.8	270.45
932	2355.9	270.03
932.5	2356.1	269.34
933	2355.4	269.68
933.5	2347.2	269.85
934	2331	268.77
934.5	2325.5	268.22
935	2317.1	267.11
935.5	2289.4	265.9
936	2256.9	264.37
936.5	2242.1	262.35
937	2233.3	259.19
937.5	2225	257.49
938	2216.8	256.82
938.5	2182.3	255.3
939	2154.9	254.79
939.5	2139.3	252.64
940	2124.1	251.11
940.5	2114.8	249.73
941	2100.2	248.43
941.5	2083.8	248.18
942	2073.3	247.53
942.5	2061.8	246.84
943	2057.7	246.24
943.5	2055.3	245.16
944	2051.1	243.69
944.5	2047.8	242.56
945	2045.2	241.74
945.5	2040.6	240.98
946	2030	239.72
946.5	2025.8	238.34
947	2021.5	234.28
947.5	2019.8	231.72
948	2016.5	230.51
948.5	2013.2	229.69
949	2010.2	228.68
949.5	2007.8	228.21
950	2001.7	227.23
950.5	1998.4	224.53
951	1998.4	224.06
951.5	1988.1	223.68
952	1968.7	223.01
952.5	1962.2	223.55
953	1957.9	223.27
953.5	1955.8	223.51
954	1951.6	223.77
954.5	1950.1	223.3
955	1950	222.48
955.5	1951.3	221.95
956	1951.1	222.31
956.5	1950	222.05
957	1949.5	221.62
957.5	1948.1	221.59
958	1948.1	221.22
958.5	1949.8	221.03
959	1949.2	221.77
959.5	1949	221.81
960	1949.4	221.75
960.5	1946.4	222.29
961	1944.8	222.27
961.5	1945	222.36
962	1944.2	222.28
962.5	1942.4	221.45
963	1942.5	221.37
963.5	1941.4	221.7
964	1943.5	221.6
964.5	1942	221.38
965	1940	221.29
965.5	1941.3	221.54
966	1939.2	221.19
966.5	1941.6	221.02
967	1941.3	221.3
967.5	1941.3	221.39
968	1939.4	221.47
968.5	1938.9	221.35
969	1939.3	221.69
969.5	1939.7	221.84
970	1938.8	221.58
970.5	1938.7	221.39
971	1938.2	221.52
971.5	1934.6	221.77
972	1930.6	221.13
972.5	1926.8	220.96
973	1920.6	221.11
973.5	1915.9	220.64
974	1890.2	220.38
974.5	1878.1	219.86
975	1868.9	219.93
975.5	1859.1	219.65
976	1845	219.54
976.5	1835.2	218.75
977	1830.1	218.31
977.5	1823.1	218.23
978	1816.6	217.25
978.5	1813.3	217.46
979	1806.8	216.76
979.5	1800.4	216.35
980	1796.7	215.95
980.5	1797.1	215.62
981	1795.1	215.84
981.5	1786.8	215.95
982	1753.7	217.99
982.5	1750.4	218.43
983	1748.3	217.51
983.5	1748.1	217.38
984	1748.5	217
984.5	1746.5	217.1
985	1743.7	216.43
985.5	1739.4	216.01
986	1731.9	216.2
986.5	1727.3	216
987	1723	215.97
987.5	1721.2	215.02
988	1720.5	214.16
988.5	1718.3	214.05
989	1713.7	213.91
989.5	1705.6	212.59
990	1703.1	211.7
990.5	1699.8	209.15
991	1694.4	209.39
991.5	1683.6	209.03
992	1678.9	208.32
992.5	1665.8	207.63
993	1658.6	207.11
993.5	1655.2	206.96
994	1651.3	206.1
994.5	1645.7	205.76
995	1638.8	205.84
995.5	1629.4	205.58
996	1623	205.96
996.5	1610.1	205.94
997	1601.3	206.06
997.5	1591.5	204.96
998	1560.5	203.92
998.5	1543.6	202.71
999	1507.5	203.04
999.5	1450.8	204.01
1000	1423.7	202.86
1000.5	1402	201.03
1001	1362.8	200.31
1001.5	1334.7	198.18
1002	1313.9	197.48
1002.5	1299	197.23
1003	1284.8	196.29
1003.5	1267.5	194.85
1004	1249	194.01
1004.5	1231.4	191.63
1005	1212.5	190.73
1005.5	1191.3	189.35
1006	1169	188.37
1006.5	1151.5	186.78
1007	1125.1	185.6
1007.5	1064.2	184.53
1008	998.85	178.84
1008.5	984.2	175.28
1009	980.56	174.24
1009.5	977.73	172.77
1010	976.81	171.47
1010.5	975.29	170.24
1011	972.78	169.18
1011.5	972.47	167.89
1012	971.03	165.09
1012.5	969.83	163.95
1013	968.54	164.01
1013.5	969.16	163.84
1014	968	165.05
1014.5	964.17	164.02
1015	963.87	162.99
1015.5	962.51	162.62
1016	960.89	162.1
1016.5	931.66	161.05
1017	929.74	160.48
1017.5	929.71	160.34
1018	929.05	159.9
1018.5	927.86	158.86
1019	920.42	158.63
1019.5	905.1	159.23
1020	902.49	158.2
1020.5	897.94	156.44
1021	893.99	156.03
1021.5	878.36	130.48
1022	873.71	129.08
1022.5	862.32	125.98
1023	861	125.34
1023.5	856.65	125.14
1024	851.83	124.14
1024.5	843.37	123.47
1025	832.13	121.58
1025.5	826.91	120.12
1026	821.26	119.43
1026.5	818.58	118.53
1027	818.31	117.77
1027.5	816.78	117.45
1028	814.09	116.6
1028.5	814.31	115.63
1029	809.35	114.53
1029.5	807.16	114.33
1030	803.36	113.49
1030.5	801.84	112.63
1031	800.97	111.89
1031.5	800.69	111.49
1032	798.43	111.49
1032.5	796.81	110.83
1033	793.73	110.66
1033.5	793.36	109.83
1034	792.97	107.6
1034.5	790	105.38
1035	786.18	101.77
1035.5	778.36	99.652
1036	764.33	97.851
1036.5	752.41	96.165
1037	749.09	93.927
1037.5	747.71	92.452
1038	747.72	91.58
1038.5	747.95	90.104
1039	747.06	90.257
1039.5	738.32	89.982
1040	729.05	89.323
1040.5	722.46	88.361
1041	715.12	88.179
1041.5	708.57	87.414
1042	703.52	87.014
1042.5	698.63	87.212
1043	697.23	87.038
1043.5	698.15	86.49
1044	698.65	86.55
1044.5	698.91	85.885
1045	701.19	85.862
1045.5	701.78	85.791
1046	701.9	85.673
1046.5	700.22	84.28
1047	699.28	84.453
1047.5	697.95	84.273
1048	690.47	83.543
1048.5	684.11	83.23
1049	680.63	82.995
1049.5	681.05	82.738
1050	681.52	82.608
1050.5	680.97	82.483
1051	679.69	82.828
1051.5	679.56	82.5
1052	680.39	82.346
1052.5	679.48	81.377
1053	676.91	80.761
1053.5	675.2	80.736
1054	672.84	80.783
1054.5	667.59	81.322
1055	659.01	81.44
1055.5	659.06	81.429
1056	657.63	81.1
1056.5	658.56	80.492
1057	660.32	80.403
1057.5	662.57	80.207
1058	664.74	79.979
1058.5	666.05	80.333
1059	665.76	80.5
1059.5	667.63	80.338
1060	663.55	79.367
1060.5	663	79.142
1061	662.63	78.654
1061.5	658.74	78.386
1062	657.48	78.262
1062.5	655.4	78.533
1063	656.42	78.454
1063.5	657.06	78.222
1064	656.59	78.046
1064.5	657.21	78.161
1065	657.2	78.007
1065.5	658.84	78.161
1066	657.25	78.551
1066.5	656.99	78.163
1067	655.64	78.542
1067.5	656.41	78.445
1068	656.75	78.478
1068.5	656.69	78.478
1069	656.52	78.701
1069.5	657.93	78.49
1070	657.86	78.679
1070.5	655.34	78.613
1071	656.52	78.677
1071.5	656.66	78.823
1072	657.95	78.692
1072.5	658.92	78.704
1073	656.48	78.89
1073.5	656.34	78.715
1074	653.56	78.818
1074.5	650.15	79.064
1075	646.25	79.206
1075.5	647.16	79.073
1076	648.25	79.055
1076.5	647.89	79.381
1077	649.27	79.122
1077.5	650.73	79.267
1078	652.32	78.951
1078.5	654.77	79.082
1079	656.5	79.04
1079.5	655.16	79.322
1080	656.92	79.218
1080.5	657.41	79.152
1081	658.26	79.213
1081.5	659.57	79.095
1082	659.75	79.261
1082.5	660.54	79.263
1083	658.6	79.541
1083.5	656.32	79.511
1084	652.14	79.306
1084.5	653.28	79.222
1085	654.35	79.308
1085.5	650.8	79.518
1086	648.93	79.311
1086.5	647.48	79.4
1087	644.07	79.485
1087.5	643.96	79.308
1088	643	79.168
1088.5	643.41	79.05
1089	644.44	79.097
1089.5	642.55	79.075
1090	643.34	79.017
1090.5	645.18	78.844
1091	646	79.02
1091.5	646.49	78.946
[truncated: 43 more rows]

## Sheet: Figures 3a, 3b pH
Time (min)	pH
0	3.42
0.5	3.91
1	4
1.5	4.1
2	4.25
2.5	4.4
3	4.63
3.5	4.9
4	5.27
4.5	5.79
5	6.24
5.5	6.75
6	7.11
6.5	7.33
7	7.48
7.5	7.59
8	7.7
8.5	7.75
9	7.78
9.5	7.78
10	7.78
10.5	7.76
11	7.75
11.5	7.72
12	7.69
12.5	7.66
13	7.61
13.5	7.57
14	7.53
14.5	7.49
15	7.45
15.5	7.41
16	7.38
16.5	7.34
17	7.31
17.5	7.29
18	7.26
18.5	7.23
19	7.21
19.5	7.2
20	7.18
20.5	7.16
21	7.14
21.5	7.13
22	7.11
22.5	7.1
23	7.08
23.5	7.06
24	7.06
24.5	7.05
25	7.04
25.5	7.03
26	7.01
26.5	7.01
27	7
27.5	6.99
28	6.98
28.5	6.97
29	6.96
29.5	6.95
30	6.94
30.5	6.94
31	6.94
31.5	6.92
32	6.92
32.5	6.9
33	6.9
33.5	6.89
34	6.89
34.5	6.88
35	6.88
35.5	6.87
36	6.86
36.5	6.86
37	6.85
37.5	6.84
38	6.84
38.5	6.83
39	6.83
39.5	6.82
40	6.82
40.5	6.81
41	6.81
41.5	6.81
42	6.8
42.5	6.79
43	6.79
43.5	6.79
44	6.78
44.5	6.78
45	6.77
45.5	6.77
46	6.76
46.5	6.76
47	6.76
47.5	6.75
48	6.75
48.5	6.74
49	6.74
49.5	6.73
50	6.73
50.5	6.72
51	6.72
51.5	6.71
52	6.71
52.5	6.71
53	6.7
53.5	6.71
54	6.69
54.5	6.7
55	6.7
55.5	6.69
56	6.69
56.5	6.69
57	6.68
57.5	6.68
58	6.67
58.5	6.67
59	6.67
59.5	6.66
60	6.66
60.5	6.66
61	6.66
61.5	6.65
62	6.64
62.5	6.64
63	6.64
63.5	6.64
64	6.64
64.5	6.63
65	6.64
65.5	6.63
66	6.63
66.5	6.62
67	6.63
67.5	6.63
68	6.62
68.5	6.61
69	6.61
69.5	6.61
70	6.61
70.5	6.61
71	6.6
71.5	6.6
72	6.6
72.5	6.6
73	6.59
73.5	6.59
74	6.59
74.5	6.59
75	6.59
75.5	6.58
76	6.58
76.5	6.58
77	6.58
77.5	6.57
78	6.57
78.5	6.56
79	6.57
79.5	6.56
80	6.56
80.5	6.56
81	6.55
81.5	6.55
82	6.55
82.5	6.56
83	6.55
83.5	6.55
84	6.54
84.5	6.54
85	6.54
85.5	6.54
86	6.53
86.5	6.53
87	6.53
87.5	6.52
88	6.52
88.5	6.53
89	6.52
89.5	6.52
90	6.51
90.5	6.51
91	6.51
91.5	6.51
92	6.51
92.5	6.5
93	6.51
93.5	6.51
94	6.5
94.5	6.49
95	6.49
95.5	6.48
96	6.49
96.5	6.48
97	6.49
97.5	6.49
98	6.49
98.5	6.47
99	6.48
99.5	6.48
100	6.47
100.5	6.47
101	6.47
101.5	6.47
102	6.47
102.5	6.46
103	6.47
103.5	6.46
104	6.46
104.5	6.47
105	6.46
105.5	6.46
106	6.45
106.5	6.46
107	6.46
107.5	6.46
108	6.45
108.5	6.45
109	6.45
109.5	6.45
110	6.44
110.5	6.44
111	6.44
111.5	6.44
112	6.44
112.5	6.44
113	6.44
113.5	6.43
114	6.44
114.5	6.43
115	6.43
115.5	6.43
116	6.43
116.5	6.43
117	6.42
117.5	6.43
118	6.42
118.5	6.42
119	6.43
119.5	6.42
120	6.41
120.5	6.42
121	6.41
121.5	6.41
122	6.41
122.5	6.41
123	6.41
123.5	6.4
124	6.4
124.5	6.41
125	6.41
125.5	6.4
126	6.4
126.5	6.4
127	6.39
127.5	6.38
128	6.39
128.5	6.39
129	6.39
129.5	6.39
130	6.38
130.5	6.38
131	6.38
131.5	6.39
132	6.38
132.5	6.38
133	6.38
133.5	6.39
134	6.38
134.5	6.38
135	6.38
135.5	6.38
136	6.37
136.5	6.37
137	6.37
137.5	6.37
138	6.37
138.5	6.36
139	6.36
139.5	6.36
140	6.36
140.5	6.37
141	6.36
141.5	6.36
142	6.35
142.5	6.36
143	6.36
143.5	6.35
144	6.35
144.5	6.35
145	6.35
145.5	6.35
146	6.35
146.5	6.34
147	6.34
147.5	6.34
148	6.34
148.5	6.34
149	6.34
149.5	6.34
150	6.34
150.5	6.33
151	6.34
151.5	6.34
152	6.33
152.5	6.33
153	6.33
153.5	6.33
154	6.33
154.5	6.33
155	6.33
155.5	6.33
156	6.32
156.5	6.33
157	6.32
157.5	6.32
158	6.32
158.5	6.32
159	6.32
159.5	6.31
160	6.32
160.5	6.3
161	6.31
161.5	6.31
162	6.31
162.5	6.31
163	6.31
163.5	6.31
164	6.3
164.5	6.3
165	6.31
165.5	6.29
166	6.29
166.5	6.3
167	6.3
167.5	6.29
168	6.3
168.5	6.3
169	6.3
169.5	6.29
170	6.29
170.5	6.29
171	6.3
171.5	6.29
172	6.29
172.5	6.29
173	6.29
173.5	6.29
174	6.28
174.5	6.28
175	6.28
175.5	6.28
176	6.28
176.5	6.28
177	6.27
177.5	6.27
178	6.28
178.5	6.28
179	6.28
179.5	6.27
180	6.27
180.5	6.27
181	6.27
181.5	6.26
182	6.27
182.5	6.27
183	6.26
183.5	6.27
184	6.26
184.5	6.26
185	6.27
185.5	6.26
186	6.26
186.5	6.26
187	6.26
187.5	6.26
188	6.26
188.5	6.26
189	6.26
189.5	6.25
190	6.25
190.5	6.25
191	6.26
191.5	6.25
192	6.25
192.5	6.25
193	6.25
193.5	6.25
194	6.25
194.5	6.25
195	6.25
195.5	6.24
196	6.25
196.5	6.25
197	6.24
197.5	6.24
198	6.24
198.5	6.24
199	6.24
199.5	6.23
200	6.24
200.5	6.24
201	6.23
201.5	6.23
202	6.24
202.5	6.23
203	6.23
203.5	6.23
204	6.23
204.5	6.22
205	6.22
205.5	6.23
206	6.23
206.5	6.23
207	6.22
207.5	6.22
208	6.22
208.5	6.22
209	6.23
209.5	6.22
210	6.22
210.5	6.22
211	6.21
211.5	6.22
212	6.22
212.5	6.22
213	6.21
213.5	6.21
214	6.21
214.5	6.21
215	6.21
215.5	6.21
216	6.21
216.5	6.2
217	6.21
217.5	6.21
218	6.2
218.5	6.21
219	6.2
219.5	6.2
220	6.2
220.5	6.2
221	6.2
221.5	6.2
222	6.19
222.5	6.19
223	6.2
223.5	6.2
224	6.19
224.5	6.2
225	6.18
225.5	6.19
226	6.19
226.5	6.19
227	6.19
227.5	6.2
228	6.19
228.5	6.19
229	6.19
229.5	6.18
230	6.18
230.5	6.18
231	6.18
231.5	6.18
232	6.19
232.5	6.18
233	6.18
233.5	6.18
234	6.18
234.5	6.18
235	6.18
235.5	6.18
236	6.17
236.5	6.18
237	6.18
237.5	6.18
238	6.17
238.5	6.17
239	6.18
239.5	6.17
240	6.17
240.5	6.17
241	6.17
241.5	6.17
242	6.18
242.5	6.18
243	6.18
243.5	6.17
244	6.17
244.5	6.17
245	6.16
245.5	6.17
246	6.17
246.5	6.17
247	6.18
247.5	6.17
248	6.17
248.5	6.17
249	6.17
249.5	6.17
250	6.17
250.5	6.17
251	6.17
251.5	6.16
252	6.16
252.5	6.16
253	6.16
253.5	6.16
254	6.16
254.5	6.17
255	6.17
255.5	6.16
256	6.15
256.5	6.16
257	6.15
257.5	6.16
258	6.16
258.5	6.16
259	6.15
259.5	6.16
260	6.15
260.5	6.15
261	6.15
261.5	6.15
262	6.15
262.5	6.15
263	6.15
263.5	6.15
264	6.15
264.5	6.15
265	6.15
265.5	6.15
266	6.15
266.5	6.14
267	6.14
267.5	6.15
268	6.15
268.5	6.14
269	6.14
269.5	6.14
270	6.14
270.5	6.14
271	6.14
271.5	6.14
272	6.13
272.5	6.14
273	6.14
273.5	6.13
274	6.13
274.5	6.13
275	6.14
275.5	6.14
276	6.13
276.5	6.14
277	6.13
277.5	6.13
278	6.13
278.5	6.13
279	6.13
279.5	6.13
280	6.12
280.5	6.13
281	6.13
281.5	6.13
282	6.13
282.5	6.12
283	6.13
283.5	6.13
284	6.13
284.5	6.12
285	6.12
285.5	6.12
286	6.12
286.5	6.11
287	6.11
287.5	6.11
288	6.12
288.5	6.12
289	6.12
289.5	6.11
290	6.12
290.5	6.11
291	6.11
291.5	6.11
292	6.11
292.5	6.11
293	6.11
293.5	6.11
294	6.11
294.5	6.11
295	6.11
295.5	6.11
296	6.1
296.5	6.1
297	6.1
297.5	6.11
298	6.1
298.5	6.1
299	6.1
299.5	6.1
300	6.1
300.5	6.1
301	6.1
301.5	6.1
302	6.09
302.5	6.1
303	6.09
303.5	6.1
304	6.09
304.5	6.09
305	6.09
305.5	6.09
306	6.09
306.5	6.09
307	6.09
307.5	6.09
308	6.09
308.5	6.09
309	6.09
309.5	6.08
310	6.09
310.5	6.09
311	6.08
311.5	6.08
312	6.08
312.5	6.08
313	6.08
313.5	6.08
314	6.08
314.5	6.08
315	6.09
315.5	6.08
316	6.08
316.5	6.09
317	6.07
317.5	6.07
318	6.07
318.5	6.07
319	6.08
319.5	6.08
320	6.07
320.5	6.07
321	6.07
321.5	6.07
322	6.07
322.5	6.06
323	6.07
323.5	6.07
324	6.07
324.5	6.07
325	6.07
325.5	6.07
326	6.07
326.5	6.07
327	6.06
327.5	6.06
328	6.06
328.5	6.06
329	6.06
329.5	6.06
330	6.06
330.5	6.06
331	6.06
331.5	6.06
332	6.06
332.5	6.06
333	6.06
333.5	6.05
334	6.05
334.5	6.05
335	6.05
335.5	6.05
336	6.05
336.5	6.05
337	6.05
337.5	6.04
338	6.04
338.5	6.05
339	6.05
339.5	6.03
340	6.03
340.5	6.04
341	6.05
341.5	6.04
342	6.03
342.5	6.02
343	6.02
343.5	6.03
344	6.03
344.5	6.02
345	6.03
345.5	6.03
346	6.01
346.5	6
347	6
347.5	5.98
348	5.98
348.5	5.97
349	5.98
349.5	5.97
350	5.97
350.5	5.97
351	5.97
351.5	5.97
352	5.96
352.5	5.96
353	5.96
353.5	5.96
354	5.96
354.5	5.96
355	5.96
355.5	5.96
356	5.96
356.5	5.96
357	5.96
357.5	5.96
358	5.95
358.5	5.96
359	5.95
359.5	5.95
360	5.95
360.5	5.96
361	5.95
361.5	5.95
362	5.95
362.5	5.95
363	5.95
363.5	5.95
364	5.95
364.5	5.95
365	5.95
365.5	5.95
366	5.95
366.5	5.95
367	5.94
367.5	5.94
368	5.94
368.5	5.94
369	5.94
369.5	5.94
370	5.94
370.5	5.94
371	5.94
371.5	5.94
372	5.94
372.5	5.94
373	5.94
373.5	5.94
374	5.93
374.5	5.93
375	5.93
375.5	5.93
376	5.93
376.5	5.93
377	5.93
377.5	5.93
378	5.93
378.5	5.93
379	5.93
379.5	5.93
380	5.92
380.5	5.93
381	5.93
381.5	5.92
382	5.92
382.5	5.92
383	5.92
383.5	5.92
384	5.92
384.5	5.92
385	5.92
385.5	5.92
386	5.93
386.5	5.92
387	5.92
387.5	5.92
388	5.92
388.5	5.92
389	5.92
389.5	5.92
390	5.92
390.5	5.92
391	5.92
391.5	5.92
392	5.92
392.5	5.91
393	5.91
393.5	5.91
394	5.92
394.5	5.91
395	5.91
395.5	5.91
396	5.91
396.5	5.91
397	5.91
397.5	5.91
398	5.91
398.5	5.91
399	5.91
399.5	5.9
400	5.9
400.5	5.9
401	5.9
401.5	5.9
402	5.9
402.5	5.9
403	5.9
403.5	5.9
404	5.9
404.5	5.9
405	5.9
405.5	5.9
406	5.89
406.5	5.89
407	5.89
407.5	5.89
408	5.89
408.5	5.89
409	5.89
409.5	5.89
410	5.9
410.5	5.89
411	5.89
411.5	5.89
412	5.89
412.5	5.89
413	5.89
413.5	5.89
414	5.89
414.5	5.88
415	5.89
415.5	5.89
416	5.89
416.5	5.89
417	5.89
417.5	5.89
418	5.89
418.5	5.88
419	5.89
419.5	5.89
420	5.88
420.5	5.88
421	5.88
421.5	5.88
422	5.88
422.5	5.88
423	5.88
423.5	5.88
424	5.88
424.5	5.88
425	5.88
425.5	5.88
426	5.87
426.5	5.88
427	5.88
427.5	5.87
428	5.87
428.5	5.87
429	5.87
429.5	5.87
430	5.87
430.5	5.87
431	5.87
431.5	5.87
432	5.87
432.5	5.87
433	5.87
433.5	5.87
434	5.87
434.5	5.87
435	5.87
435.5	5.86
436	5.86
436.5	5.86
437	5.87
437.5	5.86
438	5.86
438.5	5.86
439	5.86
439.5	5.86
440	5.86
440.5	5.86
441	5.86
441.5	5.86
442	5.85
442.5	5.86
443	5.86
443.5	5.86
444	5.86
444.5	5.86
445	5.86
445.5	5.85
446	5.85
446.5	5.86
447	5.85
447.5	5.85
448	5.85
448.5	5.85
449	5.85
449.5	5.85
450	5.85
450.5	5.85
451	5.85
451.5	5.85
452	5.85
452.5	5.85
453	5.85
453.5	5.85
454	5.85
454.5	5.85
455	5.85
455.5	5.85
456	5.85
456.5	5.84
457	5.84
457.5	5.84
458	5.84
458.5	5.84
459	5.84
459.5	5.84
460	5.84
460.5	5.84
461	5.84
461.5	5.84
462	5.84
462.5	5.84
463	5.84
463.5	5.84
464	5.84
464.5	5.84
465	5.84
465.5	5.84
466	5.84
466.5	5.84
467	5.84
467.5	5.83
468	5.83
468.5	5.83
469	5.83
469.5	5.83
470	5.83
470.5	5.83
471	5.83
471.5	5.83
472	5.83
472.5	5.83
473	5.83
473.5	5.83
474	5.82
474.5	5.83
475	5.83
475.5	5.83
476	5.82
476.5	5.82
477	5.82
477.5	5.82
478	5.82
478.5	5.82
479	5.82
479.5	5.82
480	5.81
480.5	5.82
481	5.82
481.5	5.82
482	5.82
482.5	5.82
483	5.82
483.5	5.82
484	5.82
484.5	5.82
485	5.81
485.5	5.82
486	5.81
486.5	5.81
487	5.81
487.5	5.81
488	5.81
488.5	5.81
489	5.81
489.5	5.81
490	5.81
490.5	5.81
491	5.81
491.5	5.81
492	5.81
492.5	5.81
493	5.81
493.5	5.81
494	5.81
494.5	5.81
495	5.8
495.5	5.81
496	5.81
496.5	5.8
497	5.81
497.5	5.8
498	5.81
498.5	5.81
499	5.81
499.5	5.8
500	5.8
500.5	5.8
501	5.8
501.5	5.8
502	5.8
502.5	5.8
503	5.8
503.5	5.8
504	5.8
504.5	5.8
505	5.8
505.5	5.79
506	5.8
506.5	5.8
507	5.8
507.5	5.8
508	5.79
508.5	5.79
509	5.79
509.5	5.8
510	5.79
510.5	5.79
511	5.8
511.5	5.79
512	5.79
512.5	5.79
513	5.79
513.5	5.79
514	5.79
514.5	5.79
515	5.79
515.5	5.79
516	5.79
516.5	5.79
517	5.79
517.5	5.79
518	5.78
518.5	5.78
519	5.79
519.5	5.78
520	5.78
520.5	5.78
521	5.78
521.5	5.78
522	5.79
522.5	5.78
523	5.78
523.5	5.78
524	5.78
524.5	5.78
525	5.78
525.5	5.78
526	5.78
526.5	5.78
527	5.78
527.5	5.78
528	5.78
528.5	5.78
529	5.78
529.5	5.78
530	5.78
530.5	5.78
531	5.78
531.5	5.78
532	5.77
532.5	5.77
533	5.77
533.5	5.77
534	5.77
534.5	5.77
535	5.77
535.5	5.77
536	5.77
536.5	5.77
537	5.77
537.5	5.77
538	5.77
538.5	5.77
539	5.77
539.5	5.77
540	5.77
540.5	5.77
541	5.77
541.5	5.77
542	5.77
542.5	5.77
543	5.77
543.5	5.77
544	5.76
544.5	5.76
545	5.77
545.5	5.77
546	5.76
546.5	5.76
547	5.76
547.5	5.76
548	5.76
548.5	5.76
549	5.76
549.5	5.76
550	5.76
550.5	5.76
551	5.76
551.5	5.76
552	5.76
552.5	5.76
553	5.76
553.5	5.76
554	5.76
554.5	5.76
555	5.75
555.5	5.76
556	5.75
556.5	5.76
557	5.75
557.5	5.75
558	5.75
558.5	5.75
559	5.75
559.5	5.75
560	5.75
560.5	5.75
561	5.75
561.5	5.75
562	5.75
562.5	5.75
563	5.75
563.5	5.75
564	5.75
564.5	5.75
565	5.75
565.5	5.75
566	5.74
566.5	5.75
567	5.75
567.5	5.74
568	5.74
568.5	5.74
569	5.74
569.5	5.74
570	5.74
570.5	5.74
571	5.74
571.5	5.74
572	5.74
572.5	5.74
573	5.74
573.5	5.74
574	5.74
574.5	5.74
575	5.74
575.5	5.74
576	5.74
576.5	5.74
577	5.74
577.5	5.74
578	5.74
578.5	5.74
579	5.73
579.5	5.73
580	5.73
580.5	5.73
581	5.73
581.5	5.74
582	5.73
582.5	5.73
583	5.73
583.5	5.73
584	5.73
584.5	5.73
585	5.73
585.5	5.73
586	5.73
586.5	5.72
587	5.73
587.5	5.73
588	5.73
588.5	5.72
589	5.72
589.5	5.72
590	5.72
590.5	5.72
591	5.72
591.5	5.72
592	5.72
592.5	5.72
593	5.72
593.5	5.72
594	5.72
594.5	5.72
595	5.72
595.5	5.72
596	5.72
596.5	5.72
597	5.72
597.5	5.72
598	5.72
598.5	5.72
599	5.72
599.5	5.72
600	5.72
600.5	5.72
601	5.72
601.5	5.72
602	5.71
602.5	5.72
603	5.71
603.5	5.72
604	5.71
604.5	5.71
605	5.71
605.5	5.72
606	5.71
606.5	5.71
607	5.71
607.5	5.71
608	5.71
608.5	5.72
609	5.71
609.5	5.71
610	5.71
610.5	5.71
611	5.71
611.5	5.71
612	5.71
612.5	5.71
613	5.71
613.5	5.71
614	5.71
614.5	5.7
615	5.7
615.5	5.7
616	5.7
616.5	5.71
617	5.7
617.5	5.7
618	5.7
618.5	5.7
619	5.7
619.5	5.7
620	5.7
620.5	5.7
621	5.7
621.5	5.7
622	5.7
622.5	5.7
623	5.7
623.5	5.7
624	5.7
624.5	5.7
625	5.7
625.5	5.7
626	5.7
626.5	5.7
627	5.7
627.5	5.7
628	5.7
628.5	5.7
629	5.7
629.5	5.7
630	5.7
630.5	5.69
631	5.69
631.5	5.69
632	5.69
632.5	5.69
633	5.69
633.5	5.69
634	5.69
634.5	5.7
635	5.69
635.5	5.69
636	5.69
636.5	5.69
637	5.69
637.5	5.69
638	5.69
638.5	5.69
639	5.69
639.5	5.69
640	5.69
640.5	5.69
641	5.69
641.5	5.68
642	5.68
642.5	5.68
643	5.69
643.5	5.69
644	5.69
644.5	5.69
645	5.69
645.5	5.69
646	5.69
646.5	5.69
647	5.68
647.5	5.69
648	5.68
648.5	5.68
649	5.68
649.5	5.68
650	5.69
650.5	5.68
651	5.68
651.5	5.69
652	5.68
652.5	5.68
653	5.68
653.5	5.68
654	5.68
654.5	5.68
655	5.68
655.5	5.68
656	5.68
656.5	5.68
657	5.68
657.5	5.68
658	5.68
658.5	5.68
659	5.67
659.5	5.67
660	5.67
660.5	5.67
661	5.67
661.5	5.67
662	5.67
662.5	5.67
663	5.67
663.5	5.67
664	5.67
664.5	5.67
665	5.67
665.5	5.67
666	5.67
666.5	5.67
667	5.67
667.5	5.67
668	5.67
668.5	5.67
669	5.67
669.5	5.67
670	5.67
670.5	5.67
671	5.67
671.5	5.66
672	5.66
672.5	5.66
673	5.67
673.5	5.66
674	5.67
674.5	5.67
675	5.66
675.5	5.66
676	5.67
676.5	5.67
677	5.66
677.5	5.66
678	5.66
678.5	5.66
679	5.66
679.5	5.66
680	5.66
680.5	5.66
681	5.66
681.5	5.66
682	5.66
682.5	5.66
683	5.66
683.5	5.66
684	5.66
684.5	5.66
685	5.66
685.5	5.65
686	5.66
686.5	5.66
687	5.66
687.5	5.66
688	5.66
688.5	5.66
689	5.65
689.5	5.65
690	5.66
690.5	5.65
691	5.65
691.5	5.66
692	5.65
692.5	5.65
693	5.65
693.5	5.65
694	5.65
694.5	5.65
695	5.65
695.5	5.65
696	5.65
696.5	5.65
697	5.65
697.5	5.65
698	5.65
698.5	5.66
699	5.65
699.5	5.65
700	5.65
700.5	5.65
701	5.65
701.5	5.65
702	5.65
702.5	5.65
703	5.65
703.5	5.64
704	5.65
704.5	5.65
705	5.65
705.5	5.64
706	5.65
706.5	5.65
707	5.65
707.5	5.65
708	5.64
708.5	5.64
709	5.65
709.5	5.64
710	5.64
710.5	5.65
711	5.64
711.5	5.64
712	5.64
712.5	5.64
713	5.64
713.5	5.64
714	5.64
714.5	5.64
715	5.64
715.5	5.64
716	5.64
716.5	5.64
717	5.64
717.5	5.64
718	5.64
718.5	5.64
719	5.64
719.5	5.64
720	5.64
720.5	5.64
721	5.63
721.5	5.64
722	5.64
722.5	5.64
723	5.64
723.5	5.63
724	5.64
724.5	5.64
725	5.64
725.5	5.64
726	5.64
726.5	5.64
727	5.64
727.5	5.63
728	5.64
728.5	5.63
729	5.64
729.5	5.63
730	5.63
730.5	5.63
731	5.63
731.5	5.63
732	5.63
732.5	5.63
733	5.63
733.5	5.63
734	5.63
734.5	5.63
735	5.63
735.5	5.63
736	5.63
736.5	5.62
737	5.63
737.5	5.62
738	5.62
738.5	5.63
739	5.63
739.5	5.63
740	5.63
740.5	5.63
741	5.63
741.5	5.63
742	5.63
742.5	5.63
743	5.63
743.5	5.62
744	5.62
744.5	5.62
745	5.62
745.5	5.62
746	5.62
746.5	5.62
747	5.62
747.5	5.62
748	5.62
748.5	5.62
749	5.62
749.5	5.63
750	5.62
750.5	5.62
751	5.62
751.5	5.62
752	5.62
752.5	5.62
753	5.62
753.5	5.62
754	5.61
754.5	5.62
755	5.62
755.5	5.62
756	5.62
756.5	5.62
757	5.62
757.5	5.62
758	5.62
758.5	5.62
759	5.62
759.5	5.62
760	5.62
760.5	5.61
761	5.62
761.5	5.61
762	5.62
762.5	5.61
763	5.61
763.5	5.61
764	5.61
764.5	5.61
765	5.61
765.5	5.61
766	5.61
766.5	5.61
767	5.61
767.5	5.61
768	5.61
768.5	5.61
769	5.62
769.5	5.61
770	5.61
770.5	5.61
771	5.61
771.5	5.61
772	5.61
772.5	5.61
773	5.61
773.5	5.61
774	5.61
774.5	5.61
775	5.61
775.5	5.61
776	5.61
776.5	5.61
777	5.6
777.5	5.61
778	5.61
778.5	5.6
779	5.61
779.5	5.6
780	5.6
780.5	5.61
781	5.61
781.5	5.6
782	5.61
782.5	5.61
783	5.61
783.5	5.6
784	5.6
784.5	5.6
785	5.6
785.5	5.6
786	5.6
786.5	5.6
787	5.6
787.5	5.6
788	5.6
788.5	5.6
789	5.6
789.5	5.6
790	5.6
790.5	5.6
791	5.6
791.5	5.6
792	5.6
792.5	5.6
793	5.6
793.5	5.59
794	5.6
794.5	5.59
795	5.59
795.5	5.6
796	5.6
796.5	5.6
797	5.6
797.5	5.6
798	5.59
798.5	5.59
799	5.6
799.5	5.6
800	5.6
800.5	5.6
801	5.59
801.5	5.59
802	5.59
802.5	5.6
803	5.59
803.5	5.59
804	5.6
804.5	5.59
805	5.6
805.5	5.59
806	5.59
806.5	5.59
807	5.59
807.5	5.59
808	5.59
808.5	5.59
809	5.59
809.5	5.59
810	5.59
810.5	5.59
811	5.59
811.5	5.59
812	5.59
812.5	5.59
813	5.59
813.5	5.59
814	5.59
814.5	5.59
815	5.59
815.5	5.59
816	5.59
816.5	5.59
817	5.59
817.5	5.59
818	5.59
818.5	5.59
819	5.59
819.5	5.59
820	5.59
820.5	5.58
821	5.59
821.5	5.59
822	5.58
822.5	5.59
823	5.59
823.5	5.58
824	5.59
824.5	5.58
825	5.59
825.5	5.58
826	5.58
826.5	5.59
827	5.58
827.5	5.58
828	5.58
828.5	5.58
829	5.58
829.5	5.58
830	5.58
830.5	5.58
831	5.58
831.5	5.58
832	5.58
832.5	5.58
833	5.59
833.5	5.58
834	5.58
834.5	5.58
835	5.58
835.5	5.58
836	5.58
836.5	5.58
837	5.58
837.5	5.59
838	5.58
838.5	5.58
839	5.58
839.5	5.58
840	5.58
840.5	5.58
841	5.58
841.5	5.58
842	5.58
842.5	5.58
843	5.58
843.5	5.58
844	5.58
844.5	5.58
845	5.57
845.5	5.58
846	5.57
846.5	5.57
847	5.57
847.5	5.58
848	5.58
848.5	5.58
849	5.58
849.5	5.57
850	5.58
850.5	5.57
851	5.57
851.5	5.57
852	5.58
852.5	5.57
853	5.57
853.5	5.57
854	5.57
854.5	5.57
855	5.57
855.5	5.57
856	5.57
856.5	5.57
857	5.57
857.5	5.57
858	5.57
858.5	5.57
859	5.57
859.5	5.57
860	5.57
860.5	5.57
861	5.57
861.5	5.57
862	5.57
862.5	5.57
863	5.57
863.5	5.57
864	5.57
864.5	5.57
865	5.57
865.5	5.57
866	5.57
866.5	5.57
867	5.57
867.5	5.56
868	5.57
868.5	5.56
869	5.57
869.5	5.57
870	5.57
870.5	5.57
871	5.56
871.5	5.57
872	5.56
872.5	5.57
873	5.56
873.5	5.56
874	5.56
874.5	5.56
875	5.56
875.5	5.56
876	5.57
876.5	5.56
877	5.57
877.5	5.56
878	5.56
878.5	5.56
879	5.57
879.5	5.56
880	5.56
880.5	5.56
881	5.56
881.5	5.57
882	5.56
882.5	5.56
883	5.56
883.5	5.56
884	5.56
884.5	5.56
885	5.56
885.5	5.56
886	5.56
886.5	5.56
887	5.56
887.5	5.55
888	5.56
888.5	5.56
889	5.55
889.5	5.55
890	5.55
890.5	5.55
891	5.55
891.5	5.55
892	5.55
892.5	5.55
893	5.55
893.5	5.55
894	5.55
894.5	5.55
895	5.54
895.5	5.55
896	5.54
896.5	5.55
897	5.55
897.5	5.54
898	5.54
898.5	5.54
899	5.55
899.5	5.55
900	5.54
900.5	5.54
901	5.54
901.5	5.54
902	5.55
902.5	5.54
903	5.55
903.5	5.54
904	5.54
904.5	5.54
905	5.54
905.5	5.54
906	5.54
906.5	5.54
907	5.54
907.5	5.54
908	5.54
908.5	5.54
909	5.54
909.5	5.54
910	5.54
910.5	5.54
911	5.54
911.5	5.54
912	5.54
912.5	5.54
913	5.54
913.5	5.54
914	5.54
914.5	5.53
915	5.54
915.5	5.54
916	5.54
916.5	5.53
917	5.53
917.5	5.53
918	5.53
918.5	5.54
919	5.54
919.5	5.53
920	5.53
920.5	5.53
921	5.53
921.5	5.53
922	5.53
922.5	5.53
923	5.53
923.5	5.53
924	5.53
924.5	5.53
925	5.53
925.5	5.53
926	5.53
926.5	5.53
927	5.53
927.5	5.53
928	5.53
928.5	5.53
929	5.53
929.5	5.53
930	5.53
930.5	5.53
931	5.53
931.5	5.53
932	5.53
932.5	5.53
933	5.53
933.5	5.53
934	5.53
934.5	5.53
935	5.53
935.5	5.53
936	5.52
936.5	5.52
937	5.53
937.5	5.52
938	5.52
938.5	5.52
939	5.53
939.5	5.52
940	5.53
940.5	5.53
941	5.52
941.5	5.52
942	5.53
942.5	5.53
943	5.53
943.5	5.53
944	5.52
944.5	5.52
945	5.52
945.5	5.52
946	5.52
946.5	5.53
947	5.52
947.5	5.52
948	5.52
948.5	5.52
949	5.52
949.5	5.52
950	5.53
950.5	5.52
951	5.52
951.5	5.52
952	5.51
952.5	5.52
953	5.52
953.5	5.52
954	5.52
954.5	5.51
955	5.52
955.5	5.52
956	5.52
956.5	5.52
957	5.52
957.5	5.52
958	5.52
958.5	5.52
959	5.52
959.5	5.52
960	5.51
960.5	5.52
961	5.52
961.5	5.52
962	5.52
962.5	5.52
963	5.51
963.5	5.51
964	5.52
964.5	5.52
965	5.51
965.5	5.51
966	5.52
966.5	5.51
967	5.52
967.5	5.51
968	5.51
968.5	5.51
969	5.51
969.5	5.52
970	5.51
970.5	5.51
971	5.51
971.5	5.51
972	5.52
972.5	5.51
973	5.51
973.5	5.51
974	5.51
974.5	5.51
975	5.51
975.5	5.51
976	5.51
976.5	5.51
977	5.51
977.5	5.51
978	5.5
978.5	5.51
979	5.51
979.5	5.51
980	5.51
980.5	5.51
981	5.51
981.5	5.51
982	5.51
982.5	5.51
983	5.51
983.5	5.51
984	5.51
984.5	5.51
985	5.51
985.5	5.51
986	5.51
986.5	5.51
987	5.51
987.5	5.51
988	5.51
988.5	5.5
989	5.51
989.5	5.51
990	5.51
990.5	5.51
991	5.51
991.5	5.51
992	5.5
992.5	5.51
993	5.51
993.5	5.51
994	5.51
994.5	5.51
995	5.51
995.5	5.5
996	5.51
996.5	5.5
997	5.5
997.5	5.5
998	5.5
998.5	5.5
999	5.5
[truncated: 97 more rows]
